# Supplementary material for: Identification of Host Factors Associated with the Development of Equine Herpesvirus Myeloencephalopathy by Transcriptomic Analysis of Peripheral Blood Mononuclear Cells from Horses
Source: Viruses. 2021 Feb 24;13(3):356. doi: 10.3390/v13030356 (PMC7995974; doi:10.3390/v13030356)
Supplement: Supplementary file 1 [file viruses-13-00356-s001.zip]

Archive with 12 entries (11 files):
- Supplementary files/
- __MACOSX/._Supplementary files
- Supplementary files/File S1 copy.xlsx
- __MACOSX/Supplementary files/._File S1 copy.xlsx
- Supplementary files/Supplementary tables copy.pdf
- __MACOSX/Supplementary files/._Supplementary tables copy.pdf
- Supplementary files/File S2 copy.xlsx
- __MACOSX/Supplementary files/._File S2 copy.xlsx
- Supplementary files/File S4 copy.xlsx
- __MACOSX/Supplementary files/._File S4 copy.xlsx
- Supplementary files/File S3 copy.xlsx
- __MACOSX/Supplementary files/._File S3 copy.xlsx
