# Supplementary material for: Identification of Host Factors Associated with the Development of Equine Herpesvirus Myeloencephalopathy by Transcriptomic Analysis of Peripheral Blood Mononuclear Cells from Horses
Source: Viruses. 2021 Feb 24;13(3):356. doi: 10.3390/v13030356 (PMC7995974; doi:10.3390/v13030356)
Supplement: Supplementary file 1 [file viruses-13-00356-s001.zip › Supplementary files/File S1 copy.xlsx]

## Sheet: Control
ENSEMBL ID	symbol	logFC	logCPM	LR	PValue	FDR
ENSECAG00000034754	ENSECAG00000034754	4.22836	3.7211	18.5812	1.62817e-05	0.00275273
ENSECAG00000024167	DDX60	4.00005	3.79656	20.6181	5.60633e-06	0.00144153
ENSECAG00000032492	ENSECAG00000032492	3.61805	4.07146	13.1714	0.000284251	0.0197335
ENSECAG00000017220	MX2	3.46657	4.67417	15.0842	0.000102818	0.0103169
ENSECAG00000004433	ENSECAG00000004433	3.12061	4.40119	32.4394	1.22968e-08	2.19814e-05
ENSECAG00000007881	IFIH1	2.8905	3.78369	18.5406	1.66328e-05	0.00277407
ENSECAG00000021429	C1R	2.84958	1.83296	16.6662	4.45684e-05	0.00591463
ENSECAG00000019243	HSD11B1	2.82372	2.44281	16.4076	5.10797e-05	0.00636794
ENSECAG00000021220	GBP1	2.72805	7.09458	21.6297	3.30686e-06	0.0011337
ENSECAG00000014707	CXCL9	2.69634	2.17151	20.721	5.31308e-06	0.00139519
ENSECAG00000010963	SERPING1	2.5905	1.67997	16.6106	4.58932e-05	0.00596225
ENSECAG00000004349	IFIT5	2.57597	4.99777	14.0126	0.00018159	0.0143665
ENSECAG00000029196	ENSECAG00000029196	2.53329	4.19335	26.1483	3.16169e-07	0.000216787
ENSECAG00000001481	SAMD9L	2.49462	6.95512	21.0984	4.3629e-06	0.00122379
ENSECAG00000029465	CHI3L1	2.43297	1.0625	12.8323	0.000340683	0.0224681
ENSECAG00000011776	MX1	2.42108	7.24341	17.3933	3.039e-05	0.00431118
ENSECAG00000008809	OAS3	2.40755	6.75318	17.8265	2.41984e-05	0.00368712
ENSECAG00000033029	ENSECAG00000033029	2.38634	6.8726	13.1454	0.000288225	0.019873
ENSECAG00000010153	IFIT3	2.34565	5.45411	18.6216	1.59405e-05	0.00273248
ENSECAG00000012791	GBP6	2.338	8.85583	22.7254	1.86877e-06	0.000744013
ENSECAG00000009020	IFI44	2.33427	6.04348	22.5337	2.0649e-06	0.000796407
ENSECAG00000004709	C2	2.31473	4.36044	19.7067	9.0284e-06	0.00195489
ENSECAG00000032818	ENSECAG00000032818	2.31052	5.77198	23.0198	1.6034e-06	0.000682385
ENSECAG00000014645	OASL	2.27265	5.19498	21.1739	4.19429e-06	0.00120386
ENSECAG00000030750	ENSECAG00000030750	2.26647	2.42642	27.8414	1.31681e-07	0.000116086
ENSECAG00000019309	ENSECAG00000019309	2.24407	8.38661	24.6711	6.79971e-07	0.000364878
ENSECAG00000014218	SIGLEC1	2.2304	5.94877	14.0755	0.000175618	0.0140746
ENSECAG00000017642	GBP5	2.21561	5.86089	36.5797	1.46551e-09	9.04367e-06
ENSECAG00000018752	APOL6	2.20836	1.61281	25.5905	4.22122e-07	0.000260492
ENSECAG00000014519	ETV7	2.17518	2.31081	14.3346	0.000153025	0.0133002
ENSECAG00000013287	BFSP2	2.15319	1.22066	20.5122	5.92517e-06	0.00149242
ENSECAG00000010185	IFIT2	2.12229	7.54333	17.7144	2.56676e-05	0.00381674
ENSECAG00000015695	PTPRO	2.04285	2.53954	12.3224	0.000447547	0.0270766
ENSECAG00000024536	NFE2	2.00515	2.67969	13.8733	0.000195556	0.0148985
ENSECAG00000000500	IFI6	2.00447	5.16166	21.2699	3.9894e-06	0.00118101
ENSECAG00000033495	ENSECAG00000033495	1.99411	-0.197784	32.4127	1.24672e-08	2.19814e-05
ENSECAG00000017172	IFI27	1.90137	7.76709	12.7906	0.000348357	0.0227482
ENSECAG00000001514	ENSECAG00000001514	1.89671	4.25777	23.4029	1.31383e-06	0.000594258
ENSECAG00000012132	ENSECAG00000012132	1.83465	4.51918	21.4432	3.64461e-06	0.00118101
ENSECAG00000019391	TNFSF10	1.81292	5.58034	30.5861	3.19373e-08	3.58337e-05
ENSECAG00000012773	CMPK2	1.79343	4.45159	17.9284	2.29369e-05	0.00358338
ENSECAG00000015395	HERC5	1.78998	4.99637	20.0749	7.44673e-06	0.00173411
ENSECAG00000036649	ENSECAG00000036649	1.78096	3.32529	33.1767	8.41543e-09	2.19814e-05
ENSECAG00000014422	OAS2	1.76474	6.9812	20.3274	6.52601e-06	0.00161088
ENSECAG00000005126	TRIM22	1.73396	6.64897	20.1695	7.08745e-06	0.00168218
ENSECAG00000035083	ENSECAG00000035083	1.71926	0.366681	12.7276	0.000360303	0.023282
ENSECAG00000013435	OAS1	1.70839	5.4685	19.7447	8.85055e-06	0.0019506
ENSECAG00000019411	HERC6	1.69775	6.5038	20.7381	5.26584e-06	0.00139519
ENSECAG00000040532	ENSECAG00000040532	1.68888	5.16831	27.2217	1.81409e-07	0.000149263
ENSECAG00000009618	IFI44L	1.63766	5.50812	14.6469	0.000129647	0.0123085
ENSECAG00000024959	FBXO39	1.6216	2.89711	18.8523	1.41238e-05	0.00255924
ENSECAG00000021212	ENSECAG00000021212	1.61749	0.419015	11.2714	0.000787121	0.0382466
ENSECAG00000006776	ENSECAG00000006776	1.61486	1.36379	21.2558	4.01898e-06	0.00118101
ENSECAG00000000284	ENSECAG00000000284	1.58906	3.68076	13.7667	0.000206974	0.0153884
ENSECAG00000006109	SECTM1	1.57953	3.40445	13.9278	0.000189969	0.0148392
ENSECAG00000015063	ADGRG6	1.54786	2.41545	11.275	0.000785584	0.0382466
ENSECAG00000028820	HEY1	1.51502	-0.0503592	18.3182	1.86909e-05	0.0030353
ENSECAG00000022118	IDO1	1.50415	5.97064	16.5174	4.82055e-05	0.00619742
ENSECAG00000030432	AGRN	1.48702	3.88628	16.1219	5.93938e-05	0.00704845
ENSECAG00000017970	ENSECAG00000017970	1.47783	0.660379	11.3077	0.000771855	0.0381049
ENSECAG00000034165	ENSECAG00000034165	1.47002	2.27087	16.2498	5.55156e-05	0.0067839
ENSECAG00000009686	DTX3L	1.44762	4.97421	22.8669	1.7362e-06	0.000714271
ENSECAG00000014515	CILP	1.44737	0.124117	10.6759	0.00108539	0.0461929
ENSECAG00000014658	SCD	1.43811	1.57556	65.8247	4.92863e-16	6.08292e-12
ENSECAG00000003418	TMEM140	1.43413	2.84141	14.1252	0.000171038	0.0139793
ENSECAG00000016867	CISH	1.42374	3.26805	19.3382	1.09492e-05	0.00218261
ENSECAG00000020878	MNDA	1.38903	8.36591	19.09	1.24696e-05	0.00236769
ENSECAG00000011439	DHX58	1.37884	5.72017	18.8002	1.45152e-05	0.00255924
ENSECAG00000009543	EPSTI1	1.37804	6.53356	19.3356	1.09644e-05	0.00218261
ENSECAG00000009039	STAT1	1.36652	7.9362	30.244	3.8097e-08	3.8805e-05
ENSECAG00000024988	PARP14	1.35743	5.85461	26.4995	2.63604e-07	0.000191376
ENSECAG00000024961	XAF1	1.35552	5.66323	17.678	2.61629e-05	0.0038288
ENSECAG00000022931	TCF7L1	1.34359	-0.894406	13.3653	0.000256321	0.0181811
ENSECAG00000009762	ENSECAG00000009762	1.32895	2.12323	22.3475	2.2751e-06	0.000850889
ENSECAG00000037937	DUSP6	1.31307	5.88672	14.2166	0.000162924	0.0138677
ENSECAG00000024810	PLA2G4A	1.28377	4.73384	12.151	0.000490604	0.0288335
ENSECAG00000021989	DDX58	1.27923	5.45518	16.6459	4.50474e-05	0.00591463
ENSECAG00000019932	ENSECAG00000019932	1.27362	6.94682	17.1139	3.52045e-05	0.00493743
ENSECAG00000003563	ENSECAG00000003563	1.26222	5.69672	32.796	1.02354e-08	2.19814e-05
ENSECAG00000001399	SAMD9	1.26164	7.22303	15.8251	6.94753e-05	0.00786536
ENSECAG00000016018	ENSECAG00000016018	1.24233	4.75256	16.4916	4.88669e-05	0.00620919
ENSECAG00000016312	CD274	1.24033	2.97314	19.1388	1.21547e-05	0.00234397
ENSECAG00000013825	NOD1	1.22895	4.82829	10.6194	0.00111908	0.0471677
ENSECAG00000012876	CASP4	1.22888	5.37634	20.7908	5.12294e-06	0.00139519
ENSECAG00000016341	TREML2	1.22273	4.62188	16.9594	3.81885e-05	0.00525222
ENSECAG00000028304	ENSECAG00000028304	1.21648	3.05006	21.825	2.98686e-06	0.00108423
ENSECAG00000022326	STAT2	1.20915	7.19744	21.2768	3.97518e-06	0.00118101
ENSECAG00000012331	PARP9	1.18619	4.89774	23.8307	1.05191e-06	0.000519309
ENSECAG00000012838	EPB41L2	1.17748	5.54219	10.7331	0.00105235	0.0455722
ENSECAG00000010055	RSAD2	1.1715	4.66881	17.8497	2.39051e-05	0.00368712
ENSECAG00000008096	FAM111B	1.15497	3.01706	15.4994	8.25329e-05	0.00864534
ENSECAG00000016217	RNF213	1.14812	9.217	15.6847	7.48275e-05	0.0081452
ENSECAG00000001598	IFI35	1.14604	5.67683	20.1959	6.99026e-06	0.00168218
ENSECAG00000022644	ENSECAG00000022644	1.11454	2.54627	13.5716	0.00022963	0.0165736
ENSECAG00000013276	ENSECAG00000013276	1.11356	4.37829	11.0652	0.000879615	0.0411654
ENSECAG00000013094	FRMD4A	1.10362	2.15259	14.8852	0.000114254	0.011281
ENSECAG00000019430	ENSECAG00000019430	1.09512	4.92413	26.7081	2.36627e-07	0.000182528
ENSECAG00000020112	LZTS1	1.08902	-1.02719	11.0633	0.000880542	0.0411654
ENSECAG00000032131	ENSECAG00000032131	1.08517	5.51583	24.3042	8.22579e-07	0.000423011
ENSECAG00000000968	ENSECAG00000000968	1.07806	1.22089	13.7417	0.000209742	0.0155008
ENSECAG00000040634	ENSECAG00000040634	1.0608	8.54787	31.6773	1.82041e-08	2.49639e-05
ENSECAG00000028459	ENSECAG00000028459	1.05071	4.30184	15.6744	7.52352e-05	0.0081452
ENSECAG00000008906	PARP15	1.04818	5.88092	19.5688	9.704e-06	0.00206494
ENSECAG00000033385	LGALS3BP	1.0413	7.40922	19.8562	8.34909e-06	0.00189035
ENSECAG00000018564	SPATS2L	1.02501	4.04081	15.6943	7.44482e-05	0.0081452
ENSECAG00000012200	GPR137C	1.01795	-0.0265938	14.3825	0.000149178	0.0131296
ENSECAG00000008659	SHISA5	1.01731	5.23198	14.4513	0.000143831	0.0131296
ENSECAG00000017295	PLSCR1	1.0161	5.4986	15.3014	9.16499e-05	0.00934829
ENSECAG00000039158	FDPS	1.01582	4.37077	31.8406	1.67355e-08	2.49639e-05
ENSECAG00000014406	IL15	0.994183	3.40681	11.8523	0.000575911	0.0316176
ENSECAG00000020122	SELL	0.985226	7.55041	18.1644	2.02633e-05	0.00324792
ENSECAG00000019037	GSTA4	0.97053	0.176756	11.0062	0.000908064	0.0418184
ENSECAG00000013745	SNX10	0.966935	4.74348	10.8214	0.00100335	0.0442264
ENSECAG00000019758	TNFSF13B	0.962031	3.84181	19.3765	1.07319e-05	0.00218261
ENSECAG00000009193	LAMTOR2	0.957262	4.08148	13.2714	0.000269488	0.0188979
ENSECAG00000021107	TRAFD1	0.947761	6.20811	21.3046	3.91784e-06	0.00118101
ENSECAG00000019670	UBA7	0.947238	5.45397	23.4037	1.31325e-06	0.000594258
ENSECAG00000006801	NMI	0.935415	5.65823	14.5619	0.00013563	0.0125861
ENSECAG00000023195	ENSECAG00000023195	0.92753	5.37761	16.9161	3.90686e-05	0.00529873
ENSECAG00000019491	MR1	0.907327	3.79087	16.4747	4.93032e-05	0.00620919
ENSECAG00000007459	SLC2A13	0.893952	0.830206	15.4438	8.49971e-05	0.00881542
ENSECAG00000003310	LY6E	0.89085	6.87663	12.5945	0.000386887	0.0241159
ENSECAG00000022610	TAP1	0.888544	6.98112	24.7699	6.45986e-07	0.000362398
ENSECAG00000017874	SH2D3C	0.862263	3.84502	12.6488	0.00037581	0.0236645
ENSECAG00000017794	IRF1	0.861244	8.47824	12.9344	0.000322592	0.0215213
ENSECAG00000032271	ENSECAG00000032271	0.854743	3.29372	12.2629	0.000462055	0.0276829
ENSECAG00000015728	MMACHC	0.839482	0.107882	12.2412	0.000467449	0.0278708
ENSECAG00000014990	ZCCHC2	0.833546	6.25744	13.9127	0.000191495	0.0148644
ENSECAG00000017381	ENSECAG00000017381	0.83296	3.79901	12.4392	0.000420413	0.0256868
ENSECAG00000021787	CNPY4	0.830624	0.0592418	14.613	0.000132003	0.0124365
ENSECAG00000018086	FAM214B	0.828544	3.31363	10.7688	0.00103226	0.0451781
ENSECAG00000019405	SRD5A3	0.828492	1.62767	11.5241	0.000687008	0.0353387
ENSECAG00000013850	LMAN2L	0.818006	1.70723	14.0239	0.000180498	0.0143665
ENSECAG00000000381	DMXL2	0.812366	4.74909	10.836	0.000995458	0.0440356
ENSECAG00000017571	TDRD7	0.809774	5.31168	13.5762	0.000229075	0.0165736
ENSECAG00000040335	RF01684	0.795585	3.74852	12.305	0.000451752	0.0271977
ENSECAG00000012377	HTRA4	0.786209	-0.663617	10.9842	0.000918924	0.0420229
ENSECAG00000024652	FUCA1	0.779947	4.87663	13.6404	0.000221371	0.0162629
ENSECAG00000021133	FDFT1	0.776474	4.36648	19.8391	8.42403e-06	0.00189035
ENSECAG00000000735	MKNK1	0.77273	4.96657	11.4092	0.000730798	0.0370432
ENSECAG00000000382	CLEC2B	0.772643	5.10965	13.8044	0.000202862	0.0152311
ENSECAG00000015034	PLAC8B	0.767744	8.38053	10.7883	0.00102144	0.0448632
ENSECAG00000000199	RGS3	0.758014	0.5067	10.7336	0.00105205	0.0455722
ENSECAG00000038252	ENSECAG00000038252	0.75577	5.64082	15.1391	9.98712e-05	0.0101034
ENSECAG00000010800	PPID	0.750317	3.06612	15.4965	8.26568e-05	0.00864534
ENSECAG00000023112	EXT1	0.738901	3.52801	14.5168	0.000138918	0.012795
ENSECAG00000018264	TRANK1	0.735247	7.70762	12.62	0.000381648	0.0239102
ENSECAG00000035636	ENSECAG00000035636	0.732406	8.25082	30.1075	4.08738e-08	3.8805e-05
ENSECAG00000012726	MRPL14	0.722678	2.35664	15.8081	7.01012e-05	0.00786536
ENSECAG00000024429	IRF9	0.717987	7.69469	11.9689	0.000540958	0.0310218
ENSECAG00000016898	PSMB9	0.715679	5.32401	19.0227	1.29175e-05	0.0023947
ENSECAG00000007626	PPP1R18	0.714208	4.3632	19.0105	1.29999e-05	0.0023947
ENSECAG00000015794	ANXA1	0.691008	8.4609	11.8478	0.000577289	0.0316176
ENSECAG00000024447	DUSP7	0.684597	2.11048	14.1636	0.00016758	0.0139748
ENSECAG00000017582	DFFA	0.68445	1.65751	11.1658	0.000833201	0.0395651
ENSECAG00000010036	SLC15A3	0.683592	5.37382	12.5203	0.000402554	0.0248416
ENSECAG00000002378	CHCHD4	0.683238	0.944079	16.8705	4.00188e-05	0.00536861
ENSECAG00000017910	PSME2	0.679999	6.44565	17.4865	2.89356e-05	0.0041526
ENSECAG00000008570	GAB1	0.677724	2.21465	15.3786	8.79803e-05	0.00904878
ENSECAG00000016183	STARD4	0.676176	2.12368	12.6541	0.000374736	0.0236645
ENSECAG00000018207	RMND1	0.670182	1.62643	11.4161	0.000728111	0.0370432
ENSECAG00000005865	HAUS8	0.651802	1.41815	11.8424	0.000578964	0.0316176
ENSECAG00000019714	GMPR2	0.65136	3.35952	13.4463	0.000245491	0.0176154
ENSECAG00000013955	ENSECAG00000013955	0.648905	5.38966	18.4174	1.7743e-05	0.00291978
ENSECAG00000011037	WARS	0.639597	8.9767	21.5757	3.40131e-06	0.00113457
ENSECAG00000011614	EDEM2	0.639049	4.59609	15.5682	7.95811e-05	0.00846715
ENSECAG00000017998	DHCR24	0.63809	5.58493	34.6233	4.00091e-09	1.64598e-05
ENSECAG00000007681	ENSECAG00000007681	0.636142	6.74962	11.7406	0.00061151	0.0326721
ENSECAG00000021995	M6PR	0.634471	4.28194	11.6511	0.000641633	0.0336734
ENSECAG00000006455	CYP51A1	0.631023	4.92574	14.1194	0.000171567	0.0139793
ENSECAG00000012220	ITPRID2	0.628135	5.91273	12.971	0.000316359	0.0213361
ENSECAG00000022252	ENSECAG00000022252	0.621468	5.41428	12.4901	0.000409121	0.0251213
ENSECAG00000022003	ACSL5	0.618516	6.87368	13.7973	0.000203624	0.0152311
ENSECAG00000012514	ENSECAG00000012514	0.610302	2.22323	12.5467	0.000396902	0.0246159
ENSECAG00000009032	CEPT1	0.603417	3.99138	11.2965	0.000776543	0.0381836
ENSECAG00000018565	EEF1AKNMT	0.6032	1.61991	11.1168	0.000855498	0.0404542
ENSECAG00000008899	LSS	0.601951	4.08115	21.7516	3.10326e-06	0.0010943
ENSECAG00000017754	ENSECAG00000017754	0.601899	3.07196	13.0118	0.00030954	0.0209909
ENSECAG00000013998	SQLE	0.593508	4.25579	15.7501	7.22858e-05	0.00803739
ENSECAG00000020480	ADPGK	0.588562	5.40439	16.9538	3.83001e-05	0.00525222
ENSECAG00000021232	CYP2U1	0.585981	2.16034	16.1693	5.79262e-05	0.00700907
ENSECAG00000008637	HMGCS1	0.583441	5.7806	12.8238	0.000342247	0.0224681
ENSECAG00000000974	ADAR	0.575801	6.90629	11.79	0.000595497	0.0322352
ENSECAG00000008478	TMEM208	0.567853	2.85981	11.1808	0.000826482	0.0395366
ENSECAG00000018503	PARP3	0.563751	3.93274	11.4053	0.000732341	0.0370432
ENSECAG00000018401	CNDP2	0.559058	7.86926	18.7513	1.48924e-05	0.00258876
ENSECAG00000006853	UBD	0.558969	6.22482	12.1128	0.000500757	0.0291525
ENSECAG00000019157	OXSR1	0.555907	4.53055	10.9433	0.000939422	0.0424701
ENSECAG00000020442	ERG28	0.552135	2.84191	11.0064	0.000907982	0.0418184
ENSECAG00000022601	PARP12	0.550849	6.5075	14.3912	0.000148494	0.0131296
ENSECAG00000017731	ORAI3	0.544014	3.00922	11.0483	0.000887698	0.0413433
ENSECAG00000011530	MOV10	0.543045	6.67582	11.8513	0.00057621	0.0316176
ENSECAG00000005570	VMP1	0.539846	4.9758	13.293	0.000266394	0.0187876
ENSECAG00000008723	ENSECAG00000008723	0.534601	4.97987	11.0169	0.000902829	0.0418184
ENSECAG00000006071	ENSECAG00000006071	0.528745	5.5003	11.9081	0.000558902	0.0316176
ENSECAG00000023922	E2F2	0.527521	4.00665	14.3722	0.000149998	0.0131296
ENSECAG00000002971	LAG3	0.520662	4.31677	16.0742	6.09079e-05	0.00715929
ENSECAG00000014372	SLC9A3R1	0.517287	4.16916	18.8061	1.44705e-05	0.00255924
ENSECAG00000008160	ADK	0.50549	4.94323	15.0659	0.000103823	0.0103337
ENSECAG00000015161	ENSECAG00000015161	0.503039	6.03998	13.5992	0.000226278	0.016525
ENSECAG00000020785	SLC25A38	0.500778	3.70031	11.8616	0.000573043	0.0316176
ENSECAG00000008390	FOXN2	0.496657	5.10722	11.5072	0.000693287	0.0355044
ENSECAG00000023858	MOB3C	0.479424	2.15599	12.1836	0.000482114	0.0284701
ENSECAG00000007152	TAP2	0.452766	6.72968	17.7643	2.50031e-05	0.00376327
ENSECAG00000000685	B2M	0.442481	11.3458	12.8484	0.00033777	0.0224127
ENSECAG00000007777	NFE2L1	0.439701	4.78984	12.707	0.00036429	0.023417
ENSECAG00000012574	ANKRD40	0.413517	3.52582	10.6569	0.00109663	0.0465107
ENSECAG00000016855	PSME1	0.40745	7.18326	10.6998	0.00107149	0.0459061
ENSECAG00000011235	AK3	0.40593	4.05227	12.9538	0.000319279	0.021416
ENSECAG00000020502	RDH11	0.405357	3.13839	11.3707	0.000746108	0.0374328
ENSECAG00000015175	MARS	0.375349	5.28765	11.1651	0.00083349	0.0395651
ENSECAG00000009156	HTATSF1	-0.326518	5.2946	10.7332	0.00105228	0.0455722
ENSECAG00000016660	USP3	-0.353615	5.44404	10.9141	0.000954375	0.0428324
ENSECAG00000007717	URI1	-0.370592	5.33589	11.7509	0.000608133	0.032633
ENSECAG00000005758	EIF1B	-0.386862	4.4235	11.3191	0.000767145	0.0380946
ENSECAG00000023353	DUSP11	-0.391789	5.85243	10.8849	0.000969533	0.043355
ENSECAG00000015953	PPP1CB	-0.393482	7.86502	11.7723	0.000601177	0.0324005
ENSECAG00000026871	TMEM41B	-0.395834	4.79149	11.3373	0.000759656	0.0379582
ENSECAG00000012023	ENSECAG00000012023	-0.396456	5.43816	11.0971	0.000864647	0.0407308
ENSECAG00000010769	CWC22	-0.39846	5.44525	10.7029	0.00106969	0.0459061
ENSECAG00000021023	QRSL1	-0.405074	3.58482	10.7242	0.00105741	0.0456313
ENSECAG00000011967	CNOT11	-0.405389	5.08685	11.7138	0.000620395	0.033004
ENSECAG00000010938	CEP57	-0.419143	5.51523	11.5236	0.000687189	0.0353387
ENSECAG00000014563	TWISTNB	-0.420412	3.58149	12.1914	0.000480102	0.0284701
ENSECAG00000004567	ENSECAG00000004567	-0.421493	3.7503	10.5855	0.0011398	0.0478482
ENSECAG00000011518	RAB14	-0.422524	6.46505	11.3828	0.000741277	0.0373422
ENSECAG00000022947	ENSECAG00000022947	-0.422579	4.14708	10.5551	0.00115871	0.0484772
ENSECAG00000012118	ARNTL	-0.426078	6.46025	10.492	0.00119892	0.0498219
ENSECAG00000011230	SENP2	-0.428568	4.46374	13.8942	0.00019339	0.014896
ENSECAG00000012611	TMEM71	-0.446181	5.51015	11.6446	0.000643892	0.0336734
ENSECAG00000002691	RSBN1L	-0.451437	5.41526	11.8887	0.000564748	0.0316176
ENSECAG00000016788	COQ3	-0.454244	4.56744	14.1905	0.0001652	0.0139499
ENSECAG00000010450	CCDC59	-0.454473	4.55725	13.9668	0.00018607	0.0146272
ENSECAG00000016814	PPM1A	-0.456065	6.70534	11.219	0.000809639	0.0390334
ENSECAG00000018606	DHX40	-0.462095	5.00399	14.3975	0.000147998	0.0131296
ENSECAG00000020309	RABGGTB	-0.469359	7.54797	12.1197	0.000498931	0.0291525
ENSECAG00000019475	YTHDF1	-0.471501	5.53834	11.5913	0.000662595	0.0343603
ENSECAG00000035919	POLB	-0.479782	5.28463	11.2586	0.000792562	0.03836
ENSECAG00000012542	COQ2	-0.480997	4.98516	13.0489	0.000303457	0.0208071
ENSECAG00000005171	ENSECAG00000005171	-0.4813	4.62888	13.1691	0.000284602	0.0197335
ENSECAG00000014582	UFL1	-0.484505	5.04408	13.856	0.00019737	0.0149444
ENSECAG00000007762	TRIM59	-0.485495	5.39624	10.6938	0.00107494	0.0459061
ENSECAG00000024238	N4BP1	-0.488066	6.14453	14.4073	0.000147228	0.0131296
ENSECAG00000013504	PSMD5	-0.495262	4.09171	14.2976	0.000156064	0.0133932
ENSECAG00000021782	DCK	-0.505307	3.20931	15.9084	6.64835e-05	0.00774093
ENSECAG00000009182	C16orf87	-0.508139	3.67734	19.2989	1.11774e-05	0.0021897
ENSECAG00000008534	LNPK	-0.508847	3.42169	14.7124	0.000125221	0.0121691
ENSECAG00000017724	GNA13	-0.513797	7.41389	11.2023	0.00081694	0.0392322
ENSECAG00000015778	COX19	-0.516448	3.76057	14.6687	0.000128154	0.012261
ENSECAG00000007382	FAM92A	-0.517214	2.86513	11.9001	0.000561308	0.0316176
ENSECAG00000019122	CWC25	-0.522108	5.74788	13.0261	0.000307174	0.0209455
ENSECAG00000018694	FANCM	-0.53023	2.47962	11.623	0.000651406	0.0339226
ENSECAG00000008226	NPAT	-0.534681	5.98725	15.8145	6.98662e-05	0.00786536
ENSECAG00000002676	SMARCA5	-0.547271	7.95103	13.3784	0.000254541	0.0181593
ENSECAG00000022108	BORA	-0.553476	4.66992	11.3157	0.000768558	0.0380946
ENSECAG00000015743	HMGXB3	-0.558875	6.90321	10.9763	0.000922866	0.0420296
ENSECAG00000011689	SLBP	-0.560413	5.22286	15.8529	6.84612e-05	0.00786536
ENSECAG00000003632	RANBP9	-0.561588	7.18986	16.34	5.29347e-05	0.0065332
ENSECAG00000010015	YARS	-0.56744	5.97084	11.9622	0.000542919	0.0310218
ENSECAG00000009129	FAM83F	-0.567882	2.77632	11.6759	0.000633144	0.0333943
ENSECAG00000017044	RALA	-0.577776	4.58692	14.684	0.000127119	0.012257
ENSECAG00000004450	ZBTB5	-0.589116	2.64218	10.9232	0.00094966	0.0427763
ENSECAG00000002193	ENSECAG00000002193	-0.589343	4.77879	14.1296	0.000170638	0.0139793
ENSECAG00000012705	HEBP2	-0.594511	2.97779	14.0868	0.000174568	0.0140746
ENSECAG00000015950	CCDC68	-0.596705	4.1603	10.5174	0.00118254	0.0493071
ENSECAG00000008147	ING3	-0.608662	5.16009	10.9649	0.000928516	0.0421314
ENSECAG00000010270	BBS2	-0.621578	2.1666	10.8705	0.00097707	0.0433777
ENSECAG00000018112	FAM241B	-0.625299	1.77738	11.9659	0.000541821	0.0310218
ENSECAG00000035229	TMEM263	-0.645395	4.6365	15.6164	7.75792e-05	0.00832594
ENSECAG00000008140	RNF125	-0.659344	5.22739	14.5744	0.000134734	0.0125861
ENSECAG00000021339	ENSECAG00000021339	-0.663911	1.20293	11.8453	0.000578085	0.0316176
ENSECAG00000013088	CDKL2	-0.682897	2.0189	10.6183	0.00111976	0.0471677
ENSECAG00000015187	CCDC57	-0.685553	1.35336	10.8747	0.000974883	0.0433777
ENSECAG00000006002	CATSPERB	-0.691094	1.40658	13.8853	0.000194317	0.014896
ENSECAG00000001583	ARMC9	-0.693587	1.05961	14.1797	0.000166151	0.0139499
ENSECAG00000026456	RF00067	-0.697283	0.372073	12.4219	0.000424334	0.0257987
ENSECAG00000016384	RORA	-0.698186	6.06373	12.6718	0.000371204	0.0236645
ENSECAG00000018640	USP49	-0.719467	4.52806	14.2952	0.000156265	0.0133932
ENSECAG00000021289	CCNE1	-0.732424	6.10858	11.8092	0.0005894	0.0320457
ENSECAG00000015198	CPM	-0.738578	5.99248	10.9834	0.000919315	0.0420229
ENSECAG00000035240	ENSECAG00000035240	-0.759695	5.71	11.6917	0.000627786	0.0332538
ENSECAG00000013334	B4GALT4	-0.779007	7.16383	25.8252	3.73781e-07	0.0002428
ENSECAG00000024595	DNAJC27	-0.780026	0.594621	14.3999	0.000147809	0.0131296
ENSECAG00000011220	CREM	-0.815323	8.07212	12.7392	0.000358063	0.023259
ENSECAG00000014246	MYH7B	-0.817764	-0.247351	14.1128	0.000172165	0.0139793
ENSECAG00000001926	FBXO31	-0.833946	6.0782	11.2823	0.000782485	0.0382466
ENSECAG00000015366	EFCAB13	-0.852712	0.00818275	12.1021	0.00050364	0.0291828
ENSECAG00000007305	TC2N	-0.856791	6.19973	18.0481	2.15393e-05	0.00340818
ENSECAG00000005458	LCN9	-0.879321	3.13607	11.8654	0.000571867	0.0316176
ENSECAG00000013524	ZNF219	-0.921265	-0.0897237	12.6655	0.000372465	0.0236645
ENSECAG00000009530	ITK	-0.945448	8.61264	25.386	4.69316e-07	0.000275823
ENSECAG00000013771	PDE4D	-0.957187	6.14295	23.3532	1.34818e-06	0.000594258
ENSECAG00000007718	TMOD1	-0.960461	0.396671	17.6631	2.63692e-05	0.0038288
ENSECAG00000021613	WWTR1	-1.01093	-0.492751	16.128	5.92025e-05	0.00704845
ENSECAG00000006803	SYTL2	-1.04585	4.83858	19.4197	1.0492e-05	0.00218261
ENSECAG00000011349	SDR42E1	-1.05344	-0.772872	14.7914	0.000120082	0.0117623
ENSECAG00000018841	CGA	-1.16212	5.46277	31.251	2.26733e-08	2.79834e-05

## Sheet: EHM
ENSEMBL ID	symbol	logFC	logCPM	LR	PValue	FDR
ENSECAG00000024167	DDX60	5.5764	3.79656	71.4759	2.80662e-17	8.4486e-15
ENSECAG00000034754	ENSECAG00000034754	5.56038	3.7211	53.3256	2.82601e-13	3.83281e-11
ENSECAG00000017220	MX2	5.19155	4.67417	59.807	1.04629e-14	1.81877e-12
ENSECAG00000032492	ENSECAG00000032492	4.57378	4.07146	37.4732	9.26794e-10	6.18297e-08
ENSECAG00000011776	MX1	4.40368	7.24341	86.3149	1.53451e-20	1.05216e-17
ENSECAG00000013300	CXCL10	4.14634	6.72345	42.2976	7.83891e-11	6.90484e-09
ENSECAG00000014707	CXCL9	3.95026	2.17151	51.0033	9.22085e-13	1.16126e-10
ENSECAG00000001481	SAMD9L	3.69219	6.95512	71.9081	2.25452e-17	7.13469e-15
ENSECAG00000009020	IFI44	3.66758	6.04348	82.7196	9.45607e-20	5.30485e-17
ENSECAG00000021429	C1R	3.63481	1.83296	28.1008	1.15157e-07	4.61449e-06
ENSECAG00000012773	CMPK2	3.60583	4.45159	99.3979	2.06542e-23	3.64162e-20
ENSECAG00000007881	IFIH1	3.60546	3.78369	47.8665	4.56252e-12	5.21395e-10
ENSECAG00000021220	GBP1	3.5552	7.09458	48.2126	3.82431e-12	4.41118e-10
ENSECAG00000033029	ENSECAG00000033029	3.5409	6.8726	43.3094	4.67322e-11	4.33661e-09
ENSECAG00000004433	ENSECAG00000004433	3.50905	4.40119	59.4237	1.27126e-14	2.12026e-12
ENSECAG00000014422	OAS2	3.44168	6.9812	107.403	3.63196e-25	8.96512e-22
ENSECAG00000014519	ETV7	3.40929	2.31081	38.3885	5.79725e-10	4.11205e-08
ENSECAG00000000284	ENSECAG00000000284	3.35991	3.68076	83.5935	6.07712e-20	3.57161e-17
ENSECAG00000032818	ENSECAG00000032818	3.35314	5.77198	70.8654	3.82443e-17	1.12384e-14
ENSECAG00000004349	IFIT5	3.34404	4.99777	34.0288	5.43033e-09	2.99201e-07
ENSECAG00000010153	IFIT3	3.33055	5.45411	61.3657	4.74006e-15	9.43579e-13
ENSECAG00000000500	IFI6	3.29118	5.16166	81.1103	2.1346e-19	1.14544e-16
ENSECAG00000009618	IFI44L	3.19766	5.50812	79.0543	6.04265e-19	2.98314e-16
ENSECAG00000009363	ACOD1	3.16143	6.31728	24.5141	7.37693e-07	2.3226e-05
ENSECAG00000006290	TGM2	3.15172	1.14659	67.8852	1.73297e-16	4.52172e-14
ENSECAG00000008809	OAS3	3.11091	6.75318	45.0464	1.92417e-11	1.97901e-09
ENSECAG00000024959	FBXO39	3.01272	2.89711	87.5345	8.28237e-21	6.013e-18
ENSECAG00000001324	ISG15	2.98207	5.32358	36.9166	1.23294e-09	7.84378e-08
ENSECAG00000017642	GBP5	2.97021	5.86089	87.5447	8.23982e-21	6.013e-18
ENSECAG00000001514	ENSECAG00000001514	2.95683	4.25777	71.5195	2.74526e-17	8.4486e-15
ENSECAG00000022239	ANKRD22	2.94139	3.25345	23.0385	1.5879e-06	4.52606e-05
ENSECAG00000010055	RSAD2	2.88558	4.66881	138.516	5.6211e-32	3.46878e-28
ENSECAG00000015395	HERC5	2.8792	4.99637	73.7158	9.02123e-18	3.27471e-15
ENSECAG00000013435	OAS1	2.86482	5.4685	78.9631	6.32821e-19	3.00395e-16
ENSECAG00000019411	HERC6	2.85718	6.5038	83.9322	5.12047e-20	3.32615e-17
ENSECAG00000029196	ENSECAG00000029196	2.79729	4.19335	44.3188	2.79023e-11	2.8227e-09
ENSECAG00000005126	TRIM22	2.73203	6.64897	72.8622	1.39024e-17	4.76619e-15
ENSECAG00000009543	EPSTI1	2.71567	6.53356	98.3997	3.41915e-23	4.68879e-20
ENSECAG00000038853	CCL8	2.70425	5.67255	11.8189	0.000586326	0.00560964
ENSECAG00000012132	ENSECAG00000012132	2.70126	4.51918	67.6393	1.96313e-16	4.94468e-14
ENSECAG00000017172	IFI27	2.68733	7.76709	33.0743	8.87016e-09	4.69852e-07
ENSECAG00000024961	XAF1	2.67523	5.66323	90.6709	1.69668e-21	1.6108e-18
ENSECAG00000019309	ENSECAG00000019309	2.65409	8.38661	41.7775	1.02276e-10	8.7659e-09
ENSECAG00000030432	AGRN	2.63709	3.88628	63.8697	1.3293e-15	2.92967e-13
ENSECAG00000012791	GBP6	2.62671	8.85583	34.4963	4.27059e-09	2.37422e-07
ENSECAG00000033495	ENSECAG00000033495	2.57162	-0.197784	70.7814	3.99089e-17	1.14548e-14
ENSECAG00000020325	C1QC	2.57095	3.46372	9.38316	0.00218988	0.0157411
ENSECAG00000010963	SERPING1	2.52165	1.67997	16.6008	4.61306e-05	0.000737492
ENSECAG00000023264	RTP4	2.45063	2.59382	37.4933	9.17279e-10	6.15275e-08
ENSECAG00000009744	IRF7	2.41994	6.01417	27.2739	1.76575e-07	6.68493e-06
ENSECAG00000014645	OASL	2.40261	5.19498	37.733	8.1119e-10	5.53133e-08
ENSECAG00000019868	C1QB	2.39212	2.97952	12.4686	0.000413856	0.00427315
ENSECAG00000022583	ENSECAG00000022583	2.37869	0.775602	14.2943	0.000156337	0.00199949
ENSECAG00000004709	C2	2.36446	4.36044	23.5757	1.20095e-06	3.56302e-05
ENSECAG00000018752	APOL6	2.32469	1.61281	35.9534	2.02099e-09	1.2348e-07
ENSECAG00000015695	PTPRO	2.31374	2.53954	17.2793	3.22685e-05	0.000551604
ENSECAG00000020299	RGL1	2.28464	1.75477	58.8998	1.65906e-14	2.73014e-12
ENSECAG00000023677	ENSECAG00000023677	2.27898	2.6419	21.8217	2.99191e-06	7.4901e-05
ENSECAG00000030750	ENSECAG00000030750	2.25118	2.42642	40.4637	2.00304e-10	1.59494e-08
ENSECAG00000028304	ENSECAG00000028304	2.22069	3.05006	89.9982	2.38374e-21	2.10143e-18
ENSECAG00000012200	GPR137C	2.21718	-0.0265938	76.9082	1.79092e-18	7.36786e-16
ENSECAG00000011726	EIF2AK2	2.2006	4.68498	66.0476	4.40154e-16	1.04469e-13
ENSECAG00000016217	RNF213	2.12886	9.217	71.9469	2.21063e-17	7.13469e-15
ENSECAG00000011439	DHX58	2.10228	5.72017	58.6639	1.87044e-14	3.03749e-12
ENSECAG00000000197	TLR3	2.08572	1.22636	22.9048	1.70227e-06	4.75325e-05
ENSECAG00000009686	DTX3L	2.06024	4.97421	65.4643	5.91748e-16	1.37799e-13
ENSECAG00000001598	IFI35	2.05995	5.67683	88.3107	5.59411e-21	4.60284e-18
ENSECAG00000040532	ENSECAG00000040532	2.05246	5.16831	54.8572	1.29611e-13	1.8178e-11
ENSECAG00000023946	SDC3	2.04466	5.30595	14.3722	0.000150003	0.00193654
ENSECAG00000019243	HSD11B1	1.97389	2.44281	15.6029	7.81348e-05	0.0011453
ENSECAG00000000968	ENSECAG00000000968	1.95503	1.22089	53.2631	2.91737e-13	3.91372e-11
ENSECAG00000011292	MSR1	1.94295	2.58351	11.1173	0.000855264	0.00756137
ENSECAG00000017970	ENSECAG00000017970	1.93341	0.660379	22.7321	1.86231e-06	5.10364e-05
ENSECAG00000011009	STARD13	1.92506	4.88096	92.8454	5.65421e-22	6.34402e-19
ENSECAG00000021989	DDX58	1.92458	5.45518	51.3275	7.81727e-13	9.94646e-11
ENSECAG00000003310	LY6E	1.91017	6.87663	77.9067	1.08027e-18	4.59747e-16
ENSECAG00000039681	ENSECAG00000039681	1.90803	-0.604329	28.2885	1.04516e-07	4.24321e-06
ENSECAG00000001399	SAMD9	1.88825	7.22303	51.3602	7.68807e-13	9.88397e-11
ENSECAG00000013869	ENSECAG00000013869	1.88456	3.61269	49.1088	2.42146e-12	2.87362e-10
ENSECAG00000031455	ENSECAG00000031455	1.88326	1.95364	12.3984	0.000429707	0.00440851
ENSECAG00000029928	ENSECAG00000029928	1.88142	3.46607	25.5103	4.40034e-07	1.50858e-05
ENSECAG00000015063	ADGRG6	1.8771	2.41545	20.9165	4.79739e-06	0.00011278
ENSECAG00000022118	IDO1	1.87212	5.97064	32.4342	1.233e-08	6.31439e-07
ENSECAG00000012104	TNFAIP6	1.86448	2.69298	11.6953	0.000626573	0.00592579
ENSECAG00000024430	ENSECAG00000024430	1.83374	3.66676	36.9309	1.22391e-09	7.82668e-08
ENSECAG00000019932	ENSECAG00000019932	1.83326	6.94682	48.5174	3.27379e-12	3.8118e-10
ENSECAG00000014218	SIGLEC1	1.82839	5.94877	13.1437	0.000288483	0.00320473
ENSECAG00000011854	ENSECAG00000011854	1.81651	2.4968	54.4962	1.55752e-13	2.15988e-11
ENSECAG00000017398	CD180	1.81374	4.19675	30.1495	3.99981e-08	1.76938e-06
ENSECAG00000015034	PLAC8B	1.80987	8.38053	77.9785	1.04168e-18	4.59158e-16
ENSECAG00000036649	ENSECAG00000036649	1.79803	3.32529	47.0928	6.77052e-12	7.46088e-10
ENSECAG00000013276	ENSECAG00000013276	1.77337	4.37829	32.8996	9.70414e-09	5.11831e-07
ENSECAG00000008906	PARP15	1.76678	5.88092	74.0219	7.72548e-18	2.88933e-15
ENSECAG00000013848	LILRA	1.75581	0.971528	15.0829	0.000102889	0.00143238
ENSECAG00000008569	TMTC1	1.7366	0.172078	14.181	0.000166037	0.0020888
ENSECAG00000034892	ENSECAG00000034892	1.66598	0.340749	31.3784	2.1233e-08	1.01573e-06
ENSECAG00000012838	EPB41L2	1.65678	5.54219	25.8441	3.70142e-07	1.29781e-05
ENSECAG00000040634	ENSECAG00000040634	1.65396	8.54787	100.096	1.45153e-23	2.9858e-20
ENSECAG00000006776	ENSECAG00000006776	1.65382	1.36379	30.6319	3.11924e-08	1.41535e-06
ENSECAG00000035636	ENSECAG00000035636	1.64637	8.25082	195.951	1.59742e-44	1.97153e-40
ENSECAG00000022326	STAT2	1.632	7.19744	52.1777	5.06978e-13	6.65652e-11
ENSECAG00000029465	CHI3L1	1.62873	1.0625	8.957	0.00276409	0.0188269
ENSECAG00000019391	TNFSF10	1.62252	5.58034	36.6134	1.44036e-09	8.97823e-08
ENSECAG00000020720	CD38	1.61148	4.48166	30.2624	3.77362e-08	1.68137e-06
ENSECAG00000006109	SECTM1	1.60414	3.40445	16.7131	4.34792e-05	0.000704225
ENSECAG00000038793	ENSECAG00000038793	1.59879	-0.69713	45.0608	1.91008e-11	1.97901e-09
ENSECAG00000016054	GNGT2	1.5963	2.86556	17.015	3.70856e-05	0.000619364
ENSECAG00000006663	ENSECAG00000006663	1.5895	5.60963	11.1192	0.000854383	0.00755899
ENSECAG00000024988	PARP14	1.58812	5.85461	50.4419	1.22748e-12	1.49996e-10
ENSECAG00000024882	ENSECAG00000024882	1.58625	4.7483	11.6579	0.000639307	0.00601397
ENSECAG00000010185	IFIT2	1.57981	7.54333	13.821	0.000201078	0.00241163
ENSECAG00000024790	ENSECAG00000024790	1.5765	2.27308	11.0605	0.000881855	0.0077355
ENSECAG00000015822	VDR	1.57568	2.14102	14.3213	0.000154109	0.00197509
ENSECAG00000003563	ENSECAG00000003563	1.56395	5.69672	67.8563	1.75857e-16	4.52172e-14
ENSECAG00000009039	STAT1	1.55722	7.9362	53.6563	2.38822e-13	3.27504e-11
ENSECAG00000025116	REC8	1.55506	0.733451	30.4691	3.39232e-08	1.52247e-06
ENSECAG00000008210	ZNFX1	1.5537	9.17309	73.2218	1.15867e-17	4.08581e-15
ENSECAG00000028459	ENSECAG00000028459	1.52421	4.30184	42.6235	6.6356e-11	6.06641e-09
ENSECAG00000020878	MNDA	1.50528	8.36591	30.7969	2.86493e-08	1.31936e-06
ENSECAG00000016739	MYOZ1	1.49597	0.0784442	10.3465	0.00129718	0.0105233
ENSECAG00000017558	MLKL	1.48621	4.91904	65.2199	6.69907e-16	1.53111e-13
ENSECAG00000023112	EXT1	1.48241	3.52801	75.7808	3.16961e-18	1.26069e-15
ENSECAG00000034165	ENSECAG00000034165	1.47747	2.27087	19.9337	8.01728e-06	0.000175131
ENSECAG00000035702	ENSECAG00000035702	1.47745	-0.421441	10.9516	0.00093524	0.00811725
ENSECAG00000017826	TMEM26	1.47695	1.99391	10.989	0.000916519	0.00798847
ENSECAG00000012331	PARP9	1.46731	4.89774	50.7626	1.04239e-12	1.28652e-10
ENSECAG00000035083	ENSECAG00000035083	1.45619	0.366681	11.3836	0.000740958	0.00674403
ENSECAG00000023195	ENSECAG00000023195	1.43986	5.37761	55.5997	8.88357e-14	1.26024e-11
ENSECAG00000022610	TAP1	1.42218	6.98112	83.7462	5.62542e-20	3.47145e-17
ENSECAG00000010730	ZDHHC1	1.42144	0.032892	20.123	7.2617e-06	0.000160616
ENSECAG00000018264	TRANK1	1.41581	7.70762	60.9935	5.72638e-15	1.1043e-12
ENSECAG00000017185	ZBP1	1.41436	6.27918	21.6352	3.29747e-06	8.07487e-05
ENSECAG00000016586	NUCB2	1.40723	4.79005	80.5754	2.79822e-19	1.43899e-16
ENSECAG00000015726	NR1H3	1.40284	4.59305	12.4499	0.000418015	0.00430287
ENSECAG00000014357	DLL1	1.39894	2.10856	9.85374	0.00169487	0.0128965
ENSECAG00000031147	MYRFL	1.3939	0.678089	35.574	2.45548e-09	1.43628e-07
ENSECAG00000014992	JAM2	1.39342	1.47432	13.0292	0.000306678	0.00334819
ENSECAG00000011037	WARS	1.39102	8.9767	133.691	6.38475e-31	2.62668e-27
ENSECAG00000016312	CD274	1.38545	2.97314	32.3879	1.26269e-08	6.43971e-07
ENSECAG00000019499	ISG20	1.37717	3.86999	18.6819	1.54444e-05	0.000299709
ENSECAG00000015333	ADAP2	1.37147	2.73923	11.1955	0.000819977	0.0073017
ENSECAG00000009248	IL1RL1	1.36242	1.52109	31.0667	2.49318e-08	1.16556e-06
ENSECAG00000033385	LGALS3BP	1.35224	7.40922	44.0699	3.16853e-11	3.12848e-09
ENSECAG00000006350	GAPT	1.33996	2.24578	22.6908	1.90276e-06	5.16196e-05
ENSECAG00000006801	NMI	1.33754	5.65823	38.5391	5.36689e-10	3.87358e-08
ENSECAG00000029294	ENSECAG00000029294	1.33416	-0.329725	31.3506	2.15387e-08	1.02637e-06
ENSECAG00000017295	PLSCR1	1.32218	5.4986	36.4369	1.57692e-09	9.73115e-08
ENSECAG00000028464	ENSECAG00000028464	1.32092	-1.1168	31.4398	2.05719e-08	9.91793e-07
ENSECAG00000016018	ENSECAG00000016018	1.32021	4.75256	26.226	3.0371e-07	1.08649e-05
ENSECAG00000018564	SPATS2L	1.31832	4.04081	34.8394	3.58054e-09	2.02167e-07
ENSECAG00000013728	MFSD2A	1.31363	3.25714	13.8396	0.000199094	0.00239729
ENSECAG00000010145	LPL	1.30764	0.0342081	18.9012	1.37666e-05	0.000274045
ENSECAG00000019587	SLC31A1	1.2849	1.54417	17.5662	2.77482e-05	0.000488542
ENSECAG00000013745	SNX10	1.28291	4.74348	25.8908	3.6129e-07	1.27038e-05
ENSECAG00000016757	HSH2D	1.27721	3.57051	13.3608	0.000256935	0.00292982
ENSECAG00000019670	UBA7	1.27039	5.45397	56.3869	5.95261e-14	9.07002e-12
ENSECAG00000025286	RF00187	1.25538	0.352518	28.6553	8.64754e-08	3.60567e-06
ENSECAG00000024062	DDX60L	1.25477	6.20167	29.2852	6.24708e-08	2.64953e-06
ENSECAG00000019100	ENSECAG00000019100	1.24626	3.52727	6.99115	0.00819136	0.0424424
ENSECAG00000022014	RAVER2	1.2446	2.63861	15.4888	8.29965e-05	0.00120369
ENSECAG00000016797	IGF2BP3	1.23791	3.06011	31.3994	2.10042e-08	1.00869e-06
ENSECAG00000024899	PLA2G7	1.229	0.457934	16.9749	3.7877e-05	0.00062833
ENSECAG00000019758	TNFSF13B	1.22761	3.84181	43.6415	3.94386e-11	3.74424e-09
ENSECAG00000023637	ADAM33	1.22737	0.927902	29.8874	4.57879e-08	2.01108e-06
ENSECAG00000003774	ENSECAG00000003774	1.22677	7.49785	9.88566	0.00166572	0.012706
ENSECAG00000019488	ENSECAG00000019488	1.22112	4.41509	9.16823	0.00246252	0.0172488
ENSECAG00000035459	ENSECAG00000035459	1.2204	0.333998	9.36068	0.00221689	0.0158614
ENSECAG00000008630	TOR1B	1.21995	4.01172	47.5909	5.25129e-12	5.89195e-10
ENSECAG00000016898	PSMB9	1.21979	5.32401	71.9912	2.16162e-17	7.13469e-15
ENSECAG00000022252	ENSECAG00000022252	1.21506	5.41428	62.9755	2.09289e-15	4.45353e-13
ENSECAG00000036126	ENSECAG00000036126	1.2111	0.0830088	13.705	0.000213883	0.00253091
ENSECAG00000032131	ENSECAG00000032131	1.20955	5.51583	41.1663	1.39813e-10	1.17386e-08
ENSECAG00000007536	HELB	1.20013	7.99459	60.6305	6.88587e-15	1.27859e-12
ENSECAG00000016482	IL6	1.19747	1.16468	22.7162	1.87774e-06	5.11592e-05
ENSECAG00000000107	BCL2A1	1.19631	2.4313	38.0744	6.80977e-10	4.69532e-08
ENSECAG00000015381	RIN2	1.17675	4.28482	12.982	0.000314506	0.00341393
ENSECAG00000019517	TRIM56	1.1713	4.77502	63.4476	1.64691e-15	3.56599e-13
ENSECAG00000012876	CASP4	1.167	5.37634	25.0721	5.52262e-07	1.81718e-05
ENSECAG00000003418	TMEM140	1.15475	2.84141	12.8181	0.000343279	0.00366184
ENSECAG00000009054	CKB	1.15128	4.17722	7.87682	0.00500724	0.0295858
ENSECAG00000014585	ENSECAG00000014585	1.14755	5.68239	26.2983	2.9254e-07	1.04957e-05
ENSECAG00000025265	RF00100	1.14691	3.21471	8.13952	0.00433107	0.0265089
ENSECAG00000018272	LAP3	1.1439	7.69645	59.8704	1.01316e-14	1.78635e-12
ENSECAG00000037749	ENSECAG00000037749	1.14185	-1.07604	19.2078	1.17233e-05	0.000239154
ENSECAG00000027244	RF00009	1.14166	0.370165	6.99842	0.00815815	0.0423059
ENSECAG00000017910	PSME2	1.14088	6.44565	64.5689	9.32172e-16	2.09179e-13
ENSECAG00000024429	IRF9	1.13963	7.69469	40.7979	1.68814e-10	1.3798e-08
ENSECAG00000016161	SLPI	1.13944	5.17047	8.55229	0.00345087	0.0222844
ENSECAG00000020341	ENSECAG00000020341	1.1384	2.1925	7.59658	0.00584793	0.0332825
ENSECAG00000017237	ENSECAG00000017237	1.12295	6.5401	16.4495	4.99624e-05	0.000787531
ENSECAG00000000910	ENSECAG00000000910	1.12238	5.53127	61.2113	5.12671e-15	1.00435e-12
ENSECAG00000024121	TCF7L2	1.1211	3.49768	10.235	0.00137803	0.0109894
ENSECAG00000017381	ENSECAG00000017381	1.11863	3.79901	28.9501	7.42689e-08	3.11778e-06
ENSECAG00000000974	ADAR	1.11279	6.90629	58.0956	2.4969e-14	3.95086e-12
ENSECAG00000023979	SCN3B	1.11258	4.00523	20.4303	6.18428e-06	0.000140823
ENSECAG00000014480	AIM2	1.11039	3.92894	28.4766	9.48396e-08	3.91475e-06
ENSECAG00000037565	GOLGA5	1.10846	1.5441	7.09204	0.0077427	0.0407681
ENSECAG00000032208	ENSECAG00000032208	1.10237	0.892835	14.5884	0.000133732	0.00176905
ENSECAG00000038332	ENSECAG00000038332	1.10203	5.71187	17.739	2.53376e-05	0.000450601
ENSECAG00000011962	CDS1	1.09966	2.39458	11.884	0.00056617	0.00544211
ENSECAG00000014990	ZCCHC2	1.09929	6.25744	32.7596	1.04292e-08	5.45411e-07
ENSECAG00000015959	MYBL1	1.09812	4.23413	21.0854	4.39262e-06	0.000104257
ENSECAG00000012359	NXPE4	1.09685	3.24214	30.7	3.01169e-08	1.3716e-06
ENSECAG00000024810	PLA2G4A	1.09664	4.73384	11.9164	0.000556408	0.00538603
ENSECAG00000013825	NOD1	1.09574	4.82829	10.6045	0.00112811	0.00938853
ENSECAG00000018398	TRIM69	1.08912	1.89551	28.0672	1.17177e-07	4.68027e-06
ENSECAG00000024743	NEO1	1.08824	-0.1789	14.1297	0.000170626	0.00213145
ENSECAG00000019259	ENSECAG00000019259	1.07926	3.07845	44.1214	3.08625e-11	3.07181e-09
ENSECAG00000017571	TDRD7	1.07711	5.31168	32.2069	1.38595e-08	7.01041e-07
ENSECAG00000002971	LAG3	1.07524	4.31677	90.9784	1.45249e-21	1.49389e-18
ENSECAG00000023642	SPHK1	1.07414	-0.556578	7.67555	0.00559742	0.0323029
ENSECAG00000017917	CYBB	1.06964	8.03741	15.2623	9.3567e-05	0.00133195
ENSECAG00000039645	ENSECAG00000039645	1.06679	4.04483	11.7936	0.000594351	0.00566884
ENSECAG00000032271	ENSECAG00000032271	1.06528	3.29372	25.0523	5.57949e-07	1.82658e-05
ENSECAG00000023330	GZMA	1.06165	5.39259	13.4982	0.000238797	0.00275958
ENSECAG00000016341	TREML2	1.0615	4.62188	16.3977	5.13485e-05	0.000803989
ENSECAG00000005086	EGLN3	1.0588	5.13866	8.36149	0.00383256	0.0241457
ENSECAG00000039158	FDPS	1.05391	4.37077	45.5019	1.52488e-11	1.59492e-09
ENSECAG00000022601	PARP12	1.05224	6.5075	69.3916	8.07336e-17	2.26458e-14
ENSECAG00000039680	RMI2	1.04722	0.768121	25.4656	4.50342e-07	1.53116e-05
ENSECAG00000006554	PRRG4	1.04583	1.09522	15.7928	7.06719e-05	0.00105597
ENSECAG00000007412	RAMP2	1.04504	0.445432	9.3145	0.00227347	0.0162098
ENSECAG00000012024	TBC1D8	1.03912	5.77274	15.6144	7.76625e-05	0.00114111
ENSECAG00000014259	TIMP1	1.03507	5.90097	7.34385	0.00672925	0.0367488
ENSECAG00000022011	AKAP7	1.03118	1.422	25.2958	4.9177e-07	1.6493e-05
ENSECAG00000031571	ENSECAG00000031571	1.03032	5.4328	9.52833	0.00202324	0.0148724
ENSECAG00000029367	ENSECAG00000029367	1.02689	3.04059	30.5241	3.29741e-08	1.48528e-06
ENSECAG00000021836	OGFR	1.02489	5.7598	12.1826	0.000482378	0.00480904
ENSECAG00000035478	ENSECAG00000035478	1.02456	-0.784178	17.5212	2.84125e-05	0.000495721
ENSECAG00000014923	ENSECAG00000014923	1.02344	2.84835	11.8849	0.000565903	0.00544211
ENSECAG00000038772	EEF1AKMT4	1.02018	-0.673492	14.7841	0.000120545	0.00164032
ENSECAG00000010800	PPID	1.01918	3.06612	37.5391	8.95999e-10	6.04285e-08
ENSECAG00000009193	LAMTOR2	1.01461	4.08148	19.329	1.10025e-05	0.000227459
ENSECAG00000010019	NUDT15	1.0144	-0.686167	17.976	2.23707e-05	0.000407614
ENSECAG00000027739	ENSECAG00000027739	1.01375	-0.766998	22.9221	1.687e-06	4.74281e-05
ENSECAG00000019491	MR1	1.01157	3.79087	27.7837	1.35667e-07	5.31558e-06
ENSECAG00000016110	EXTL2	1.01144	-0.704126	7.66453	0.00563168	0.0324316
ENSECAG00000014406	IL15	1.00871	3.40681	16.2158	5.6522e-05	0.000872331
ENSECAG00000024361	TSTD3	1.00699	3.48305	10.3225	0.00131417	0.0106079
ENSECAG00000004617	PML	0.9897	7.09065	35.5258	2.51701e-09	1.45845e-07
ENSECAG00000023483	CSPG5	0.984207	3.63603	22.1851	2.47594e-06	6.40629e-05
ENSECAG00000028651	RF00163	0.978411	3.6972	26.9426	2.09586e-07	7.86234e-06
ENSECAG00000010357	ENSECAG00000010357	0.977019	1.77325	6.98239	0.00823156	0.0425792
ENSECAG00000009773	ABCG2	0.976637	5.59806	24.2018	8.67524e-07	2.6902e-05
ENSECAG00000007112	ENSECAG00000007112	0.973166	3.93443	21.6011	3.35667e-06	8.17121e-05
ENSECAG00000019430	ENSECAG00000019430	0.97289	4.92413	28.5088	9.32724e-08	3.86298e-06
ENSECAG00000012858	RASL11A	0.971978	1.70782	9.3787	0.00219521	0.0157611
ENSECAG00000011530	MOV10	0.969382	6.67582	49.58	1.90445e-12	2.28202e-10
ENSECAG00000010817	CTTNBP2NL	0.960159	1.93871	7.28955	0.00693567	0.0374781
ENSECAG00000021708	ENSECAG00000021708	0.959787	1.46819	19.7511	8.82117e-06	0.000189676
ENSECAG00000026830	ENSECAG00000026830	0.954198	0.68869	9.60403	0.00194151	0.0143744
ENSECAG00000022494	USP15	0.951095	6.86828	46.0067	1.17852e-11	1.2539e-09
ENSECAG00000014969	TP53I3	0.949803	2.92944	13.257	0.000271562	0.00306364
ENSECAG00000010468	CHCHD7	0.9474	3.60904	66.589	3.3444e-16	8.09344e-14
ENSECAG00000008659	SHISA5	0.946959	5.23198	16.503	4.85737e-05	0.000770367
ENSECAG00000021107	TRAFD1	0.943623	6.20811	28.3583	1.00814e-07	4.12e-06
ENSECAG00000014310	SEC23A	0.941813	4.93236	59.8862	1.00502e-14	1.78635e-12
ENSECAG00000022003	ACSL5	0.941041	6.87368	42.5599	6.8549e-11	6.22082e-09
ENSECAG00000015370	MECR	0.938524	5.58648	14.2177	0.000162831	0.00205908
ENSECAG00000015161	ENSECAG00000015161	0.934938	6.03998	61.8265	3.75093e-15	7.58918e-13
ENSECAG00000017628	ENTPD3	0.934848	2.40874	7.11573	0.00764104	0.0403363
ENSECAG00000008337	RAD9B	0.929967	-0.479134	11.6805	0.000631575	0.0059594
ENSECAG00000023740	RNPEP	0.929428	4.83979	52.9214	3.4717e-13	4.60728e-11
ENSECAG00000019268	PHF7	0.928403	1.8174	14.5853	0.000133956	0.0017701
ENSECAG00000008535	DNAH10	0.928011	1.7311	37.1177	1.11212e-09	7.26232e-08
ENSECAG00000008363	SLC4A9	0.926702	1.59315	16.1076	5.98447e-05	0.00091866
ENSECAG00000018057	IL2RA	0.926084	4.78164	22.6023	1.99242e-06	5.35739e-05
ENSECAG00000020270	CCNE2	0.925537	1.10246	26.404	2.76973e-07	1.00838e-05
ENSECAG00000019195	MGST2	0.92494	1.33644	10.4633	0.0012177	0.00998595
ENSECAG00000018401	CNDP2	0.924876	7.86926	67.9234	1.69973e-16	4.52172e-14
ENSECAG00000019037	GSTA4	0.922416	0.176756	14.5455	0.000136812	0.00180206
ENSECAG00000008058	SRR	0.919906	-0.615405	14.2916	0.000156561	0.00200028
ENSECAG00000006840	B3GNT7	0.917157	2.69264	22.513	2.0873e-06	5.57608e-05
ENSECAG00000024386	TEX35	0.9092	0.723859	23.7418	1.10163e-06	3.3081e-05
ENSECAG00000033354	ENSECAG00000033354	0.906405	2.0271	7.22007	0.0072093	0.0385851
ENSECAG00000018503	PARP3	0.903716	3.93274	38.4401	5.64616e-10	4.02803e-08
ENSECAG00000039599	ENSECAG00000039599	0.901818	3.61173	8.81093	0.00299431	0.0200956
ENSECAG00000019809	CGAS	0.900432	4.29745	56.0912	6.91868e-14	1.01655e-11
ENSECAG00000008096	FAM111B	0.898235	3.01706	12.7012	0.000365413	0.00386455
ENSECAG00000008471	GPR155	0.894668	3.67819	26.0597	3.31027e-07	1.174e-05
ENSECAG00000008790	ENSECAG00000008790	0.894461	3.25309	21.227	4.07981e-06	9.78484e-05
ENSECAG00000024465	ERAP2	0.893467	5.32879	29.7333	4.95748e-08	2.14685e-06
ENSECAG00000038682	MYL12B	0.889014	2.69895	39.6592	3.0237e-10	2.33241e-08
ENSECAG00000023572	TOR1AIP2	0.88699	3.83364	46.3847	9.71712e-12	1.05201e-09
ENSECAG00000033034	ENSECAG00000033034	0.884805	3.42294	6.62106	0.010078	0.0492249
ENSECAG00000000449	NIT1	0.882824	1.81524	15.2863	9.23857e-05	0.00131666
ENSECAG00000000852	SGIP1	0.882471	0.597088	15.8623	6.81209e-05	0.0010253
ENSECAG00000014696	ENSECAG00000014696	0.881781	5.97767	15.3291	9.03125e-05	0.00129158
ENSECAG00000040179	eca-mir-29c	0.881697	-1.04181	10.6153	0.00112153	0.00934632
ENSECAG00000026559	RF00279	0.881142	-0.416864	19.6765	9.17214e-06	0.000196532
ENSECAG00000025060	MYH3	0.879736	1.92633	18.704	1.52666e-05	0.000296724
ENSECAG00000011287	TXNDC16	0.879304	4.7094	67.8977	1.72203e-16	4.52172e-14
ENSECAG00000008892	CISD1	0.878589	1.66086	15.3591	8.88939e-05	0.00127573
ENSECAG00000017443	TRIM14	0.877702	2.69272	30.0825	4.14043e-08	1.82504e-06
ENSECAG00000008723	ENSECAG00000008723	0.866705	4.97987	38.1346	6.60287e-10	4.60411e-08
ENSECAG00000020764	SCARF1	0.863127	3.83486	18.9053	1.37372e-05	0.000273902
ENSECAG00000014648	ENSECAG00000014648	0.86212	4.26861	57.6506	3.13075e-14	4.89111e-12
ENSECAG00000011777	NT5C3A	0.86178	3.89442	35.4657	2.59577e-09	1.49706e-07
ENSECAG00000031310	ENSECAG00000031310	0.860206	-0.110236	10.4937	0.0011978	0.00986864
ENSECAG00000008498	NEMP2	0.859032	3.40965	16.3159	5.36114e-05	0.000834391
ENSECAG00000011042	BATF3	0.855035	0.778767	8.02001	0.00462634	0.0278115
ENSECAG00000019274	ENSECAG00000019274	0.853085	4.72919	32.8747	9.82952e-09	5.16238e-07
ENSECAG00000013350	HOMER1	0.852994	0.0627355	10.8184	0.00100498	0.00855867
ENSECAG00000009519	C1S	0.851651	1.86745	16.9139	3.91147e-05	0.000646257
ENSECAG00000013128	ACP2	0.85135	4.66357	15.5379	8.08687e-05	0.00117837
ENSECAG00000032679	ENSECAG00000032679	0.85056	1.35309	23.3586	1.34439e-06	3.92257e-05
ENSECAG00000023484	SKA1	0.850349	-0.279612	7.97139	0.00475224	0.0284581
ENSECAG00000007681	ENSECAG00000007681	0.848998	6.74962	27.4941	1.57578e-07	6.03984e-06
ENSECAG00000009119	JAK2	0.841774	6.70461	20.5754	5.73266e-06	0.00013151
ENSECAG00000020058	PNPT1	0.841694	4.45064	38.2459	6.23685e-10	4.37359e-08
ENSECAG00000024806	GPR176	0.841691	0.557305	15.9378	6.54572e-05	0.000992473
ENSECAG00000005064	ENSECAG00000005064	0.839079	-0.758173	13.0345	0.00030581	0.00334819
ENSECAG00000018188	KYNU	0.838596	2.60617	10.1991	0.00140506	0.0111233
ENSECAG00000019621	SP110	0.832495	5.54352	33.2094	8.27515e-09	4.40224e-07
ENSECAG00000023509	CLIC5	0.831076	3.42893	12.6137	0.000382936	0.00400865
ENSECAG00000007597	CYP2R1	0.830303	-0.89513	17.9795	2.23297e-05	0.000407614
ENSECAG00000015745	BLNK	0.828911	5.4554	23.8696	1.03085e-06	3.14143e-05
ENSECAG00000020572	PFDN2	0.819457	3.66037	62.0532	3.34307e-15	6.8767e-13
ENSECAG00000005719	PRKD1	0.817677	1.49811	10.8086	0.00101032	0.0085877
ENSECAG00000016805	LY86	0.815504	4.78068	14.2455	0.000160446	0.00203633
ENSECAG00000007378	ATP5MPL	0.814868	-1.13542	10.2796	0.00134512	0.0107668
ENSECAG00000024022	KDELC2	0.813902	2.20808	23.2437	1.42715e-06	4.12502e-05
ENSECAG00000012907	SLC9B1	0.813677	-0.968985	9.99527	0.00156943	0.012076
ENSECAG00000022573	USP25	0.813482	6.31686	47.0233	7.01475e-12	7.66159e-10
ENSECAG00000040004	CD300H	0.812249	3.0226	7.39982	0.00652304	0.0359729
ENSECAG00000008160	ADK	0.811934	4.94323	51.8158	6.09587e-13	7.9195e-11
ENSECAG00000023040	NDUFA8	0.810232	3.56539	18.8935	1.38224e-05	0.000274512
ENSECAG00000010199	EMC2	0.80883	4.25394	18.7472	1.4924e-05	0.000291906
ENSECAG00000033866	ENSECAG00000033866	0.806804	4.40773	22	2.72644e-06	6.95243e-05
ENSECAG00000006211	TRIM21	0.806377	4.43851	20.7552	5.21908e-06	0.000120851
ENSECAG00000011509	PSMA3	0.805988	5.34849	42.1439	8.47991e-11	7.37036e-09
ENSECAG00000000160	COX5A	0.805579	4.17635	21.8757	2.909e-06	7.3122e-05
ENSECAG00000031204	PIM3	0.80522	5.4163	8.25727	0.00405891	0.025217
ENSECAG00000002088	ATP5MF	0.803397	3.86847	32.1258	1.44502e-08	7.24978e-07
ENSECAG00000017794	IRF1	0.800229	8.47824	14.7645	0.000121808	0.00165568
ENSECAG00000022437	PSMA6	0.80018	5.6752	44.2054	2.95659e-11	2.96669e-09
ENSECAG00000016469	DST	0.799964	5.91422	31.5154	1.9787e-08	9.57689e-07
ENSECAG00000017538	LY96	0.798451	3.56278	12.8695	0.000333984	0.00360003
ENSECAG00000020597	PSMA2	0.798417	5.64395	36.991	1.18677e-09	7.64564e-08
ENSECAG00000030990	ENSECAG00000030990	0.794413	1.65783	19.0812	1.25271e-05	0.000253875
ENSECAG00000016131	FRMD4B	0.794171	4.89905	16.2127	5.66145e-05	0.000872331
ENSECAG00000001159	FOXS1	0.790591	2.2031	7.47278	0.00626388	0.0349558
ENSECAG00000022667	FOXP3	0.788689	3.07046	17.0283	3.68268e-05	0.00061755
ENSECAG00000034913	ENSECAG00000034913	0.787873	1.25695	24.4991	7.43458e-07	2.3348e-05
ENSECAG00000018529	MS4A1	0.786857	7.19183	14.287	0.000156943	0.00200102
ENSECAG00000014973	TNFSF8	0.783707	4.02144	9.13581	0.00250654	0.0174482
ENSECAG00000015430	MRPS28	0.783513	0.129851	12.3761	0.000434869	0.00444347
ENSECAG00000000223	AKR1A1	0.781599	5.39483	6.95941	0.00833795	0.0429495
ENSECAG00000013441	APOO	0.780294	1.65638	23.8448	1.04421e-06	3.16651e-05
ENSECAG00000016910	SLC4A8	0.779623	0.451714	11.5607	0.000673609	0.00624604
ENSECAG00000015188	RNASEL	0.779258	4.79255	40.3914	2.07853e-10	1.64443e-08
ENSECAG00000016271	CENPA	0.776382	0.697435	16.3959	5.13975e-05	0.000803989
ENSECAG00000024992	HSD17B7	0.775674	0.987863	23.02	1.60326e-06	4.55932e-05
ENSECAG00000022197	CASP3	0.773824	4.7026	9.43418	0.00212978	0.0154489
ENSECAG00000020037	CTSO	0.773626	3.31128	22.2457	2.39896e-06	6.27287e-05
ENSECAG00000020669	LDHA	0.772964	8.02856	17.5195	2.84371e-05	0.000495721
ENSECAG00000016855	PSME1	0.772516	7.18326	50.8127	1.01615e-12	1.2668e-10
ENSECAG00000035355	SMIM8	0.772239	0.513034	11.0552	0.000884393	0.00775226
ENSECAG00000003173	GPR34	0.77122	-0.825608	12.4675	0.000414089	0.00427315
ENSECAG00000010783	LST1	0.770452	2.67031	7.95719	0.00478966	0.0286405
ENSECAG00000039479	ENSECAG00000039479	0.767866	4.3894	19.6826	9.14315e-06	0.000196252
ENSECAG00000016251	ENSECAG00000016251	0.767394	4.17027	27.598	1.49331e-07	5.77369e-06
ENSECAG00000022579	XPNPEP1	0.766081	5.42854	46.3031	1.01304e-11	1.08721e-09
ENSECAG00000014972	PHF11	0.765453	5.20807	39.6902	2.97611e-10	2.31013e-08
ENSECAG00000012844	TICAM2	0.764878	5.00589	35.8352	2.14732e-09	1.29297e-07
ENSECAG00000020122	SELL	0.764457	7.55041	14.8403	0.000117011	0.00160283
ENSECAG00000020674	NDUFB3	0.764184	2.70723	11.7229	0.000617356	0.00586201
ENSECAG00000021234	NET1	0.763793	4.77806	13.2112	0.000278277	0.00311549
ENSECAG00000021549	ENSECAG00000021549	0.757632	-1.02525	7.83365	0.00512825	0.0301466
ENSECAG00000019025	PSTPIP2	0.755112	5.03813	6.8567	0.00883093	0.0448709
ENSECAG00000015641	DSCC1	0.754571	0.0813305	10.6114	0.0011239	0.00935979
ENSECAG00000021301	MAN1A1	0.754011	5.4005	42.5023	7.05985e-11	6.31396e-09
ENSECAG00000018949	DBI	0.751464	4.82979	14.1336	0.000170275	0.00212921
ENSECAG00000008594	ENSECAG00000008594	0.750617	3.95465	26.6515	2.43657e-07	9.00364e-06
ENSECAG00000034712	eca-mir-9145	0.748439	-0.974817	6.74798	0.00938538	0.0468396
ENSECAG00000024655	EMILIN2	0.748331	5.43103	8.01035	0.00465108	0.0279201
ENSECAG00000030880	ENSECAG00000030880	0.743237	-0.114257	10.4891	0.00120081	0.00988028
ENSECAG00000023838	C2H4orf33	0.742218	0.377628	15.5512	8.03006e-05	0.00117148
ENSECAG00000038278	ENSECAG00000038278	0.740552	0.352228	9.46898	0.00208976	0.0152074
ENSECAG00000006865	CHCHD1	0.738561	2.80066	17.8866	2.34469e-05	0.000423692
ENSECAG00000021133	FDFT1	0.738311	4.36648	23.8967	1.01645e-06	3.10522e-05
ENSECAG00000011235	AK3	0.737579	4.05227	56.2549	6.36579e-14	9.53837e-12
ENSECAG00000022109	NUB1	0.736302	6.58108	59.457	1.24993e-14	2.11325e-12
ENSECAG00000014198	MTCH2	0.734469	4.79927	16.5286	4.79208e-05	0.000761182
ENSECAG00000023251	GPR65	0.734067	3.07275	13.572	0.000229579	0.00267308
__ambiguous	NA	0.733397	12.9587	30.7688	2.90669e-08	1.33362e-06
ENSECAG00000017951	GTF2E2	0.732345	5.33392	35.6783	2.32744e-09	1.37441e-07
ENSECAG00000025750	RF00443	0.730919	0.843276	18.7502	1.49009e-05	0.000291906
ENSECAG00000015498	CALCOCO2	0.729549	5.53477	18.921	1.36243e-05	0.000272088
ENSECAG00000015616	IL2	0.727831	-0.160756	8.54373	0.00346715	0.0223454
ENSECAG00000012629	MASTL	0.725951	0.389399	15.1482	9.9393e-05	0.00139716
ENSECAG00000010303	CIAO2A	0.724929	2.95207	9.6661	0.00187699	0.0139806
ENSECAG00000011331	LDHB	0.723002	7.66114	13.6352	0.000221982	0.00260428
ENSECAG00000023441	E2F3	0.721826	2.57649	20.1765	7.06166e-06	0.000157604
ENSECAG00000024195	BET1	0.721698	3.79306	26.9286	2.11116e-07	7.89574e-06
ENSECAG00000017903	PSAT1	0.720559	0.723783	12.5149	0.000403714	0.00418709
ENSECAG00000020578	PDCD1LG2	0.718592	1.8219	18.1429	2.04928e-05	0.000380493
ENSECAG00000011835	PSMA5	0.717637	5.17731	35.0088	3.28224e-09	1.87544e-07
ENSECAG00000021501	UQCRC2	0.716031	5.34013	25.0171	5.68232e-07	1.85127e-05
ENSECAG00000018046	GRN	0.715054	7.6256	6.96231	0.00832446	0.0428979
ENSECAG00000040123	ENSECAG00000040123	0.712692	-0.92523	10.4075	0.00125505	0.010265
ENSECAG00000001774	MYD88	0.710643	4.90608	17.8571	2.38135e-05	0.00042906
ENSECAG00000019348	YBEY	0.710152	0.0705319	7.87843	0.0050028	0.0295858
ENSECAG00000009400	ARRDC4	0.708475	1.76566	6.92274	0.00851064	0.043675
ENSECAG00000011870	PYM1	0.70562	1.58964	27.2244	1.81162e-07	6.8376e-06
ENSECAG00000017922	ADAM19	0.704717	7.45509	17.7998	2.45404e-05	0.000438954
ENSECAG00000004120	ABHD18	0.702977	3.1664	12.1756	0.000484183	0.00481299
ENSECAG00000021081	FAM149A	0.702757	2.10224	9.10537	0.0025486	0.0177011
ENSECAG00000026935	SPIDR	0.702606	4.59882	20.2895	6.65652e-06	0.000149372
ENSECAG00000029193	ENSECAG00000029193	0.70251	4.32914	41.6248	1.10579e-10	9.41217e-09
ENSECAG00000018768	ENSECAG00000018768	0.701602	3.39604	25.7846	3.81718e-07	1.32709e-05
ENSECAG00000006991	PECAM1	0.701566	5.23872	20.8062	5.08185e-06	0.000117895
ENSECAG00000009659	UBA3	0.701271	5.0052	42.3913	7.47213e-11	6.63461e-09
ENSECAG00000023970	MERTK	0.699964	4.1215	7.16486	0.00743453	0.0395845
ENSECAG00000012698	TENT2	0.69989	5.62554	29.6747	5.10983e-08	2.19773e-06
ENSECAG00000028281	ENSECAG00000028281	0.698795	0.83606	15.4303	8.56048e-05	0.00123283
ENSECAG00000025414	RF00266	0.697691	0.278085	8.58432	0.0033907	0.0220717
ENSECAG00000015098	MORC3	0.693448	7.4501	45.9488	1.21386e-11	1.28047e-09
ENSECAG00000017858	ATP5PF	0.69326	4.48622	24.8639	6.1523e-07	1.98774e-05
ENSECAG00000022290	GCA	0.691766	4.04842	12.6256	0.000380509	0.00399001
ENSECAG00000000319	SRP14	0.690599	5.57274	41.013	1.51219e-10	1.26104e-08
ENSECAG00000023902	BAK1	0.689115	5.73498	15.319	9.07966e-05	0.0012955
ENSECAG00000010036	SLC15A3	0.688508	5.37382	16.7235	4.32421e-05	0.000701377
ENSECAG00000000473	ATAD1	0.68816	4.81115	23.363	1.34135e-06	3.92257e-05
ENSECAG00000026891	ENSECAG00000026891	0.688139	2.53847	9.20246	0.0024169	0.0170356
ENSECAG00000022453	ENSECAG00000022453	0.686779	-0.140062	6.7837	0.00919942	0.0461542
ENSECAG00000014672	TNFRSF11A	0.685858	0.629131	10.0397	0.00153201	0.0118546
ENSECAG00000029179	ENSECAG00000029179	0.685085	2.51131	32.1973	1.39282e-08	7.01639e-07
ENSECAG00000015276	PDIA5	0.684953	2.76698	16.6544	4.48452e-05	0.000721616
ENSECAG00000012321	ANXA4	0.682902	5.49427	30.5951	3.17898e-08	1.43718e-06
ENSECAG00000024352	MYO1E	0.681764	3.8695	12.1788	0.000483349	0.00481088
ENSECAG00000030502	ENSECAG00000030502	0.680948	5.44799	11.4823	0.000702634	0.00645231
ENSECAG00000012022	PSMB10	0.679906	6.77598	23.2578	1.41675e-06	4.10459e-05
ENSECAG00000013045	WASHC3	0.679789	3.00889	13.3036	0.000264898	0.00299667
ENSECAG00000013165	VAMP4	0.677191	1.95898	9.54098	0.00200935	0.0148144
ENSECAG00000030355	ENSECAG00000030355	0.675241	-0.528911	11.0467	0.000888469	0.00778246
ENSECAG00000024018	TWF1	0.672747	4.82844	15.2049	9.64514e-05	0.00136498
ENSECAG00000012316	DTWD1	0.671511	3.93046	12.9032	0.000328026	0.00355131
ENSECAG00000005185	CCR6	0.67103	3.1201	7.04563	0.00794588	0.0415015
ENSECAG00000020442	ERG28	0.670218	2.84191	21.7347	3.13077e-06	7.78367e-05
ENSECAG00000010779	NDUFAB1	0.667975	1.15689	12.1977	0.000478479	0.00477782
ENSECAG00000021342	CCT6B	0.666601	-1.2094	8.29732	0.00397037	0.0247987
ENSECAG00000002063	C18H2orf76	0.666566	-0.333441	9.76197	0.00178158	0.0134403
ENSECAG00000006095	ENSECAG00000006095	0.66549	6.78023	7.50122	0.00616572	0.0346212
ENSECAG00000000816	AMPD3	0.664944	4.43949	9.68948	0.00185326	0.0138624
ENSECAG00000028359	SLC25A5	0.664585	6.0364	14.4361	0.000144993	0.00187776
ENSECAG00000019757	ADGB	0.662938	4.42793	13.6763	0.000217176	0.00256006
ENSECAG00000016662	MCF2L	0.662861	4.40054	7.93666	0.00484433	0.0288871
ENSECAG00000008487	ATL1	0.661564	1.62935	25.574	4.25733e-07	1.46771e-05
ENSECAG00000020437	BCL2	0.660739	5.1509	14.5145	0.000139085	0.00182421
ENSECAG00000037149	ENSECAG00000037149	0.660524	6.91226	7.71756	0.00546862	0.0317468
ENSECAG00000016860	KIF20A	0.657386	1.31378	9.27641	0.00232124	0.0164932
ENSECAG00000023722	TIAM2	0.657186	2.80422	10.5115	0.00118633	0.00980689
ENSECAG00000014572	ENSECAG00000014572	0.657147	5.00059	16.2664	5.50303e-05	0.000853246
ENSECAG00000011351	PDZK1	0.655836	-0.710179	7.29882	0.00689998	0.0373671
ENSECAG00000036510	ENSECAG00000036510	0.653237	1.29329	8.10579	0.0044124	0.0268662
ENSECAG00000023601	2020-09-03	0.652154	2.25824	11.7104	0.000621505	0.00588689
ENSECAG00000021072	KNTC1	0.651713	2.72085	12.9984	0.000311751	0.003387
ENSECAG00000026456	RF00067	0.650624	0.372073	13.8174	0.000201458	0.00241163
ENSECAG00000032863	ENSECAG00000032863	0.650516	-1.10099	8.55934	0.00343754	0.0222359
ENSECAG00000015230	LGALS8	0.647024	5.02848	15.9468	6.51462e-05	0.000988973
ENSECAG00000015581	TPI1	0.645393	6.10072	16.2286	5.61396e-05	0.000868265
ENSECAG00000000416	TGM7	0.642536	-0.763782	6.77732	0.00923236	0.0462818
ENSECAG00000019905	NOX1	0.64244	1.29858	14.1638	0.000167559	0.00209952
ENSECAG00000011493	ARMC12	0.642373	4.90549	16.0754	6.08699e-05	0.000933237
ENSECAG00000016034	CASP7	0.642298	4.8159	29.4395	5.76896e-08	2.47224e-06
ENSECAG00000023564	ACOT7	0.642154	2.37044	12.7527	0.000355505	0.00377594
ENSECAG00000012920	TAPBPL	0.642051	5.86835	59.6343	1.14225e-14	1.95801e-12
ENSECAG00000024086	PSMA1	0.642037	6.00019	44.4419	2.62022e-11	2.67262e-09
ENSECAG00000009060	DIPK2A	0.641042	3.52872	8.88272	0.00287883	0.0194581
ENSECAG00000016773	NABP1	0.640213	4.96062	28.0021	1.21183e-07	4.80912e-06
ENSECAG00000023776	TTK	0.639843	1.31735	10.3974	0.0012619	0.0103005
ENSECAG00000007680	RPA3	0.638615	3.74564	20.2936	6.64207e-06	0.000149319
ENSECAG00000017026	PRDX3	0.638283	4.0358	18.8373	1.42357e-05	0.000280769
ENSECAG00000017166	ENSECAG00000017166	0.637101	6.04063	16.3498	5.26607e-05	0.000821667
ENSECAG00000014847	NUPR1	0.633959	1.03539	7.47455	0.00625772	0.034947
ENSECAG00000008678	PRDX1	0.633044	7.37979	39.3427	3.55577e-10	2.72579e-08
ENSECAG00000008527	FAM3C	0.632621	3.7557	21.4083	3.71167e-06	8.96467e-05
ENSECAG00000019881	PARP10A	0.631227	4.87083	14.9075	0.000112913	0.00155488
ENSECAG00000026303	RF00217	0.630685	0.635047	14.7477	0.000122899	0.001665
ENSECAG00000011258	RFXAP	0.630228	2.92966	15.7658	7.1687e-05	0.00106726
ENSECAG00000003982	CD72	0.628039	2.59445	11.486	0.000701215	0.00644407
ENSECAG00000021615	PSMB2	0.626749	5.01024	22.361	2.25911e-06	5.94122e-05
ENSECAG00000033043	ENSECAG00000033043	0.626454	3.09884	24.5221	7.34613e-07	2.31882e-05
ENSECAG00000020295	GEN1	0.62276	1.50475	11.2765	0.000784927	0.00705063
ENSECAG00000020480	ADPGK	0.622716	5.40439	25.5365	4.34086e-07	1.49234e-05
ENSECAG00000018419	ANXA3	0.622217	3.58614	22.3818	2.23477e-06	5.90932e-05
ENSECAG00000030211	ENSECAG00000030211	0.621732	5.20212	37.2643	1.03156e-09	6.80828e-08
ENSECAG00000009716	CDK1	0.621297	2.21604	10.8111	0.00100894	0.00858186
ENSECAG00000015145	ACTA2	0.621047	2.26444	11.95	0.000546483	0.00530964
ENSECAG00000018995	CD47	0.620146	6.57974	24.352	8.02427e-07	2.5009e-05
ENSECAG00000002892	TIMELESS	0.619719	3.15171	13.3411	0.00025965	0.00295355
ENSECAG00000006071	ENSECAG00000006071	0.619109	5.5003	21.6681	3.24136e-06	7.97184e-05
ENSECAG00000007329	IL18R1	0.618963	3.15004	9.37107	0.00220436	0.0157992
ENSECAG00000013462	PATL2	0.618847	2.11679	12.4514	0.000417683	0.00430287
ENSECAG00000011878	DTL	0.618737	1.35597	11.7489	0.000608776	0.005793
ENSECAG00000018515	PCCB	0.617997	4.7783	18.6599	1.56232e-05	0.000302228
ENSECAG00000028963	NME1	0.617656	3.67013	14.1161	0.000171863	0.00214447
ENSECAG00000014801	ANXA9	0.616738	-0.533275	9.02191	0.00266762	0.018291
ENSECAG00000024311	BANF1	0.616714	5.54692	28.0378	1.18972e-07	4.73661e-06
ENSECAG00000036638	SLC6A12	0.615782	-0.594241	8.89688	0.00285658	0.0193565
ENSECAG00000018813	GUCY2C	0.615631	3.23117	9.80912	0.00173649	0.0131645
ENSECAG00000022722	ESPL1	0.611743	2.82788	14.2431	0.00016065	0.00203633
ENSECAG00000026371	RF00091	0.611516	1.16299	12.2567	0.000463582	0.00465165
ENSECAG00000002235	SCFD2	0.611341	3.57048	31.639	1.85668e-08	9.09331e-07
ENSECAG00000020820	TBK1	0.610445	6.16694	27.4814	1.58612e-07	6.06063e-06
ENSECAG00000015559	VCPIP1	0.610032	5.45567	24.5727	7.15568e-07	2.27032e-05
ENSECAG00000031664	UQCC2	0.608481	2.10628	12.4329	0.000421838	0.00433499
ENSECAG00000026862	GCSH	0.608185	2.48458	16.6576	4.47708e-05	0.000721359
ENSECAG00000017136	HEMK1	0.60798	3.3011	19.322	1.10426e-05	0.000227907
ENSECAG00000008479	SDR16C5	0.606299	3.7139	13.0036	0.00031089	0.00338329
ENSECAG00000012726	MRPL14	0.603058	2.35664	14.6459	0.000129717	0.0017289
ENSECAG00000000364	PIN4	0.602986	1.90876	17.8422	2.39996e-05	0.000430773
ENSECAG00000026993	CEBPZOS	0.601244	2.00243	24.8026	6.35101e-07	2.04125e-05
ENSECAG00000014533	ALAS1	0.600572	4.81056	10.8807	0.00097174	0.00833441
ENSECAG00000024558	CENPE	0.600438	3.14342	12.0258	0.000524682	0.00513938
ENSECAG00000007830	ENSECAG00000007830	0.599893	5.32928	26.0209	3.37745e-07	1.1944e-05
ENSECAG00000019908	ATP5MC1	0.599429	4.14932	18.976	1.32372e-05	0.000266081
ENSECAG00000037850	ENSECAG00000037850	0.599101	-0.0731652	10.4899	0.00120026	0.00988028
ENSECAG00000001360	AIFM1	0.59787	3.67246	12.0653	0.000513682	0.00504767
ENSECAG00000026131	RF00607	0.597744	-0.860575	6.73166	0.00947163	0.0471556
ENSECAG00000021453	TICRR	0.597725	1.16455	11.6069	0.000657075	0.00614365
ENSECAG00000017534	HPRT1	0.596376	4.96937	13.3182	0.000262848	0.00297621
ENSECAG00000016932	TRIM26	0.593958	5.55411	27.6389	1.46207e-07	5.69237e-06
ENSECAG00000013142	AAGAB	0.593635	3.33289	35.7364	2.25908e-09	1.34694e-07
ENSECAG00000032782	UBE2D1	0.592903	5.50018	20.6579	5.49101e-06	0.000126437
ENSECAG00000019585	ENSECAG00000019585	0.592804	4.27471	26.1521	3.15554e-07	1.12235e-05
ENSECAG00000018545	MRPL47	0.592752	1.97257	18.9222	1.36162e-05	0.000272088
ENSECAG00000015198	CPM	0.591949	5.99248	9.28059	0.00231595	0.0164651
ENSECAG00000009780	UQCRB	0.591648	4.83232	20.5444	5.82629e-06	0.00013341
ENSECAG00000021161	MRPL13	0.590207	2.88122	15.8624	6.81172e-05	0.0010253
ENSECAG00000017186	SLFN5	0.58967	5.92063	7.91874	0.00489254	0.0290446
ENSECAG00000028313	ENSECAG00000028313	0.589454	2.51436	16.501	4.86239e-05	0.000770367
ENSECAG00000029199	ENSECAG00000029199	0.588408	-0.259512	8.11629	0.00438694	0.0267771
ENSECAG00000036105	ENSECAG00000036105	0.587449	5.34187	10.1786	0.00142077	0.0112083
ENSECAG00000019178	ERH	0.587217	5.5574	33.6763	6.50894e-09	3.53891e-07
ENSECAG00000037310	ENSECAG00000037310	0.586471	0.980579	13.6842	0.000216267	0.00255178
ENSECAG00000016938	SCIMP	0.585818	2.50745	9.41481	0.00215239	0.0155441
ENSECAG00000024286	SIPA1L1	0.584068	6.23426	35.5387	2.50036e-09	1.45563e-07
ENSECAG00000033470	CKS2	0.583654	2.74671	14.674	0.000127797	0.00171071
ENSECAG00000017388	CENPT	0.583609	1.45651	10.0453	0.00152741	0.0118412
ENSECAG00000039942	ENSECAG00000039942	0.582832	-0.740093	7.57371	0.00592256	0.0335766
ENSECAG00000012627	MRC2	0.581306	0.448352	10.3115	0.00132206	0.0106507
ENSECAG00000015596	ENSECAG00000015596	0.581186	1.51949	11.8231	0.000584991	0.00560121
ENSECAG00000014326	SNX25	0.580316	3.27334	12.0176	0.000527013	0.00515404
ENSECAG00000007336	NMRK1	0.580169	1.76747	14.6121	0.000132061	0.00175446
ENSECAG00000013019	CCDC34	0.579147	0.854717	13.129	0.000290762	0.00322166
ENSECAG00000000987	PSMB3	0.579015	4.30062	17.8256	2.42109e-05	0.000433687
ENSECAG00000008827	NDC80	0.579006	1.54839	7.10827	0.00767291	0.0404697
ENSECAG00000009848	DPCD	0.578947	-0.21923	8.31232	0.00393771	0.0246486
ENSECAG00000036728	IFT43	0.578822	-0.633192	6.86833	0.00877366	0.044635
ENSECAG00000016382	ANLN	0.578663	1.64181	10.3463	0.00129733	0.0105233
ENSECAG00000016882	LPIN3	0.578067	1.75076	18.0813	2.11668e-05	0.000390495
ENSECAG00000012682	NFU1	0.573626	2.5096	20.4352	6.16835e-06	0.000140721
ENSECAG00000018887	PSMB8	0.57323	7.19229	20.823	5.03756e-06	0.000117088
ENSECAG00000021662	STMN1	0.572631	6.1593	16.6347	4.53141e-05	0.00072632
ENSECAG00000004819	DNAH11	0.570131	2.53454	13.691	0.000215487	0.00254745
ENSECAG00000020907	NDUFA1	0.569588	3.45477	14.1126	0.00017219	0.00214447
ENSECAG00000021942	TEX30	0.569213	2.82622	9.40634	0.00216236	0.0155978
ENSECAG00000019989	SNRPG	0.568945	4.28811	19.6181	9.45703e-06	0.000201239
ENSECAG00000015218	ENSECAG00000015218	0.568291	1.1112	11.8339	0.000581613	0.00557319
ENSECAG00000028965	NEDD8	0.568178	3.9796	21.9238	2.83695e-06	7.16025e-05
ENSECAG00000012639	NOP2	0.565165	4.65182	22.9258	1.6838e-06	4.74281e-05
ENSECAG00000030219	ENSECAG00000030219	0.564739	3.96851	7.99747	0.00468427	0.028092
ENSECAG00000028332	ENSECAG00000028332	0.564036	-0.287454	6.66959	0.0098072	0.0483245
ENSECAG00000009884	KLKB1	0.563951	1.47803	15.1391	9.98737e-05	0.00140232
ENSECAG00000019227	SLC9A7	0.563732	4.29149	25.2533	5.02745e-07	1.67699e-05
ENSECAG00000016519	ARV1	0.562008	2.77359	11.8988	0.000561698	0.00542872
ENSECAG00000024013	PSMF1	0.56005	5.03758	31.62	1.87491e-08	9.1463e-07
ENSECAG00000000382	CLEC2B	0.559679	5.10965	9.69586	0.00184683	0.0138285
ENSECAG00000000265	CYB5B	0.559184	5.18957	24.1378	8.96807e-07	2.77403e-05
ENSECAG00000000101	PAOX	0.55889	1.634	14.0488	0.000178129	0.00220287
ENSECAG00000013188	CDCA2	0.55882	1.42292	8.57908	0.00340048	0.0220912
ENSECAG00000018943	JPT1	0.55858	5.56198	11.0961	0.000865074	0.00762081
ENSECAG00000024389	TEC	0.557852	4.71027	11.1757	0.000828765	0.00736932
ENSECAG00000003947	ENSECAG00000003947	0.557579	2.24878	15.61	7.78429e-05	0.00114237
ENSECAG00000009229	APOOL	0.556362	2.82259	14.6044	0.000132603	0.00175788
ENSECAG00000018200	USP37	0.555983	4.64051	13.2123	0.00027811	0.00311549
ENSECAG00000017911	PDCD10	0.555977	5.22921	32.451	1.22239e-08	6.28615e-07
ENSECAG00000031721	ENSECAG00000031721	0.555761	4.62436	13.1124	0.00029334	0.003247
ENSECAG00000008781	RIPK3	0.555152	3.99236	19.0076	1.30197e-05	0.000262135
ENSECAG00000026040	RF00016	0.555102	1.44136	15.9239	6.59407e-05	0.000998421
ENSECAG00000008613	ACAA1	0.555038	3.58944	9.83054	0.00171638	0.013044
ENSECAG00000012182	GTF2A2	0.554784	3.52031	10.2118	0.00139546	0.0110688
ENSECAG00000012244	ENSECAG00000012244	0.552844	1.71051	7.31865	0.00682427	0.0371048
ENSECAG00000035153	UQCR10	0.552019	3.7638	15.3526	8.91982e-05	0.00127861
ENSECAG00000011765	C1QBP	0.5519	4.88466	26.3317	2.87534e-07	1.03764e-05
ENSECAG00000009016	METTL1	0.551539	3.43119	10.6631	0.00109295	0.00914525
ENSECAG00000012484	NAMPT	0.551382	6.6947	9.15191	0.00248459	0.017364
ENSECAG00000007152	TAP2	0.551379	6.72968	34.9461	3.38955e-09	1.92782e-07
ENSECAG00000003460	CKS1B	0.551268	2.34656	10.6178	0.00112002	0.00934005
ENSECAG00000017769	PHB	0.550633	4.15019	19.4663	1.02392e-05	0.000215523
ENSECAG00000014016	FGD2	0.550397	6.042	8.52677	0.0034996	0.0224491
ENSECAG00000024357	CCNA2	0.5491	2.3529	8.8378	0.00295054	0.0198558
ENSECAG00000024359	SLC45A2	0.548077	2.29274	15.9163	6.62067e-05	0.000999926
ENSECAG00000019154	ADAMTSL4	0.547057	5.40855	11.6856	0.000629842	0.00595216
ENSECAG00000011681	NDUFS5	0.54622	3.95377	23.9958	9.65455e-07	2.97891e-05
ENSECAG00000023373	DRAP1	0.545694	4.32695	21.7172	3.15938e-06	7.82993e-05
ENSECAG00000024527	MRPL35	0.545147	3.26526	21.8606	2.93188e-06	7.35474e-05
ENSECAG00000008358	ADA	0.544241	4.83998	22.6234	1.97068e-06	5.31051e-05
ENSECAG00000021260	BYSL	0.543801	1.76921	12.3633	0.00043786	0.0044588
ENSECAG00000012979	SUCLG1	0.541872	5.93379	12.8716	0.000333605	0.00359908
ENSECAG00000014822	CMTR1	0.541201	6.60089	25.9275	3.54482e-07	1.25001e-05
ENSECAG00000005671	ZBTB32	0.540737	1.98365	7.2118	0.00724259	0.0387296
ENSECAG00000009487	ATP5PD	0.540033	4.59766	16.9782	3.78111e-05	0.00062833
ENSECAG00000026016	RF00577	0.539824	0.197269	12.6423	0.000377115	0.00396791
ENSECAG00000009913	CDC6	0.538994	2.79429	17.535	2.82062e-05	0.00049393
ENSECAG00000017883	ABCB10	0.538659	4.9958	23.4115	1.30795e-06	3.84447e-05
ENSECAG00000031221	ENSECAG00000031221	0.537188	0.151059	10.1875	0.00141396	0.0111723
ENSECAG00000014755	ELOVL5	0.537121	5.13343	25.0674	5.53607e-07	1.81718e-05
ENSECAG00000020633	CCT3	0.53652	5.95988	20.1267	7.24787e-06	0.000160598
ENSECAG00000012469	COX7A2	0.535186	4.19726	18.0222	2.18341e-05	0.000401604
ENSECAG00000019714	GMPR2	0.533421	3.35952	11.8861	0.000565549	0.00544211
ENSECAG00000017806	GGPS1	0.533282	4.93766	19.312	1.11006e-05	0.000227959
ENSECAG00000024173	RNF157	0.532912	4.7666	17.4204	2.99586e-05	0.000518582
ENSECAG00000016353	OLA1	0.532229	4.3653	18.622	1.5937e-05	0.000306855
ENSECAG00000015456	SPAG5	0.531631	3.85133	11.8842	0.000566129	0.00544211
ENSECAG00000013757	ERO1A	0.531577	5.95751	26.5494	2.56884e-07	9.40791e-06
ENSECAG00000000329	C20H6orf62	0.530964	6.93311	15.3293	9.03065e-05	0.00129158
ENSECAG00000039737	ENSECAG00000039737	0.530541	4.53852	19.3736	1.07481e-05	0.000223321
ENSECAG00000002072	TDG	0.529829	4.07168	13.614	0.000224504	0.00262389
ENSECAG00000018686	PPA1	0.529651	6.17511	22.3115	2.31818e-06	6.07453e-05
ENSECAG00000039865	ENSECAG00000039865	0.529607	5.16468	9.39902	0.00217102	0.0156328
ENSECAG00000021865	UST	0.528243	0.473383	7.96358	0.00477278	0.0285637
ENSECAG00000006749	ATP13A3	0.526481	6.4056	14.2425	0.000160702	0.00203633
ENSECAG00000011539	CHKA	0.526372	3.56015	13.2246	0.0002763	0.00310416
ENSECAG00000024684	ATP5F1C	0.524302	6.28378	14.6489	0.000129508	0.00172798
ENSECAG00000015405	ENSECAG00000015405	0.523778	6.13975	8.76356	0.00307309	0.0205293
ENSECAG00000022623	SNX9	0.521804	5.74975	11.2017	0.000817236	0.00728781
ENSECAG00000016296	MFN2	0.521762	5.19007	23.416	1.30487e-06	3.84447e-05
ENSECAG00000017346	GCLC	0.518619	4.79585	7.53263	0.00605916	0.0341939
ENSECAG00000012263	RNF19B	0.518206	7.29217	25.8033	3.78037e-07	1.32025e-05
ENSECAG00000011614	EDEM2	0.518146	4.59609	13.553	0.000231921	0.00269273
ENSECAG00000015849	FLNB	0.517317	6.41882	14.4902	0.00014089	0.00184007
ENSECAG00000021069	PXK	0.517155	4.66692	10.1357	0.00145424	0.0114174
ENSECAG00000011848	PLEKHA7	0.516842	0.719992	7.61929	0.00577471	0.0330139
ENSECAG00000017631	GALK2	0.516427	3.00016	9.82833	0.00171844	0.0130517
ENSECAG00000022051	GAPDH	0.516269	9.40569	9.33997	0.00224209	0.0160324
ENSECAG00000015796	LIAS	0.515837	2.14549	12.4432	0.000419518	0.00431475
ENSECAG00000017394	ZC3HAV1	0.514732	7.47538	13.8182	0.000201379	0.00241163
ENSECAG00000021375	DLAT	0.512222	3.31754	9.67909	0.00186377	0.0139063
ENSECAG00000028196	ATP5MD	0.511971	4.46762	20.7456	5.24514e-06	0.000121228
ENSECAG00000009181	CLINT1	0.511228	5.69762	11.0995	0.000863514	0.00761841
ENSECAG00000012514	ENSECAG00000012514	0.510958	2.22323	11.9543	0.000545211	0.00530259
ENSECAG00000023456	NDUFAF4	0.51069	2.01043	8.5341	0.00348553	0.0224171
ENSECAG00000017839	ENSECAG00000017839	0.510209	4.30933	6.7307	0.00947671	0.0471619
ENSECAG00000036769	ENSECAG00000036769	0.508376	3.28379	27.2765	1.76344e-07	6.68493e-06
ENSECAG00000019549	CERS6	0.508238	4.9729	11.9858	0.000536083	0.00522617
ENSECAG00000008637	HMGCS1	0.508172	5.7806	12.889	0.000330524	0.0035721
ENSECAG00000040181	NOP10	0.506574	3.83776	16.0307	6.23232e-05	0.000951972
ENSECAG00000008643	EXPH5	0.506279	3.39823	7.32026	0.00681817	0.0371031
ENSECAG00000011061	ZNF789	0.506108	4.72479	9.26373	0.00233736	0.0165669
ENSECAG00000025173	COX10	0.506049	3.55589	14.2144	0.000163115	0.00205911
ENSECAG00000012095	AFMID	0.505608	1.04058	12.2606	0.00046263	0.00464966
ENSECAG00000018059	SC5D	0.505412	4.71143	28.5355	9.19958e-08	3.82294e-06
ENSECAG00000013410	SLC6A13	0.504489	-0.0640922	10.5764	0.00114542	0.00950051
ENSECAG00000023094	MDH2	0.504077	6.44472	14.5622	0.000135607	0.0017881
ENSECAG00000023254	SUCLG2	0.503932	5.82135	11.0892	0.000868312	0.00763843
ENSECAG00000037706	ENSECAG00000037706	0.503166	6.51821	13.5939	0.000226921	0.00264713
ENSECAG00000019129	FOXM1	0.503016	2.36526	7.36035	0.00666776	0.0365262
ENSECAG00000009297	PLOD2	0.502998	3.52369	8.24491	0.00408664	0.0253454
ENSECAG00000004906	POU2F2	0.50269	4.51027	8.87564	0.00289001	0.0195123
ENSECAG00000005244	PDHB	0.502351	5.02077	21.6768	3.22666e-06	7.9647e-05
ENSECAG00000024371	IKBIP	0.502273	1.30386	6.58097	0.0103075	0.0498296
ENSECAG00000040575	ENSECAG00000040575	0.501301	1.27709	8.07199	0.00449548	0.0272255
ENSECAG00000039324	ENSECAG00000039324	0.501053	6.05242	17.1791	3.40152e-05	0.000575828
ENSECAG00000025049	EMC4	0.500592	3.46768	11.8369	0.000580689	0.00556866
ENSECAG00000025006	TXNDC17	0.500184	3.4763	16.0216	6.26252e-05	0.000955402
ENSECAG00000025427	RF00139	0.500061	-0.292727	7.09545	0.00772797	0.0407079
ENSECAG00000007347	MFSD8	0.499677	1.44171	11.1034	0.000861675	0.00761259
ENSECAG00000021753	AP4S1	0.498337	1.38691	10.8818	0.000971155	0.00833441
ENSECAG00000013998	SQLE	0.497243	4.25579	14.7199	0.000124723	0.00167866
ENSECAG00000016546	GALNT12	0.496466	2.52627	15.203	9.65507e-05	0.00136498
ENSECAG00000013004	ADCY4	0.496394	-0.215968	6.80748	0.00907768	0.045804
ENSECAG00000023403	OTUD4	0.496354	6.135	15.7988	7.04484e-05	0.00105391
ENSECAG00000012328	STAT5A	0.495114	7.20507	18.3305	1.85712e-05	0.000347281
ENSECAG00000021041	ANAPC15	0.493253	2.174	13.8879	0.000194049	0.00234569
ENSECAG00000019038	KIF2C	0.493162	2.17075	6.59346	0.0102354	0.0496561
ENSECAG00000028645	ENSECAG00000028645	0.491811	6.6515	22.7526	1.84251e-06	5.06464e-05
ENSECAG00000001700	GTPBP4	0.491435	5.61643	18.4743	1.72208e-05	0.000325979
ENSECAG00000021493	RBX1	0.490971	4.83345	18.6454	1.5743e-05	0.000303594
ENSECAG00000003755	PIGW	0.490926	2.5529	10.7034	0.00106938	0.00898455
ENSECAG00000011951	POMP	0.490302	5.45742	20.8914	4.86073e-06	0.000113835
ENSECAG00000011242	DRAM2	0.490264	5.06234	12.2788	0.000458121	0.00461939
ENSECAG00000007359	IL10RB	0.489395	6.70558	22.2263	2.42334e-06	6.32323e-05
ENSECAG00000016824	NRP2	0.489014	3.26529	8.13903	0.00433224	0.0265089
ENSECAG00000010039	NDUFB8	0.488734	4.4233	25.0163	5.68491e-07	1.85127e-05
ENSECAG00000032776	ENSECAG00000032776	0.488311	5.99365	7.05769	0.00789258	0.0413105
ENSECAG00000008404	DYNLRB1	0.487469	5.42418	17.6434	2.66436e-05	0.000471786
ENSECAG00000009904	NDUFV2	0.487306	5.42657	21.8168	2.99964e-06	7.49424e-05
ENSECAG00000015812	ECE1	0.487196	6.62976	10.8204	0.00100385	0.00855631
ENSECAG00000009882	PBDC1	0.487147	2.86047	17.9897	2.22106e-05	0.0004072
ENSECAG00000013514	DUSP5	0.486523	6.33229	10.1067	0.0014773	0.0115398
ENSECAG00000015725	HADHA	0.486284	5.45183	11.6772	0.000632705	0.00596551
ENSECAG00000026505	RF00150	0.486271	-0.184292	7.13466	0.00756078	0.0400838
ENSECAG00000017188	NDUFS4	0.486252	3.57476	11.2117	0.000812853	0.00725922
ENSECAG00000018412	LMBRD1	0.485937	4.66191	30.8736	2.7539e-08	1.27777e-06
ENSECAG00000021530	NUTF2	0.48586	4.22976	20.2472	6.80515e-06	0.000152154
ENSECAG00000009049	CD4	0.485558	7.89248	16.7623	4.23675e-05	0.000690752
ENSECAG00000009632	PSMA4	0.485386	4.89034	18.5416	1.66236e-05	0.000317257
ENSECAG00000021771	ANKFY1	0.483859	5.76252	8.68214	0.00321344	0.02122
ENSECAG00000015492	VWA5A	0.483516	3.44834	10.295	0.00133389	0.0107181
ENSECAG00000010859	KIF4A	0.482828	1.9367	8.54552	0.00346374	0.0223454
ENSECAG00000026874	ENSECAG00000026874	0.482639	4.7586	16.6442	4.50883e-05	0.000723641
ENSECAG00000015062	ENSECAG00000015062	0.482385	0.773506	6.61088	0.0101358	0.0493669
ENSECAG00000006692	PSMB4	0.482091	6.61129	16.4447	5.009e-05	0.000788534
ENSECAG00000016500	ATP6V1B2	0.481553	6.9641	6.91427	0.00855107	0.0438096
ENSECAG00000032875	SULT4A1	0.480971	3.21073	8.94429	0.00278338	0.018927
ENSECAG00000013955	ENSECAG00000013955	0.480658	5.38966	13.4245	0.000248356	0.00285869
ENSECAG00000013942	NRAS	0.479528	4.89378	19.6685	9.2108e-06	0.000197019
ENSECAG00000009160	SH3GLB1	0.478922	5.38891	17.793	2.46285e-05	0.000439891
ENSECAG00000011960	DESI1	0.478487	3.39383	19.9027	8.1486e-06	0.000177686
ENSECAG00000019750	IL6ST	0.477724	6.65292	8.58105	0.0033968	0.0220912
ENSECAG00000021867	MRPS7	0.477315	3.32218	13.946	0.000188136	0.00229218
ENSECAG00000024564	PEBP1	0.476407	5.47375	9.47655	0.00208114	0.0151626
ENSECAG00000035924	RF00424	0.476068	0.645302	10.4786	0.00120766	0.00991682
ENSECAG00000014903	GGH	0.473269	4.28483	12.664	0.000372768	0.00392886
ENSECAG00000022325	APEX1	0.473077	5.22029	14.3678	0.000150349	0.00193898
ENSECAG00000007773	ZMPSTE24	0.472917	4.43589	19.595	9.57205e-06	0.000202987
ENSECAG00000005917	MCEE	0.47212	2.556	18.6494	1.57096e-05	0.000303423
ENSECAG00000008760	RAD54L	0.472057	0.536717	7.84658	0.00509169	0.0299674
ENSECAG00000019479	SFT2D1	0.471778	4.63612	25.4928	4.44028e-07	1.51806e-05
ENSECAG00000006038	SGO2	0.471403	1.37551	8.84594	0.00293742	0.0197891
ENSECAG00000008992	HYPK	0.469417	3.35098	19.8511	8.37147e-06	0.000181583
ENSECAG00000010007	GRB2	0.467668	7.08615	18.1416	2.05068e-05	0.000380493
ENSECAG00000000545	RUVBL1	0.467533	4.12011	25.1832	5.21346e-07	1.73435e-05
ENSECAG00000018424	EIF2S1	0.466946	4.96904	19.2589	1.14135e-05	0.000233221
ENSECAG00000021354	NOP16	0.466623	3.05766	12.0003	0.000531913	0.00519783
ENSECAG00000014211	AGK	0.464647	5.08907	15.3263	9.04468e-05	0.00129201
ENSECAG00000016259	LYSMD2	0.464108	4.50638	12.604	0.000384928	0.00402428
ENSECAG00000010480	ENSECAG00000010480	0.46336	7.16909	20.6107	5.62812e-06	0.000129353
ENSECAG00000017296	LACTB2	0.463309	2.79384	8.70611	0.00317145	0.0210102
ENSECAG00000038834	MTFR2	0.462693	1.59231	6.87952	0.00871888	0.0444479
ENSECAG00000003636	ERAP1	0.462569	6.54234	15.4811	8.33356e-05	0.0012041
ENSECAG00000008250	MINOS1	0.462447	4.27679	19.3384	1.0948e-05	0.000226713
ENSECAG00000008080	UNG	0.462121	2.63037	9.10402	0.00255048	0.0177042
ENSECAG00000028298	ENSECAG00000028298	0.462056	0.494549	8.63529	0.00329713	0.0216338
ENSECAG00000010978	HIGD1A	0.461192	5.0501	23.411	1.30828e-06	3.84447e-05
ENSECAG00000010085	PRDX4	0.460971	3.48467	14.7256	0.000124347	0.00167726
ENSECAG00000012881	NME6	0.460711	2.13964	12.1409	0.000493284	0.00488613
ENSECAG00000025118	TADA2A	0.45964	2.70869	10.2193	0.00138978	0.011058
ENSECAG00000007845	PSMD1	0.459376	5.18984	17.0219	3.69504e-05	0.000618782
ENSECAG00000003783	ENSECAG00000003783	0.45919	2.68729	13.1562	0.000286564	0.0031912
ENSECAG00000020767	IL7	0.459188	1.10585	9.59846	0.0019474	0.0144094
ENSECAG00000019709	OSTC	0.459076	5.05324	13.6144	0.000224454	0.00262389
ENSECAG00000016847	ALDH18A1	0.458646	4.37471	9.46392	0.00209553	0.0152404
ENSECAG00000007363	ZFYVE9	0.458638	4.74705	17.5418	2.81063e-05	0.00049393
ENSECAG00000017746	CMTM3	0.457407	5.00211	17.3301	3.14171e-05	0.000538541
ENSECAG00000012317	COX6B1	0.455318	4.91215	14.2138	0.000163167	0.00205911
ENSECAG00000019092	CINP	0.455153	2.1919	12.1324	0.00049552	0.00489419
ENSECAG00000020448	UBE2T	0.454967	1.66781	9.53107	0.00202022	0.0148591
ENSECAG00000019713	SRM	0.45412	1.42351	7.24282	0.00711852	0.0382152
ENSECAG00000024917	ALG3	0.453673	1.95802	10.649	0.0011013	0.00920883
ENSECAG00000015850	TIMM23	0.453015	2.91427	11.5908	0.000662805	0.006185
ENSECAG00000003503	DNAJA3	0.452423	3.93405	18.6016	1.61083e-05	0.000309189
ENSECAG00000001166	MTHFD1L	0.452108	3.80765	14.3483	0.000151916	0.00195307
ENSECAG00000012019	SETX	0.451043	8.63516	11.522	0.000687782	0.0063585
ENSECAG00000000624	PTPN2	0.450551	5.618	28.1436	1.12641e-07	4.52837e-06
ENSECAG00000016436	BTLA	0.449462	4.64794	7.36307	0.0066577	0.0365035
ENSECAG00000031280	ENSECAG00000031280	0.449279	3.39087	9.5499	0.0019996	0.0147514
ENSECAG00000000700	EPRS	0.448953	6.64719	19.4587	1.02797e-05	0.000215523
ENSECAG00000016254	PSMB6	0.448915	5.3802	13.4157	0.000249525	0.00286745
ENSECAG00000030724	ENSECAG00000030724	0.448694	5.04796	14.5292	0.000138005	0.00181197
ENSECAG00000016644	ASB5	0.448662	1.22078	7.91431	0.00490454	0.0290878
ENSECAG00000026061	eca-mir-7-3	0.448655	3.06209	8.41209	0.00372733	0.0236396
ENSECAG00000000384	ERP29	0.448564	5.14473	7.46595	0.00628768	0.0350034
ENSECAG00000022627	ATP5F1B	0.44768	8.03477	15.4793	8.34148e-05	0.0012041
ENSECAG00000028089	ENSECAG00000028089	0.447436	3.12114	13.0021	0.000311136	0.00338329
ENSECAG00000016705	UGP2	0.445603	4.48523	6.75508	0.00934812	0.0467217
ENSECAG00000023800	AK2	0.445015	4.7717	6.57548	0.0103393	0.0499444
ENSECAG00000006769	TTC1	0.44454	5.06634	22.6906	1.90301e-06	5.16196e-05
ENSECAG00000020174	CENPW	0.443571	0.553652	7.05192	0.00791805	0.0413737
ENSECAG00000021275	NDUFA10	0.443546	4.61118	14.8092	0.000118957	0.00162228
ENSECAG00000036511	ENSECAG00000036511	0.443461	2.83038	9.08358	0.00257914	0.0178229
ENSECAG00000000682	NDUFB5	0.442488	3.95993	9.13622	0.00250598	0.0174482
ENSECAG00000017962	BRK1	0.44243	4.66639	10.8688	0.000977959	0.0083761
ENSECAG00000038299	ENSECAG00000038299	0.442175	2.84988	8.58459	0.0033902	0.0220717
ENSECAG00000006558	RIC1	0.441414	6.48475	11.8124	0.000588367	0.00562481
ENSECAG00000017396	TMEM173	0.441319	5.30538	13.9804	0.000184722	0.00227075
ENSECAG00000006182	COQ5	0.441181	1.72718	7.43478	0.00639752	0.0354709
ENSECAG00000018147	AOX1	0.440991	1.62783	6.72918	0.0094848	0.0471831
ENSECAG00000024704	CETN3	0.440897	3.85377	7.05369	0.0079102	0.0413677
ENSECAG00000018000	TOMM6	0.439957	4.22099	15.0649	0.000103876	0.00144211
ENSECAG00000000327	RNF181	0.439823	4.25921	14.2446	0.000160521	0.00203633
ENSECAG00000023565	ENY2	0.439311	4.32804	18.5055	1.69419e-05	0.000322183
ENSECAG00000007803	LSM3	0.438969	3.76286	14.3237	0.000153915	0.00197466
ENSECAG00000013216	NMT1	0.438617	5.01991	20.2956	6.63525e-06	0.000149319
ENSECAG00000038509	ENSECAG00000038509	0.436439	2.22906	10.7724	0.00103024	0.0087052
ENSECAG00000021465	POLR2G	0.436377	4.3195	18.5407	1.66314e-05	0.000317257
ENSECAG00000011972	UBR1	0.435746	5.40113	9.94052	0.0016168	0.0123941
ENSECAG00000040364	TOMM22	0.435366	4.79441	14.4517	0.000143801	0.00186623
ENSECAG00000035182	ENSECAG00000035182	0.435339	1.65917	9.13769	0.00250397	0.0174482
ENSECAG00000020556	ENSECAG00000020556	0.435331	2.0025	11.5367	0.000682363	0.00631314
ENSECAG00000022137	DNA2	0.434805	1.35212	7.38971	0.0065598	0.0360789
ENSECAG00000006312	LAMTOR4	0.434184	5.03082	10.7835	0.00102411	0.00866913
ENSECAG00000019795	ARID5B	0.434141	6.04997	8.65875	0.00325494	0.0214367
ENSECAG00000002401	NUP210L	0.433752	4.91175	17.1215	3.50639e-05	0.000591201
ENSECAG00000025483	RF00393	0.433567	0.32942	6.83988	0.00891451	0.0451839
ENSECAG00000010985	CRYZL1	0.432698	4.50701	10.7145	0.00106299	0.00894301
ENSECAG00000030504	SSU72	0.432255	4.34287	11.5089	0.000692637	0.00639456
ENSECAG00000015752	PDCL3	0.431752	3.87667	12.6016	0.000385408	0.00402428
ENSECAG00000011528	ABHD2	0.431074	5.63349	17.3378	3.12904e-05	0.000537116
ENSECAG00000011136	COA1	0.430806	2.55116	9.61949	0.00192523	0.0142796
ENSECAG00000024050	SCLT1	0.43077	1.68908	8.74233	0.00310906	0.0206858
ENSECAG00000019133	TIGAR	0.430143	4.01713	7.02101	0.00805587	0.0419517
ENSECAG00000000442	DBNDD2	0.429653	2.35863	10.2642	0.00135636	0.0108421
ENSECAG00000020056	SLC11A2	0.4285	2.27399	9.11355	0.00253723	0.0176321
ENSECAG00000022970	RAB32	0.428195	3.88748	7.39244	0.00654986	0.0360564
ENSECAG00000029512	UBE2E2	0.428193	2.15621	10.2183	0.00139054	0.011058
ENSECAG00000014912	CCDC91	0.427442	4.04512	15.1998	9.67146e-05	0.00136573
ENSECAG00000012266	BCCIP	0.427317	4.92982	21.9851	2.74779e-06	6.98099e-05
ENSECAG00000020854	TARS	0.426164	5.2209	15.3816	8.78415e-05	0.0012621
ENSECAG00000000749	DLD	0.42607	4.69754	17.8412	2.40133e-05	0.000430773
ENSECAG00000026888	MRPL42	0.425572	2.38255	9.30153	0.00228963	0.0163062
ENSECAG00000016517	VTI1B	0.425132	4.07955	14.4943	0.000140587	0.00184001
ENSECAG00000013738	SLC25A13	0.425118	2.07964	6.94404	0.00840992	0.043212
ENSECAG00000022278	KNL1	0.424506	4.04558	9.0257	0.00266209	0.0182734
ENSECAG00000034134	ENSECAG00000034134	0.423755	1.9173	7.44968	0.00634477	0.0352259
ENSECAG00000023524	DKC1	0.421741	5.44375	9.95943	0.00160028	0.0122904
ENSECAG00000006853	UBD	0.421256	6.22482	9.17558	0.00245266	0.0172091
ENSECAG00000009415	SEC61G	0.421125	4.78334	13.1931	0.000280984	0.00313837
ENSECAG00000016959	B3GNT2	0.421072	6.11501	8.75386	0.00308948	0.0206084
ENSECAG00000021295	SHMT2	0.420954	5.34877	10.8997	0.000961799	0.00826638
ENSECAG00000015116	TMEM87B	0.420823	4.6906	16.8643	4.01501e-05	0.000660709
ENSECAG00000018794	TBCE	0.420804	5.36429	9.69794	0.00184475	0.0138239
ENSECAG00000006468	TXNL4A	0.420764	3.39572	14.2401	0.000160903	0.00203679
ENSECAG00000002675	ZGRF1	0.420702	1.11722	7.23172	0.00716264	0.0383853
ENSECAG00000038584	ENSECAG00000038584	0.420469	5.75014	11.7946	0.00059403	0.00566884
ENSECAG00000026987	ENSECAG00000026987	0.42041	5.37189	14.182	0.000165953	0.0020888
ENSECAG00000016487	ATP6V1E1	0.419963	6.25777	22.4686	2.13605e-06	5.6695e-05
ENSECAG00000014995	PNPO	0.419903	1.61807	9.48519	0.00207137	0.0151182
ENSECAG00000016518	SEC24B	0.419503	6.99756	23.8499	1.04149e-06	3.16602e-05
ENSECAG00000020976	Eqca-DOB1	0.419468	4.89777	8.04782	0.00455585	0.0275359
ENSECAG00000014074	NUGGC	0.419201	4.9552	7.5335	0.00605622	0.034193
ENSECAG00000009845	MRPS21	0.419043	2.13015	8.57116	0.00341529	0.02215
ENSECAG00000013324	TXN	0.417909	5.32985	16.0561	6.14919e-05	0.000940437
ENSECAG00000021986	HARS	0.417172	4.48457	17.2228	3.32421e-05	0.000564338
ENSECAG00000022305	TSPAN1	0.416839	2.95884	7.87549	0.00501094	0.0295858
ENSECAG00000008478	TMEM208	0.416488	2.85981	8.0414	0.00457203	0.0275527
ENSECAG00000015321	VDAC2	0.41493	6.32396	13.5186	0.000236216	0.00273487
ENSECAG00000018459	SCP2	0.414207	5.50947	19.1797	1.18971e-05	0.000242301
ENSECAG00000011102	ABCF2	0.414109	4.24439	11.4901	0.000699684	0.0064396
ENSECAG00000009059	ENSECAG00000009059	0.414004	6.43186	13.4866	0.000240271	0.00277402
ENSECAG00000011457	CCT8	0.413622	5.76236	19.2769	1.13067e-05	0.000231421
ENSECAG00000022769	RAB30	0.412773	2.72643	7.08624	0.00776778	0.0408305
ENSECAG00000019073	ENSECAG00000019073	0.41253	5.60189	13.0156	0.000308907	0.00336499
ENSECAG00000015175	MARS	0.412514	5.28765	17.9649	2.25014e-05	0.000409001
ENSECAG00000007906	DDX19A	0.412224	3.84768	20.8481	4.97177e-06	0.000116215
ENSECAG00000017357	DPP4	0.412106	5.03113	9.08711	0.00257417	0.0178229
ENSECAG00000000577	DAD1	0.41154	4.98102	12.8636	0.00033504	0.00360729
ENSECAG00000023146	RDH13	0.411479	3.8536	9.29442	0.00229853	0.0163507
ENSECAG00000008647	POT1	0.410846	5.09586	7.66383	0.00563388	0.0324316
ENSECAG00000021232	CYP2U1	0.410482	2.16034	10.3776	0.00127554	0.0103913
ENSECAG00000014151	UBL7	0.410469	4.72803	9.87309	0.00167714	0.0127773
ENSECAG00000015597	HIF1A	0.409973	9.3994	17.851	2.38893e-05	0.000429798
ENSECAG00000000242	AP2M1	0.409963	6.51444	7.48426	0.00622408	0.0348203
ENSECAG00000011552	NUDT2	0.40989	3.06776	7.46446	0.00629288	0.0350165
ENSECAG00000016779	MRPL27	0.409318	2.41252	10.3127	0.00132118	0.0106506
ENSECAG00000022749	ENSECAG00000022749	0.409266	0.984116	6.58658	0.010275	0.0497365
ENSECAG00000020841	MRPS25	0.407926	3.26984	9.55282	0.00199643	0.0147368
ENSECAG00000018381	RPN2	0.407888	6.9267	12.2071	0.000476074	0.00475766
ENSECAG00000021658	NME2	0.407514	5.64682	11.625	0.000650696	0.00608925
ENSECAG00000015600	PLSCR3	0.405798	3.57853	7.16941	0.0074157	0.0395013
ENSECAG00000009514	VAMP8	0.405711	4.52083	10.221	0.00138847	0.0110558
ENSECAG00000015580	MTHFD1	0.405584	5.61228	11.0139	0.000904302	0.00790432
ENSECAG00000015460	HCLS1	0.405386	8.03654	13.3597	0.000257089	0.00292982
ENSECAG00000000102	EIF5B	0.405217	6.25753	18.7257	1.50934e-05	0.000294752
ENSECAG00000017630	MOCOS	0.404825	4.98844	16.7958	4.16251e-05	0.000681348
ENSECAG00000019261	STYXL1	0.404401	1.79946	8.72275	0.00314264	0.0208529
ENSECAG00000018599	ATP5PB	0.404066	5.75504	10.4949	0.00119705	0.00986864
ENSECAG00000016334	NELFCD	0.40367	5.45335	9.3677	0.00220843	0.0158192
ENSECAG00000012474	TTF2	0.403543	5.15917	8.57888	0.00340084	0.0220912
ENSECAG00000011419	CLPB	0.40332	4.4687	11.6829	0.000630774	0.0059564
ENSECAG00000017953	TCP1	0.403093	6.05693	18.4676	1.72816e-05	0.000326631
ENSECAG00000013945	RAB29	0.403082	3.47767	15.0927	0.000102358	0.0014307
ENSECAG00000021472	C2H1orf123	0.403006	3.44323	13.4232	0.000248532	0.00285869
ENSECAG00000024179	EBNA1BP2	0.402974	3.24242	11.9408	0.000549184	0.00532864
ENSECAG00000033060	ENSECAG00000033060	0.402772	3.4564	7.61674	0.00578291	0.0330429
ENSECAG00000021345	POLR2K	0.402185	2.26042	10.9896	0.000916237	0.00798847
ENSECAG00000014753	CCDC50	0.401871	5.05377	13.9469	0.000188049	0.00229218
ENSECAG00000038065	ENSECAG00000038065	0.401861	1.78149	7.64546	0.00569153	0.0326872
ENSECAG00000016099	BMP2K	0.401072	6.11648	14.6095	0.000132248	0.00175506
ENSECAG00000009354	NEPRO	0.401004	5.01771	9.08414	0.00257835	0.0178229
ENSECAG00000024920	XPO1	0.400409	6.50686	10.3334	0.00130645	0.0105732
ENSECAG00000020050	RPAP3	0.399792	4.66673	13.3891	0.000253092	0.00290034
ENSECAG00000000751	NEDD4L	0.399621	3.80147	7.83236	0.00513192	0.0301466
ENSECAG00000019388	MPHOSPH6	0.397365	4.03911	13.0929	0.000296414	0.00327515
ENSECAG00000007894	RNF19A	0.397262	7.03464	13.0451	0.000304082	0.00333598
ENSECAG00000006876	UTP20	0.395594	5.20767	9.90778	0.00164582	0.0125775
ENSECAG00000011340	MRPL24	0.395548	2.61319	8.35281	0.00385091	0.024249
ENSECAG00000011858	ENSECAG00000011858	0.393953	5.02115	21.1223	4.30888e-06	0.000102467
ENSECAG00000011450	AMZ2	0.393572	4.9508	10.5703	0.00114917	0.00952522
ENSECAG00000008331	MAPKAPK3	0.393393	4.29355	8.54169	0.00347103	0.0223511
ENSECAG00000013051	SYNJ2BP	0.393333	3.52986	9.77451	0.00176948	0.0133899
ENSECAG00000001722	NSDHL	0.392715	4.30164	9.68728	0.00185548	0.0138685
ENSECAG00000011944	SNRPB	0.390975	6.49143	19.8157	8.52788e-06	0.000184005
ENSECAG00000023123	NGLY1	0.390911	5.02706	14.5352	0.000137567	0.00180815
ENSECAG00000018145	NT5DC3	0.389917	3.5133	7.48692	0.00621486	0.0347863
ENSECAG00000010849	MDH1	0.389615	5.90209	15.6647	7.5624e-05	0.00111779
ENSECAG00000013649	MRPS33	0.389559	3.82084	14.1056	0.000172827	0.00215023
ENSECAG00000011087	AIDA	0.389436	6.52907	18.3817	1.80783e-05	0.000340125
ENSECAG00000023185	PSMC5	0.389368	5.49759	13.6279	0.000222851	0.002612
ENSECAG00000035072	PFDN4	0.3892	2.75263	9.17364	0.00245525	0.0172175
ENSECAG00000003621	PTRH2	0.389167	2.79663	11.3486	0.000755037	0.00683688
ENSECAG00000014178	GSR	0.388987	4.23026	7.68102	0.00558046	0.0322444
ENSECAG00000009695	SYPL1	0.388755	6.05216	15.6459	7.63787e-05	0.0011249
ENSECAG00000011043	C13H16orf58	0.388416	4.34765	12.3664	0.000437126	0.004455
ENSECAG00000022335	KDELC1	0.387576	3.43077	7.18245	0.00736201	0.0392492
ENSECAG00000023253	IARS	0.387484	3.96227	9.5013	0.00205327	0.0150192
ENSECAG00000017202	SNX5	0.386541	5.052	13.8372	0.00019935	0.00239803
ENSECAG00000033422	COX7B	0.385501	4.97551	11.4932	0.000698502	0.00643352
ENSECAG00000018290	GPD2	0.384603	5.29639	8.04955	0.00455149	0.027523
ENSECAG00000007945	TMEM131	0.384398	7.20925	15.6962	7.4375e-05	0.00110064
ENSECAG00000020273	MRPL2	0.383655	1.81841	8.49861	0.00355419	0.0227267
ENSECAG00000009533	MYL12A	0.38278	8.15572	13.954	0.000187343	0.0022893
ENSECAG00000011179	TATDN1	0.382686	2.53287	9.30537	0.00228484	0.0162814
ENSECAG00000021408	VRK2	0.38231	4.22051	14.0501	0.000178002	0.00220287
ENSECAG00000019270	NT5C	0.38227	3.76436	11.8885	0.000564826	0.00544211
ENSECAG00000024438	TRIM38	0.382177	5.58579	14.7592	0.000122148	0.00165664
ENSECAG00000013622	ACTL6A	0.382108	3.19271	9.15443	0.00248117	0.0173499
ENSECAG00000023169	ENSECAG00000023169	0.381951	1.84277	6.93212	0.00846614	0.0434828
ENSECAG00000018725	OGFOD3	0.381943	2.09541	7.64944	0.00567898	0.0326411
ENSECAG00000025015	CDK4	0.381919	4.35048	10.2892	0.00133811	0.0107379
ENSECAG00000019114	R3HDM1	0.381375	5.4276	14.6949	0.00012639	0.00169554
ENSECAG00000019277	IFRD2	0.380127	2.97826	8.23672	0.00410512	0.0254472
__too_low_aQual	NA	0.379938	15.9615	16.3041	5.39461e-05	0.000837487
ENSECAG00000017363	ANKRD10	0.379299	6.44174	10.906	0.000958513	0.00825538
ENSECAG00000002378	CHCHD4	0.37764	0.944079	6.61466	0.0101142	0.0493184
ENSECAG00000010483	NFATC2IP	0.377629	3.29149	11.9833	0.000536802	0.00522905
ENSECAG00000020387	MRPS18C	0.377607	1.77361	6.64192	0.00996065	0.0488029
ENSECAG00000037615	PIGY	0.377576	3.90165	14.8547	0.00011612	0.0015924
ENSECAG00000000590	MRPL45	0.37715	4.61022	9.32236	0.00226375	0.0161592
ENSECAG00000016785	ERP44	0.376699	5.15035	11.414	0.000728917	0.00663933
ENSECAG00000020213	PGS1	0.376684	5.88464	10.8011	0.00101439	0.00861642
ENSECAG00000012108	PPP2R1B	0.376655	6.19319	15.4842	8.31966e-05	0.00120377
ENSECAG00000020020	UQCRC1	0.376646	6.2846	13.5638	0.000230592	0.00268234
ENSECAG00000012630	EDF1	0.376263	5.2068	14.5933	0.000133387	0.00176638
ENSECAG00000021637	PSMB1	0.375414	5.90793	15.9948	6.35164e-05	0.000967802
ENSECAG00000020252	PDIA3	0.37515	8.42633	7.82537	0.00515179	0.0302058
ENSECAG00000000450	TMCO1	0.375064	5.18319	8.81379	0.00298962	0.0200818
ENSECAG00000000592	SS18L2	0.373601	1.88461	9.41769	0.00214902	0.0155288
ENSECAG00000017713	FKBP15	0.373458	6.34309	19.5605	9.74655e-06	0.000205979
ENSECAG00000017574	MICU1	0.373448	3.39073	8.09468	0.00443954	0.0270048
ENSECAG00000017281	SORBS3	0.373399	4.11402	9.69509	0.00184761	0.0138285
ENSECAG00000008511	HSP90AB1	0.372939	9.11254	9.47861	0.00207881	0.0151546
ENSECAG00000014883	EFR3A	0.372775	4.99516	13.793	0.000204099	0.00243852
ENSECAG00000020867	ACTR3	0.372746	7.74596	11.2798	0.000783557	0.00704859
ENSECAG00000000497	THOC7	0.37268	3.70966	11.4879	0.00070052	0.00644249
ENSECAG00000014569	MRPL38	0.372626	4.11133	9.8936	0.00165855	0.0126591
ENSECAG00000012999	SUGT1	0.372394	4.33489	8.84054	0.00294611	0.0198368
ENSECAG00000018362	TIGD2	0.372358	2.42453	8.79635	0.00301834	0.0202348
ENSECAG00000021972	SLC39A11	0.371629	3.39327	7.92647	0.00487168	0.0289675
ENSECAG00000018948	HSP90AA1	0.370504	9.05883	16.7233	4.32465e-05	0.000701377
ENSECAG00000011273	C6H12orf10	0.369634	3.10524	10.542	0.00116695	0.00965963
ENSECAG00000024555	COPZ1	0.369574	6.2039	10.1766	0.00142235	0.0112099
ENSECAG00000021693	CAPZA2	0.368705	6.2475	9.01762	0.0026739	0.0183239
ENSECAG00000003601	PSMC1	0.368586	5.96272	13.228	0.000275802	0.00310297
ENSECAG00000024210	EXOSC5	0.368387	3.19258	8.6523	0.00326648	0.0214898
ENSECAG00000000361	HEATR3	0.368185	4.15215	12.3823	0.000433417	0.0044392
ENSECAG00000019019	SNX1	0.367666	5.44291	12.1348	0.0004949	0.00489419
ENSECAG00000016494	MICU2	0.367645	5.11515	7.30874	0.00686198	0.0372266
ENSECAG00000038126	PSMC6	0.367472	5.31119	14.0018	0.000182637	0.0022496
ENSECAG00000016963	COMMD1	0.366867	2.61968	6.95502	0.00835845	0.0430192
ENSECAG00000015920	PHTF2	0.365344	7.01971	7.69203	0.00554653	0.0320812
ENSECAG00000008121	ENSECAG00000008121	0.365235	1.9082	8.11742	0.00438418	0.0267771
ENSECAG00000024762	RECQL	0.36523	5.29157	7.00389	0.00813326	0.0422656
ENSECAG00000020380	COMMD8	0.364547	3.55197	7.61067	0.0058024	0.0331389
ENSECAG00000013269	RPS27L	0.36451	4.46348	9.5205	0.0020319	0.0149094
ENSECAG00000013968	NAXE	0.364227	3.30129	14.9638	0.000109594	0.00151469
ENSECAG00000011122	SUCLA2	0.364048	4.36816	11.0451	0.000889209	0.00778341
ENSECAG00000024658	CAP1	0.363747	8.04862	8.11082	0.00440019	0.0268051
ENSECAG00000030680	ENSECAG00000030680	0.363102	5.5275	13.155	0.000286748	0.0031912
ENSECAG00000000596	KIF13A	0.363022	4.68285	13.7713	0.000206464	0.00245017
ENSECAG00000022307	ATF6	0.362844	5.9559	12.6028	0.000385172	0.00402428
ENSECAG00000012304	ETFDH	0.362673	3.39972	8.59524	0.00337044	0.0219862
ENSECAG00000022718	ENSECAG00000022718	0.362309	4.95535	13.6592	0.000219164	0.00257612
ENSECAG00000017430	MRPL51	0.362172	2.76283	6.92091	0.00851936	0.0436834
ENSECAG00000011004	SLC25A39	0.362083	5.06664	12.2646	0.000461632	0.00464719
ENSECAG00000016396	DDX1	0.361542	5.54848	13.3664	0.000256168	0.00292472
ENSECAG00000008468	COASY	0.360819	3.73013	12.7093	0.000363837	0.00385448
ENSECAG00000008092	FKBP7	0.360592	1.8013	8.26875	0.00403332	0.0250903
ENSECAG00000024435	DPH1	0.359396	3.49445	6.75635	0.00934145	0.0467148
ENSECAG00000007175	ENSECAG00000007175	0.358999	2.74131	9.09487	0.00256327	0.0177829
ENSECAG00000000173	SEMA7A	0.358704	4.93472	6.8771	0.00873073	0.04449
ENSECAG00000008866	MAST2	0.358217	5.14744	9.76217	0.0017814	0.0134403
ENSECAG00000024703	APAF1	0.358151	5.59302	11.5416	0.00068057	0.00630127
ENSECAG00000000127	EIF2D	0.358066	4.09143	12.379	0.000434188	0.0044434
ENSECAG00000012398	EOGT	0.355834	3.7592	7.31238	0.00684812	0.0371841
ENSECAG00000023415	PSMB7	0.355277	5.52906	12.9515	0.000319671	0.0034639
ENSECAG00000023922	E2F2	0.355033	4.00665	8.61371	0.00333642	0.0218146
ENSECAG00000028345	ENSECAG00000028345	0.354753	4.25718	10.942	0.000940095	0.00813194
ENSECAG00000013454	NDUFS3	0.354665	4.38402	11.9369	0.000550331	0.00533558
ENSECAG00000014002	UBA1	0.35437	6.84505	7.4215	0.0064449	0.0356535
ENSECAG00000015022	NXT2	0.354309	2.84441	6.68085	0.00974542	0.0481688
ENSECAG00000018242	ENSECAG00000018242	0.354289	6.32045	16.7899	4.17555e-05	0.000682578
ENSECAG00000011582	DLGAP4	0.353901	4.69028	9.64691	0.00189671	0.0140849
ENSECAG00000012309	SFXN4	0.353066	3.98156	11.5794	0.000666867	0.00620699
ENSECAG00000016278	SRI	0.352994	6.3668	10.5882	0.00113811	0.00944624
ENSECAG00000007479	WSB2	0.35266	5.13347	16.8218	4.10595e-05	0.000672983
ENSECAG00000005570	VMP1	0.352642	4.9758	7.52591	0.00608178	0.0342589
ENSECAG00000024383	RARS	0.35242	4.48042	10.9811	0.000920437	0.00801344
ENSECAG00000021492	ADSL	0.352234	5.2992	13.1993	0.00028005	0.00313077
ENSECAG00000033690	ENSECAG00000033690	0.352182	4.68469	8.49686	0.0035576	0.0227267
ENSECAG00000022704	ECD	0.352115	3.34693	9.66356	0.00187959	0.0139915
ENSECAG00000019624	OSTF1	0.351904	7.07135	17.1136	3.52084e-05	0.000592827
ENSECAG00000006280	LPIN2	0.351614	5.76801	9.91606	0.00163843	0.0125366
ENSECAG00000036696	ENSECAG00000036696	0.351304	1.00743	6.96413	0.00831598	0.0428721
ENSECAG00000024700	NOLC1	0.350372	5.32436	8.78475	0.0030376	0.0203418
ENSECAG00000023762	ACO2	0.350268	6.28299	8.77938	0.00304655	0.0203833
ENSECAG00000020563	PIM1	0.349537	7.45747	7.50697	0.00614606	0.0345422
ENSECAG00000019192	CCT5	0.349265	6.04255	13.1288	0.00029079	0.00322166
ENSECAG00000008902	VPS29	0.348696	3.96547	9.63088	0.00191333	0.0141998
ENSECAG00000011173	PPP2CB	0.348655	4.54817	11.0943	0.000865945	0.00762304
ENSECAG00000015469	TUBB	0.34859	6.87319	7.92549	0.0048743	0.0289675
ENSECAG00000015528	CUL2	0.34733	5.08592	12.1826	0.000482384	0.00480904
ENSECAG00000014873	OAT	0.346	5.63151	12.4506	0.000417851	0.00430287
ENSECAG00000001130	FOCAD	0.34588	4.83477	9.11874	0.00253005	0.0176019
ENSECAG00000023261	ENSECAG00000023261	0.345809	3.39689	10.2329	0.00137958	0.0109921
ENSECAG00000006587	RWDD1	0.345804	4.10067	11.2959	0.000776793	0.00700305
ENSECAG00000019492	MGAT5	0.344615	5.35583	7.08013	0.00779434	0.0409352
ENSECAG00000015836	NDUFA12	0.344014	3.59209	10.0985	0.00148391	0.0115768
ENSECAG00000022442	ENSECAG00000022442	0.343971	6.15318	12.2371	0.000468478	0.00469696
ENSECAG00000021362	EIF2B1	0.343681	3.06754	7.01592	0.00807879	0.0420179
ENSECAG00000011942	GLB1	0.343272	5.06185	10.0427	0.0015295	0.0118493
ENSECAG00000014215	SDHC	0.342583	5.68325	9.43368	0.00213036	0.0154489
ENSECAG00000026834	TMEM167A	0.340942	4.40536	11.8655	0.000571834	0.00549227
ENSECAG00000018299	FKBP3	0.340747	4.62012	10.9105	0.000956226	0.00824144
ENSECAG00000014532	USP5	0.340297	5.21876	8.56203	0.00343247	0.0222264
ENSECAG00000014850	GNL3	0.340055	4.96774	7.3533	0.00669398	0.0366373
ENSECAG00000000397	SDHA	0.339292	6.77509	9.37186	0.00220342	0.0157992
ENSECAG00000024006	NSMCE1	0.338596	3.81331	8.71588	0.00315451	0.0209092
ENSECAG00000018688	CDK5RAP3	0.33811	5.5268	13.0304	0.000306481	0.00334819
ENSECAG00000004590	TIPIN	0.337557	2.39984	6.69532	0.00966663	0.0479524
ENSECAG00000008046	EIF4G1	0.336028	7.31852	11.1522	0.000839333	0.00745791
ENSECAG00000006592	BID	0.335994	3.64447	10.3996	0.00126044	0.0103005
ENSECAG00000013733	HNRNPR	0.335519	7.44863	12.1801	0.000483028	0.00481088
ENSECAG00000004757	TGFBR1	0.334398	4.98433	6.73508	0.00945349	0.0471224
ENSECAG00000018478	NIFK	0.334361	5.22315	11.2696	0.000787881	0.00707202
ENSECAG00000022024	RBM8A	0.333845	4.9763	14.4456	0.000144267	0.00187032
ENSECAG00000010538	HSD17B12	0.333082	2.63109	9.23267	0.00237734	0.0168048
ENSECAG00000016635	BAX	0.332386	4.07652	7.2622	0.00704208	0.0379038
ENSECAG00000024774	RFX5	0.332076	5.22011	8.69808	0.00318545	0.021069
ENSECAG00000019639	SNRPA1	0.331336	4.18067	11.2976	0.000776062	0.00700157
ENSECAG00000015504	DERA	0.330561	4.87555	6.734	0.00945925	0.047132
ENSECAG00000007747	OPTN	0.330546	5.51896	12.3674	0.000436902	0.004455
ENSECAG00000019963	STAM	0.330436	4.40986	9.03083	0.00265464	0.0182324
ENSECAG00000017714	FDX1	0.328941	1.82196	6.60408	0.0101745	0.0494701
ENSECAG00000018627	OAZ2	0.328651	4.64964	10.2345	0.00137835	0.0109894
ENSECAG00000017998	DHCR24	0.327705	5.58493	12.3292	0.000445922	0.00451853
ENSECAG00000000035	GNL3L	0.327371	4.56311	11.58	0.000666657	0.00620699
ENSECAG00000015453	PLA2G12A	0.327154	2.80029	6.9046	0.00859744	0.0439924
ENSECAG00000026848	SNRPC	0.326441	5.25044	13.6718	0.000217704	0.00256384
ENSECAG00000012598	MRTO4	0.326426	3.99291	7.7445	0.00538764	0.0313652
ENSECAG00000012816	PTPMT1	0.32545	2.53042	10.4705	0.00121297	0.00995377
ENSECAG00000010293	RIPK1	0.324985	6.76975	14.0089	0.000181946	0.00224557
ENSECAG00000010929	MRPS35	0.324821	3.47975	7.91552	0.00490126	0.0290824
ENSECAG00000008109	BANK1	0.324631	5.9271	7.1062	0.00768179	0.0404992
ENSECAG00000013375	ABHD16A	0.324605	6.25143	15.1033	0.000101785	0.0014243
ENSECAG00000026908	PFDN6	0.324502	3.27913	6.61403	0.0101178	0.0493184
ENSECAG00000035910	NDUFA5	0.324247	3.68774	7.38072	0.00659266	0.0361719
ENSECAG00000006850	VPS37A	0.32411	3.87698	6.59353	0.010235	0.0496561
ENSECAG00000013508	SAP18	0.324076	5.24617	14.3322	0.000153219	0.00196778
ENSECAG00000016082	HDAC1	0.323922	6.67379	8.22115	0.00414049	0.0256051
ENSECAG00000012606	EXOSC8	0.323361	4.18335	8.9132	0.00283117	0.0192097
ENSECAG00000020046	PSMD14	0.322989	4.64714	12.7832	0.000349751	0.00372123
ENSECAG00000020242	SUMF1	0.322912	3.08135	9.0682	0.00260093	0.0179133
ENSECAG00000020538	CYC1	0.322644	5.97512	10.3684	0.00128187	0.0104222
ENSECAG00000011758	SDHB	0.322534	5.99213	7.84663	0.00509157	0.0299674
ENSECAG00000008567	ILF2	0.320905	5.34952	8.11634	0.00438682	0.0267771
ENSECAG00000021124	PRMT3	0.320683	3.61024	7.73122	0.00542741	0.0315521
ENSECAG00000008976	EFCAB14	0.320367	5.37008	12.747	0.000356581	0.00378412
ENSECAG00000019276	MCM4	0.320302	5.08977	6.80667	0.00908178	0.045806
ENSECAG00000014262	RNASEH2B	0.319715	4.21868	9.13737	0.00250441	0.0174482
ENSECAG00000017145	CCT7	0.31809	6.69758	11.6513	0.000641569	0.00603065
ENSECAG00000021422	DNAJC13	0.317866	6.25816	12.0956	0.000505419	0.00497836
ENSECAG00000000584	COX7A2L	0.317177	5.52822	8.84993	0.00293101	0.0197567
ENSECAG00000024190	UCHL3	0.3165	1.50703	8.45903	0.00363236	0.0231204
ENSECAG00000022422	PARL	0.316383	4.7502	13.5486	0.000232461	0.00269646
ENSECAG00000002521	CNP	0.31511	5.76669	11.2059	0.000815398	0.00727668
ENSECAG00000021451	KHNYN	0.314923	5.09664	11.6469	0.000643084	0.00604029
ENSECAG00000038250	LUZP6	0.31308	5.30555	9.69826	0.00184442	0.0138239
ENSECAG00000016673	ENSECAG00000016673	0.312189	8.71002	10.0258	0.0015436	0.011907
ENSECAG00000014743	ELOVL1	0.311462	4.68286	8.17769	0.00424088	0.0260922
ENSECAG00000005108	ENSECAG00000005108	0.311153	2.36474	8.68578	0.00320702	0.021189
ENSECAG00000033569	ENSECAG00000033569	0.310848	4.58241	6.87072	0.00876192	0.0446121
ENSECAG00000001080	PLPP5	0.310522	3.71069	10.7126	0.00106406	0.00894592
ENSECAG00000019817	SNRPF	0.309629	3.93104	8.34909	0.0038588	0.0242697
ENSECAG00000015983	STX18	0.309602	3.97599	11.0404	0.000891453	0.00779753
ENSECAG00000018336	XPOT	0.309535	6.33638	7.49109	0.00620051	0.0347375
ENSECAG00000023935	CPSF2	0.309049	5.55691	8.20353	0.00418089	0.0257874
ENSECAG00000022703	LY5	0.309028	6.97067	7.06489	0.0078609	0.0411796
ENSECAG00000020501	ARHGDIA	0.308799	7.0866	7.8682	0.00503116	0.0296658
ENSECAG00000035110	ENSECAG00000035110	0.308332	4.35576	8.21395	0.00415696	0.0256655
ENSECAG00000002017	PGGHG	0.308267	5.37378	7.25547	0.00706854	0.0380296
ENSECAG00000006540	ELK4	0.30812	5.0447	7.14697	0.00750906	0.0398439
ENSECAG00000010401	NSF	0.308116	5.07792	11.3675	0.000747385	0.00678252
ENSECAG00000021950	NPM1	0.307974	7.3885	11.424	0.000725011	0.0066184
ENSECAG00000016346	LEPROT	0.307593	5.8908	8.22592	0.00412963	0.0255735
ENSECAG00000006138	AIMP1	0.307387	4.48543	11.4454	0.000716722	0.00656216
ENSECAG00000008148	NPTN	0.307089	5.40218	13.0183	0.000308458	0.00336306
ENSECAG00000000712	SLIRP	0.306954	2.62977	7.39111	0.00655471	0.036067
ENSECAG00000007750	DDX39B	0.306816	7.70383	10.9417	0.000940227	0.00813194
ENSECAG00000001649	WDFY4	0.305993	8.07235	6.97849	0.0082495	0.0426362
ENSECAG00000006819	DNAJC11	0.305121	3.74629	9.68312	0.00185968	0.0138852
ENSECAG00000008126	TP53	0.304209	6.33774	7.20176	0.00728321	0.03893
ENSECAG00000018843	TMEM165	0.303674	4.45327	8.14544	0.00431695	0.026481
ENSECAG00000016543	ENSECAG00000016543	0.303636	7.69448	8.43402	0.00368266	0.0233924
ENSECAG00000009791	ARPC5L	0.30345	3.93265	7.6579	0.00565244	0.0325081
ENSECAG00000020190	SARS	0.303131	6.01745	9.37449	0.00220025	0.0157881
ENSECAG00000008968	HSPD1	0.302949	6.73523	8.82763	0.00296703	0.0199469
ENSECAG00000019597	UBE2N	0.302756	5.82036	9.67811	0.00186476	0.0139063
ENSECAG00000012312	ARHGAP15	0.30153	6.2259	7.48255	0.00622998	0.0348203
ENSECAG00000025134	RMC1	0.301437	4.86879	11.4533	0.000713664	0.00654386
ENSECAG00000003981	GIMAP6	0.30099	8.41471	9.08489	0.0025773	0.0178229
ENSECAG00000021100	CSNK2B	0.300786	4.71755	6.59021	0.0102541	0.0496883
ENSECAG00000024522	POLH	0.300561	3.86705	7.27958	0.00697429	0.0376209
ENSECAG00000004824	UQCRFS1	0.300283	5.18147	7.93434	0.00485053	0.0289064
ENSECAG00000023814	LRPPRC	0.299606	5.30989	9.71035	0.00183233	0.013754
ENSECAG00000023086	FARSB	0.299574	4.36103	10.207	0.00139912	0.0110905
ENSECAG00000012674	APTX	0.299327	4.24256	13.3306	0.000261111	0.00296493
ENSECAG00000012399	SUB1	0.299245	6.97897	8.14002	0.00432987	0.0265089
ENSECAG00000009876	MRPL40	0.29914	3.08507	7.64885	0.00568085	0.0326411
ENSECAG00000008103	AP3M1	0.298953	3.92937	7.07165	0.00783131	0.0410595
ENSECAG00000014740	YWHAH	0.298437	5.59144	8.93108	0.00280359	0.0190539
ENSECAG00000021195	GSPT1	0.298353	5.65	9.77038	0.00177346	0.0134036
ENSECAG00000012273	UBA6	0.297921	5.58286	7.66951	0.00561617	0.0323749
ENSECAG00000016647	UBE2Q1	0.297886	6.07599	11.5902	0.000663001	0.006185
ENSECAG00000013534	CD53	0.297729	8.02715	7.25253	0.00708014	0.0380588
ENSECAG00000027910	UBE2V2	0.297589	3.88408	9.01206	0.00268205	0.0183666
ENSECAG00000000556	POLR2D	0.297124	2.95235	7.23471	0.00715073	0.0383547
ENSECAG00000012780	CBX3	0.296593	5.77465	7.60617	0.00581688	0.0331828
ENSECAG00000010631	ACACA	0.296261	4.80861	8.33562	0.00388753	0.0244173
ENSECAG00000029302	RF02216	0.295764	6.63805	6.92011	0.00852315	0.0436847
ENSECAG00000023998	RTCB	0.295641	5.92737	8.7205	0.00314652	0.0208674
ENSECAG00000009292	SLC35F5	0.295097	4.31781	6.65653	0.0098793	0.0485198
ENSECAG00000015610	NDUFB4	0.294982	4.15629	8.29626	0.00397268	0.0248006
ENSECAG00000016389	ACSS2	0.294345	4.54082	8.55235	0.00345077	0.0222844
ENSECAG00000017726	SNUPN	0.29368	4.21698	9.18875	0.00243507	0.0171246
ENSECAG00000023803	TM9SF2	0.293163	5.73549	7.64194	0.00570267	0.032736
ENSECAG00000012308	TRIAP1	0.290135	3.36736	8.01916	0.0046285	0.0278115
ENSECAG00000019676	ENSECAG00000019676	0.289845	4.16784	7.25114	0.0070856	0.0380716
ENSECAG00000012013	ASCC3	0.288965	5.58331	8.40058	0.00375102	0.0237654
ENSECAG00000020670	ENSECAG00000020670	0.288572	3.39867	7.08772	0.00776138	0.0408142
ENSECAG00000009702	ACLY	0.288455	6.88115	7.62753	0.00574839	0.0329524
ENSECAG00000009547	WDR12	0.288432	4.90042	8.53102	0.00349144	0.0224208
ENSECAG00000000279	FARS2	0.287651	3.56432	7.76079	0.00533926	0.0310982
ENSECAG00000011768	BZW1	0.287561	8.25797	7.6058	0.00581809	0.0331828
ENSECAG00000012279	ELMO2	0.286957	6.69934	13.9549	0.000187246	0.0022893
ENSECAG00000014306	PSMD11	0.285645	4.77499	11.3365	0.00076	0.00687678
ENSECAG00000007384	RAB12	0.285384	3.98156	10.2117	0.00139549	0.0110688
ENSECAG00000022587	MLF2	0.284879	5.56634	6.78492	0.00919309	0.0461412
ENSECAG00000008635	PIGG	0.284752	4.31165	10.5015	0.00119277	0.00985274
ENSECAG00000032767	FMR1	0.284341	5.52989	7.36043	0.00666749	0.0365262
ENSECAG00000008939	RBM17	0.282388	5.72912	11.9885	0.00053529	0.00522257
ENSECAG00000024418	GLOD4	0.281987	4.25643	9.15544	0.00247979	0.0173499
ENSECAG00000022375	PSMD2	0.28183	7.66552	10.9992	0.0009115	0.0079609
ENSECAG00000022485	MRPS18B	0.280702	3.52155	6.59035	0.0102533	0.0496883
ENSECAG00000010392	CDC123	0.279929	4.29518	8.14133	0.00432675	0.0265089
ENSECAG00000015940	XRCC5	0.279596	4.58185	6.8169	0.00902992	0.0456377
ENSECAG00000016601	NDUFA9	0.279071	4.57254	8.4628	0.00362484	0.0230845
ENSECAG00000010644	VCP	0.27871	7.21142	8.47315	0.00360427	0.0229654
ENSECAG00000020459	SEC13	0.278703	5.24275	6.92111	0.00851839	0.0436834
ENSECAG00000002715	NTAN1	0.277913	4.54097	10.6813	0.00108224	0.00908021
ENSECAG00000011346	TRAPPC1	0.277578	4.37801	6.66312	0.00984286	0.0484372
ENSECAG00000010689	TMEM214	0.275703	5.17012	7.33273	0.00677102	0.036928
ENSECAG00000021191	UGGT1	0.275578	6.77657	8.29313	0.00397954	0.0248183
ENSECAG00000013294	CNOT8	0.274889	6.26866	8.38048	0.00379273	0.0239732
ENSECAG00000011370	SMARCD2	0.273309	5.9654	8.94516	0.00278205	0.018927
ENSECAG00000028129	ENSECAG00000028129	0.273237	5.50906	8.58932	0.00338139	0.022046
ENSECAG00000012431	ENSECAG00000012431	0.272922	5.03304	7.30632	0.00687124	0.0372605
ENSECAG00000014248	SCAF4	0.272847	4.7318	10.0359	0.00153515	0.0118715
ENSECAG00000004270	MED7	0.272674	3.46615	7.34485	0.00672552	0.0367447
ENSECAG00000022787	BCAP31	0.270936	5.57509	8.74637	0.0031022	0.0206563
ENSECAG00000014926	MRPL16	0.270363	2.90543	6.8546	0.00884134	0.0449053
ENSECAG00000019373	GARS	0.26967	5.58012	10.8771	0.000973614	0.00834468
ENSECAG00000022136	DCTN6	0.269611	3.98353	7.15373	0.00748082	0.0397453
ENSECAG00000022559	FIBP	0.268889	4.29444	8.07191	0.00449567	0.0272255
ENSECAG00000017179	PHC2	0.267329	4.53476	6.90231	0.00860844	0.0440304
ENSECAG00000015700	SAMM50	0.266715	4.96062	8.73579	0.00312024	0.0207489
ENSECAG00000020506	MCM3	0.265789	5.29076	6.80937	0.00906806	0.045793
ENSECAG00000011565	GMPPA	0.26476	5.18632	8.58001	0.00339874	0.0220912
ENSECAG00000017772	STX8	0.264361	3.72032	6.64215	0.00995936	0.0488029
ENSECAG00000020678	ENSECAG00000020678	0.26373	6.69139	10.2982	0.0013316	0.0107066
ENSECAG00000019097	TANK	0.263569	6.12172	6.98539	0.00821776	0.0425434
ENSECAG00000014653	ATIC	0.263208	5.54087	6.9749	0.00826609	0.0426862
ENSECAG00000009183	NCSTN	0.26275	7.1127	8.34848	0.00386011	0.0242697
ENSECAG00000023155	NDFIP2	0.262481	4.54502	7.47165	0.0062678	0.0349558
ENSECAG00000005729	RRAGA	0.262289	4.23758	8.49771	0.00355594	0.0227267
ENSECAG00000009343	GALC	0.259381	5.16045	6.65766	0.00987305	0.0485198
ENSECAG00000015445	HACE1	0.258862	5.02904	9.00082	0.00269859	0.0184316
ENSECAG00000010378	CCNY	0.257853	4.95316	6.77477	0.00924554	0.0463177
ENSECAG00000008561	AARS	0.257818	6.61879	7.7709	0.00530946	0.0309539
ENSECAG00000013877	EIF3I	0.2573	6.12907	6.71976	0.00953503	0.0473567
ENSECAG00000020152	ENSECAG00000020152	0.256324	7.31707	7.50224	0.00616222	0.0346173
ENSECAG00000008855	GDI2	0.255489	7.22259	6.79215	0.00915597	0.04602
ENSECAG00000029588	GNG2	0.255475	4.62684	8.08893	0.00445364	0.027038
ENSECAG00000017144	CTNNBL1	0.255035	4.41139	8.05028	0.00454965	0.027523
ENSECAG00000014678	ACAT2	0.25263	4.2051	9.07484	0.00259151	0.0178784
ENSECAG00000009117	ENSECAG00000009117	0.251822	6.75124	8.09118	0.00444811	0.0270303
ENSECAG00000001999	GMDS	0.251688	3.34122	6.89016	0.00866717	0.0442209
ENSECAG00000023502	PREP	0.250982	4.79426	8.36921	0.00381632	0.024068
ENSECAG00000010873	CNIH4	0.250037	3.74539	6.89463	0.00864551	0.0441468
ENSECAG00000017006	CHMP4A	0.249816	4.92393	7.00306	0.00813704	0.0422674
ENSECAG00000023715	ENSECAG00000023715	0.248091	6.05102	6.61333	0.0101218	0.0493184
ENSECAG00000017209	DAPP1	0.247004	4.87616	6.91031	0.00857002	0.0438885
ENSECAG00000021593	ENSECAG00000021593	0.243636	5.14514	6.66672	0.00982297	0.0483779
ENSECAG00000016252	SPRYD3	0.243277	5.15086	6.61965	0.010086	0.049241
ENSECAG00000000557	RPUSD4	0.241621	4.01118	7.0885	0.00775801	0.0408142
ENSECAG00000006087	MAD2L2	0.240451	5.2993	7.26407	0.00703477	0.037881
ENSECAG00000024197	DARS	0.239166	5.00326	8.25745	0.0040585	0.025217
ENSECAG00000021818	COPA	0.238423	7.3891	8.37445	0.00380532	0.0240232
ENSECAG00000026944	NSMCE2	0.236043	3.0072	6.78918	0.00917118	0.0460499
ENSECAG00000016067	PPHLN1	0.235973	5.11527	7.19766	0.00729988	0.0390022
ENSECAG00000014964	MRPL39	0.234967	5.19482	7.0424	0.00796024	0.0415589
ENSECAG00000012124	RAB2A	0.234588	4.39625	6.84299	0.00889897	0.0451422
ENSECAG00000007573	DNAJC2	0.234323	4.68333	6.67846	0.00975851	0.0481758
ENSECAG00000010848	RMDN3	0.234174	4.10864	8.36753	0.00381985	0.0240779
ENSECAG00000009730	SAR1A	0.234096	6.83406	7.5706	0.00593281	0.0336038
ENSECAG00000000547	TM9SF4	0.229131	5.33917	6.83716	0.00892809	0.0451971
ENSECAG00000038523	ADH5	0.225563	5.4797	7.89675	0.00495236	0.0293433
ENSECAG00000009827	CHMP5	0.214503	4.51145	6.75763	0.00933477	0.0467003
ENSECAG00000010150	KAT7	-0.224258	6.06027	7.58208	0.00589514	0.0334672
ENSECAG00000016445	ATF1	-0.233954	4.0118	6.7956	0.00913827	0.0459969
ENSECAG00000006019	RILPL2	-0.236702	5.76369	7.09559	0.00772738	0.0407079
ENSECAG00000014019	CHIC2	-0.240067	3.12397	6.90747	0.00858362	0.0439399
ENSECAG00000017334	SLC25A30	-0.242356	4.31815	7.50911	0.00613878	0.034517
ENSECAG00000017341	CDK13	-0.245445	6.49847	8.98375	0.00272391	0.0185841
ENSECAG00000010080	PDK3	-0.246306	4.24665	6.80434	0.00909365	0.0458284
ENSECAG00000015548	ACACB	-0.246409	5.45067	7.38708	0.00656939	0.0360942
ENSECAG00000021188	CEP250	-0.248043	5.98948	6.79203	0.00915656	0.04602
ENSECAG00000019093	GPANK1	-0.248808	4.64999	6.57756	0.0103272	0.0499055
ENSECAG00000000626	PDPK1	-0.248848	4.3059	6.59139	0.0102473	0.0496883
ENSECAG00000016283	ZNF592	-0.248853	4.97162	7.29692	0.00690729	0.0373738
ENSECAG00000008108	PLEKHM3	-0.249281	4.32146	7.23716	0.00714098	0.0383191
ENSECAG00000007966	NCK1	-0.249674	5.03727	7.78898	0.00525659	0.0307327
ENSECAG00000009381	TADA2B	-0.250299	3.74405	7.9274	0.00486918	0.0289675
ENSECAG00000008550	WBP11	-0.250371	6.75336	6.82667	0.00898063	0.0454403
ENSECAG00000024648	EPC1	-0.250573	6.9581	6.92861	0.00848278	0.0435501
ENSECAG00000001892	PRPF38B	-0.251488	6.44513	7.22852	0.00717541	0.0384231
ENSECAG00000023962	SF3A1	-0.259502	6.45158	7.01021	0.00810464	0.0421346
ENSECAG00000012485	CDS2	-0.259676	5.1534	8.89628	0.00285753	0.0193565
ENSECAG00000000517	HTRA2	-0.260289	4.46712	6.64972	0.00991712	0.0486475
ENSECAG00000035747	ENSECAG00000035747	-0.262741	6.97292	7.44999	0.00634368	0.0352259
ENSECAG00000014044	CDYL	-0.263294	3.76591	6.68401	0.00972816	0.0481415
ENSECAG00000022502	REV3L	-0.264233	5.71678	7.89089	0.00496845	0.0294245
ENSECAG00000001389	SMG5	-0.265182	5.16472	10.0209	0.00154775	0.0119315
ENSECAG00000007206	UBE2O	-0.265696	4.70907	7.2284	0.00717593	0.0384231
ENSECAG00000009602	ARNT	-0.266357	6.18364	7.67522	0.00559844	0.0323029
ENSECAG00000013123	ARID3B	-0.266628	4.73651	8.13164	0.00434994	0.0266041
ENSECAG00000017857	SMAD4	-0.268357	5.96142	7.42345	0.00643792	0.0356309
ENSECAG00000019285	SFXN3	-0.271541	6.06528	7.1602	0.00745388	0.0396363
ENSECAG00000011545	RNF149	-0.272773	4.99933	8.21523	0.00415403	0.0256602
ENSECAG00000018097	PRMT9	-0.27485	3.69757	6.721	0.00952839	0.0473428
ENSECAG00000024965	DYRK1A	-0.275299	6.52176	7.58934	0.00587145	0.0333635
ENSECAG00000015499	XPC	-0.275642	6.33295	8.31485	0.00393223	0.0246353
ENSECAG00000017629	CRKL	-0.276767	4.13967	6.75867	0.00932933	0.046692
ENSECAG00000036991	CMTM7	-0.27802	6.00714	10.361	0.00128706	0.0104575
ENSECAG00000012230	KAT6B	-0.281478	5.26506	7.53147	0.00606305	0.0342003
ENSECAG00000008139	ZNF280D	-0.282024	4.77321	6.76333	0.00930499	0.0465891
ENSECAG00000019441	LDLRAP1	-0.282632	4.36929	6.89334	0.00865176	0.0441605
ENSECAG00000020064	EMSY	-0.283745	5.50959	6.94427	0.0084088	0.043212
ENSECAG00000006904	ENSECAG00000006904	-0.283982	7.473	9.23627	0.00237268	0.0167954
ENSECAG00000014974	GSAP	-0.285168	5.80828	6.74001	0.00942743	0.0470114
ENSECAG00000003791	NR2C2	-0.285931	4.82756	6.61531	0.0101106	0.0493184
ENSECAG00000007205	ZBTB33	-0.286665	4.17317	7.11572	0.00764108	0.0403363
ENSECAG00000013985	UHRF2	-0.28706	5.58664	7.05221	0.00791673	0.0413737
ENSECAG00000013588	WDR20	-0.287432	4.4551	8.3801	0.00379352	0.0239732
ENSECAG00000024661	ILKAP	-0.288644	4.99784	7.58946	0.00587104	0.0333635
ENSECAG00000024914	GTF2B	-0.288752	5.40385	9.18229	0.00244369	0.0171656
ENSECAG00000032735	ENSECAG00000032735	-0.290213	4.8378	7.39571	0.00653796	0.0360215
ENSECAG00000023048	TAF4	-0.29065	4.95373	9.65525	0.00188811	0.0140358
ENSECAG00000005331	ISOC1	-0.290775	2.73813	6.58279	0.0102969	0.0497981
ENSECAG00000008616	ENSECAG00000008616	-0.292162	2.76253	6.96597	0.00830743	0.0428459
ENSECAG00000029716	ENSECAG00000029716	-0.293316	7.60342	7.45082	0.00634076	0.0352259
ENSECAG00000007051	FXR2	-0.293782	4.21121	9.92914	0.00162683	0.0124593
ENSECAG00000010518	GOLGA3	-0.293914	5.05029	9.48127	0.00207581	0.0151416
ENSECAG00000007400	DSTYK	-0.294964	4.24056	8.14231	0.00432441	0.0265089
ENSECAG00000007104	NISCH	-0.297405	6.81795	9.50391	0.00205035	0.0150091
ENSECAG00000017372	PQBP1	-0.298018	6.17812	6.58639	0.0102761	0.0497365
ENSECAG00000022474	CALU	-0.298236	4.64764	6.99279	0.00818386	0.0424213
ENSECAG00000006949	CTNNB1	-0.299803	8.02641	8.21666	0.00415075	0.0256528
ENSECAG00000014000	KLHL20	-0.29991	3.03988	6.79415	0.00914572	0.0460157
ENSECAG00000023455	NUMA1	-0.300623	7.28823	8.17148	0.00425543	0.0261686
ENSECAG00000007917	G3BP2	-0.300954	6.36958	11.6365	0.000646703	0.00606966
ENSECAG00000006081	NGDN	-0.303668	5.76767	7.54637	0.0060131	0.0340118
ENSECAG00000010659	LSM14B	-0.304294	4.05347	10.6725	0.00108742	0.00911127
ENSECAG00000005330	FAM76B	-0.304739	5.01182	6.58926	0.0102596	0.0496955
ENSECAG00000014089	NFATC3	-0.305277	5.88888	8.99543	0.00270655	0.0184758
ENSECAG00000012663	CCND2	-0.305354	5.21306	7.45598	0.00632262	0.0351662
ENSECAG00000021619	CCHCR1	-0.305524	4.05101	7.49699	0.00618023	0.0346711
ENSECAG00000004224	SAP130	-0.305628	5.11021	14.4689	0.00014249	0.00185704
ENSECAG00000017587	ZRANB1	-0.305681	5.75141	7.57824	0.00590771	0.0335078
ENSECAG00000020716	MYH9	-0.305692	9.98817	10.3702	0.00128066	0.0104192
ENSECAG00000017579	RB1CC1	-0.306123	6.31814	8.70129	0.00317986	0.0210433
ENSECAG00000020653	TMEM39A	-0.306656	4.76105	9.7156	0.00182711	0.013725
ENSECAG00000017077	IL17RA	-0.306956	6.71401	13.0293	0.000306663	0.00334819
ENSECAG00000021784	ENSECAG00000021784	-0.307318	3.06834	7.55617	0.00598051	0.0338429
ENSECAG00000014842	TACC1	-0.307598	5.20499	12.3881	0.000432072	0.0044291
ENSECAG00000004043	SOCS4	-0.30772	4.43819	8.06119	0.00452236	0.0273737
ENSECAG00000020855	MYO18A	-0.307821	6.43438	7.71459	0.00547762	0.0317841
ENSECAG00000038195	ENSECAG00000038195	-0.308403	3.28415	6.74461	0.00940311	0.0469091
ENSECAG00000017082	PHF21A	-0.30855	4.85309	11.2822	0.000782539	0.00704456
ENSECAG00000024501	FAM193A	-0.308631	5.706	8.88782	0.00287079	0.019425
ENSECAG00000023836	HCFC2	-0.308763	5.81564	11.3313	0.000762132	0.00689102
ENSECAG00000018583	STX16-NPEPL1	-0.310223	4.0735	7.82452	0.00515422	0.0302058
ENSECAG00000022063	ABHD5	-0.311127	5.19301	7.27144	0.00700598	0.0377754
ENSECAG00000005171	ENSECAG00000005171	-0.311362	4.62888	7.32159	0.00681312	0.037092
ENSECAG00000022608	PHACTR4	-0.312867	4.28934	7.13923	0.00754156	0.0399991
ENSECAG00000023359	KCTD5	-0.313458	2.80492	7.12136	0.00761708	0.0403111
ENSECAG00000012945	TPST2	-0.313697	4.3944	7.38236	0.00658668	0.0361623
ENSECAG00000006366	MAF1	-0.313786	5.31394	8.32882	0.00390209	0.0244824
ENSECAG00000034326	ENSECAG00000034326	-0.31381	4.7268	8.1964	0.00419736	0.0258631
ENSECAG00000009473	NR3C1	-0.314429	6.51858	7.53403	0.00605444	0.034193
ENSECAG00000006093	CABIN1	-0.31458	5.54015	7.42881	0.00641876	0.0355598
ENSECAG00000016660	USP3	-0.315918	5.44404	11.5881	0.000663756	0.00618737
ENSECAG00000011055	SPTY2D1	-0.315946	5.27947	6.66026	0.00985867	0.0484957
ENSECAG00000018528	CD99L2	-0.318523	2.47678	7.56913	0.00593765	0.0336158
ENSECAG00000013398	SLCO3A1	-0.318864	4.97923	12.104	0.000503134	0.00495981
ENSECAG00000024126	RFC1	-0.319005	5.45065	7.69866	0.0055262	0.0320058
ENSECAG00000015826	RRAGD	-0.31902	3.12578	9.2631	0.00233817	0.0165669
ENSECAG00000001599	RPS12	-0.319296	9.71113	7.92651	0.00487158	0.0289675
ENSECAG00000017531	KANSL1	-0.319927	7.09247	6.84559	0.00888602	0.0450951
ENSECAG00000000216	PLP2	-0.320059	6.37533	7.76662	0.00532206	0.0310127
ENSECAG00000012260	FAM118A	-0.320561	3.77398	10.3265	0.00131137	0.0105922
ENSECAG00000024766	CREBBP	-0.321532	7.64376	7.63855	0.00571338	0.0327822
ENSECAG00000023824	BBS7	-0.322562	4.06172	7.34133	0.00673871	0.0367842
ENSECAG00000018209	CAAP1	-0.323254	2.41448	6.64263	0.00995668	0.0488029
ENSECAG00000017386	ITGA1	-0.325361	4.34065	8.61788	0.00332878	0.0218146
ENSECAG00000021007	ENSECAG00000021007	-0.325755	6.27915	10.1125	0.00147269	0.011511
ENSECAG00000016427	MYNN	-0.325836	4.14941	7.47004	0.00627341	0.0349713
ENSECAG00000026889	ENSECAG00000026889	-0.32599	4.5441	9.13818	0.00250329	0.0174482
ENSECAG00000021304	ZNF362	-0.327057	3.33796	7.58731	0.00587805	0.0333856
ENSECAG00000016471	MZF1	-0.327059	3.39345	7.44984	0.00634422	0.0352259
ENSECAG00000039947	VGLL4	-0.328466	5.29831	9.08454	0.0025778	0.0178229
ENSECAG00000015355	CLK1	-0.329592	8.44876	6.98779	0.00820678	0.0425044
ENSECAG00000024775	PRKD2	-0.329736	5.21065	6.67741	0.00976424	0.0481848
ENSECAG00000023659	MIB1	-0.329782	3.16287	6.61762	0.0100975	0.0492776
ENSECAG00000004025	YPEL5	-0.329981	6.60158	6.77448	0.00924702	0.0463177
ENSECAG00000022532	GSE1	-0.330044	5.71089	8.02756	0.00460709	0.0277369
ENSECAG00000010777	FAM107B	-0.330396	5.88147	10.1689	0.00142833	0.0112355
ENSECAG00000010964	DENND1C	-0.330454	7.42521	8.04218	0.00457004	0.0275527
ENSECAG00000016120	ESCO1	-0.330515	5.44879	9.09118	0.00256846	0.0178089
ENSECAG00000010236	XPA	-0.33065	5.24687	7.38028	0.0065943	0.0361719
ENSECAG00000000212	DPY19L3	-0.331529	4.56924	9.17243	0.00245688	0.0172191
ENSECAG00000009959	HECA	-0.332975	5.33046	9.85575	0.00169302	0.0128903
ENSECAG00000021396	NXPE3	-0.333118	4.78617	10.3458	0.00129772	0.0105233
ENSECAG00000012553	HSF2	-0.333521	3.71028	7.61915	0.00577516	0.0330139
ENSECAG00000004620	PACS1	-0.333538	6.36251	8.50789	0.00353609	0.0226499
ENSECAG00000010882	ENSECAG00000010882	-0.334359	3.99202	6.68856	0.00970336	0.0480573
ENSECAG00000008052	SDE2	-0.334654	4.53498	6.62377	0.0100626	0.0492049
ENSECAG00000035735	ENSECAG00000035735	-0.334795	5.99739	10.191	0.00141128	0.011159
ENSECAG00000016917	TES	-0.335578	5.70103	12.0202	0.000526258	0.00515074
ENSECAG00000020676	RETREG3	-0.33608	5.3755	9.80948	0.00173614	0.0131645
ENSECAG00000033054	ENSECAG00000033054	-0.336202	2.98469	8.96418	0.00275324	0.0187634
ENSECAG00000016981	CLUAP1	-0.338448	1.34069	7.59621	0.00584911	0.0332825
ENSECAG00000017712	ARHGAP35	-0.338878	4.79077	6.6252	0.0100546	0.0492044
ENSECAG00000010375	SRPK2	-0.340288	5.29603	8.58757	0.00338466	0.0220557
ENSECAG00000016919	UNC13D	-0.34038	5.87231	9.73495	0.00180797	0.0136227
ENSECAG00000000031	CAMK2G	-0.341124	4.60743	14.8921	0.000113841	0.00156462
ENSECAG00000006724	PWWP2A	-0.341576	3.21398	8.61362	0.00333659	0.0218146
ENSECAG00000024811	TSC22D2	-0.341691	5.32727	6.65536	0.00988582	0.0485325
ENSECAG00000018802	GIMAP8	-0.34189	6.00668	12.3738	0.00043539	0.00444465
ENSECAG00000018848	ENSECAG00000018848	-0.341915	1.45421	7.66819	0.00562029	0.0323836
ENSECAG00000004253	FBXO34	-0.342008	4.66397	8.53167	0.00349019	0.0224208
ENSECAG00000010835	CDPF1	-0.342766	3.56835	7.40106	0.00651855	0.0359642
ENSECAG00000020147	ENTPD7	-0.342934	4.31367	11.9572	0.000544374	0.00529863
ENSECAG00000024184	PGBD2	-0.343738	3.40417	7.66051	0.00564425	0.0324762
ENSECAG00000010193	ENSECAG00000010193	-0.344197	2.65389	8.14788	0.00431116	0.0264718
ENSECAG00000011027	CFAP20	-0.344477	3.64716	6.95365	0.00836486	0.0430342
ENSECAG00000018757	SLC9A6	-0.344583	2.78236	6.75073	0.00937092	0.0467864
ENSECAG00000009246	SIMC1	-0.345055	1.94468	7.62452	0.00575799	0.0329909
ENSECAG00000006979	GALNT10	-0.345126	3.59078	9.18975	0.00243374	0.0171246
ENSECAG00000012730	ASL	-0.345392	4.35463	7.32755	0.00679055	0.0369974
ENSECAG00000023468	PDZD8	-0.345511	5.22216	13.9365	0.000189093	0.0022993
ENSECAG00000008526	CGRRF1	-0.345908	2.41675	6.63998	0.00997148	0.0488365
ENSECAG00000018483	ENSECAG00000018483	-0.346059	5.5302	7.28454	0.00695506	0.03755
ENSECAG00000019336	UBN1	-0.346328	5.91436	10.178	0.00142124	0.0112083
ENSECAG00000003124	RCSD1	-0.346536	6.55812	7.34917	0.00670936	0.036689
ENSECAG00000010254	IFFO1	-0.346698	4.62129	9.03194	0.00265303	0.0182315
ENSECAG00000008583	USF2	-0.34719	5.43074	7.77538	0.00529632	0.0309064
ENSECAG00000013540	KANSL2	-0.347777	6.11134	7.46667	0.00628518	0.0350034
ENSECAG00000011864	ARHGAP9	-0.347905	4.38053	7.11367	0.00764985	0.0403653
ENSECAG00000022058	ODF2L	-0.348632	1.90639	7.38743	0.00656813	0.0360942
ENSECAG00000015086	NBEAL2	-0.348673	7.9662	10.9235	0.00094951	0.00820073
ENSECAG00000011422	DHRS7	-0.350181	3.5982	7.87907	0.00500103	0.0295858
ENSECAG00000022568	TMEM154	-0.351241	4.9872	8.01676	0.00463465	0.027835
ENSECAG00000021840	KDM2B	-0.352151	5.76674	16.4154	5.08696e-05	0.00079877
ENSECAG00000023724	ZNF235	-0.352156	2.00871	7.70449	0.00550836	0.0319325
ENSECAG00000003995	FAM199X	-0.352201	3.16942	10.2994	0.00133073	0.0107065
ENSECAG00000017390	KIF1C	-0.352886	3.0014	9.39948	0.00217048	0.0156328
ENSECAG00000007374	MAP4K2	-0.353302	7.09112	11.8547	0.000575151	0.00551984
ENSECAG00000015041	CEP76	-0.35405	3.06579	9.76708	0.00177664	0.0134194
ENSECAG00000017747	PRDX5	-0.35493	3.99571	7.0757	0.00781365	0.040996
ENSECAG00000014270	GDAP2	-0.355062	2.55525	7.40399	0.00650794	0.0359295
ENSECAG00000015057	PYGO2	-0.356359	3.54483	11.3492	0.000754822	0.00683688
ENSECAG00000022873	ATP8A1	-0.356564	4.29041	7.29739	0.00690548	0.0373738
ENSECAG00000001119	ZNF318	-0.356716	6.089	6.99885	0.00815623	0.0423059
ENSECAG00000024842	SH3BP5	-0.358144	5.98482	7.63313	0.00573058	0.0328656
ENSECAG00000017868	PPT2-EGFL8	-0.358609	3.63131	7.80788	0.00520189	0.0304707
ENSECAG00000012952	KMT5B	-0.359053	5.17403	14.0528	0.000177749	0.00220259
ENSECAG00000019606	SNX29	-0.359313	3.74859	11.2776	0.00078448	0.00705063
ENSECAG00000022822	PDK2	-0.359745	4.29315	11.2671	0.000788938	0.00707636
ENSECAG00000016123	ENSECAG00000016123	-0.3599	2.26393	8.72501	0.00313874	0.0208495
ENSECAG00000022237	ENSECAG00000022237	-0.359915	4.13636	6.60454	0.0101719	0.0494701
ENSECAG00000014063	DGCR2	-0.361436	4.68939	9.4313	0.00213312	0.0154489
ENSECAG00000017034	FBXO30	-0.361491	4.26541	12.8242	0.000342164	0.00365627
ENSECAG00000016695	SLC27A5	-0.362116	3.80289	8.54023	0.00347381	0.0223534
ENSECAG00000021473	PREB	-0.363116	4.23768	9.99257	0.00157173	0.0120862
ENSECAG00000018866	MAN2A2	-0.363829	6.73611	9.8234	0.00172306	0.0130787
ENSECAG00000014908	PLEKHA1	-0.364128	5.15387	8.47691	0.00359682	0.0229416
ENSECAG00000014528	KIF3B	-0.364287	4.13476	7.03194	0.00800686	0.041767
ENSECAG00000009435	FIGNL1	-0.364432	2.15473	7.86638	0.00503624	0.0296693
ENSECAG00000014127	XRCC1	-0.36449	3.39333	10.4837	0.00120432	0.00989598
ENSECAG00000018269	MROH1	-0.365054	6.583	8.55559	0.00344462	0.02227
ENSECAG00000013765	MTMR10	-0.365782	4.36818	12.2937	0.000454485	0.00459023
ENSECAG00000000303	SLC2A1	-0.365885	4.15825	7.47215	0.00626608	0.0349558
ENSECAG00000012875	GATAD2A	-0.366182	5.49542	10.9477	0.000937221	0.00812873
ENSECAG00000008342	USP20	-0.367465	5.11479	8.94637	0.00278022	0.0189264
ENSECAG00000016881	UBASH3A	-0.367711	3.87179	7.67305	0.00560517	0.0323267
ENSECAG00000014268	KDM5B	-0.367732	6.23234	15.0843	0.000102817	0.00143238
ENSECAG00000020304	HIPK3	-0.368099	6.6296	10.9424	0.000939883	0.00813194
ENSECAG00000006233	AAK1	-0.368239	3.55943	8.31202	0.00393835	0.0246486
ENSECAG00000006964	MPZL1	-0.368364	3.28054	7.32697	0.00679275	0.0369974
ENSECAG00000020966	PLA2G4B	-0.368647	3.32055	7.26687	0.00702379	0.0378549
ENSECAG00000011424	ZFYVE19	-0.368692	3.72279	10.9582	0.000931909	0.00809403
ENSECAG00000008534	LNPK	-0.368697	3.42169	10.0578	0.00151706	0.0117684
ENSECAG00000025039	RNF185	-0.368973	3.07695	8.4309	0.00368897	0.0234204
ENSECAG00000009232	CLASRP	-0.36909	5.14302	6.69458	0.00967062	0.0479529
ENSECAG00000019775	ENSECAG00000019775	-0.369695	6.08972	6.8531	0.00884876	0.0449245
ENSECAG00000019290	CAMK1D	-0.369996	3.99142	13.7736	0.000206211	0.00244952
ENSECAG00000012986	BTBD7	-0.370326	4.45547	15.4417	8.50902e-05	0.00122685
ENSECAG00000018541	C2CD2L	-0.370481	5.14001	13.1592	0.000286107	0.00318982
ENSECAG00000033001	ENSECAG00000033001	-0.371369	2.50536	7.74193	0.00539532	0.0313803
ENSECAG00000016830	IP6K1	-0.372678	4.57267	13.9255	0.000190199	0.00230594
ENSECAG00000016025	SNRNP27	-0.373243	2.8291	8.15831	0.00428643	0.0263331
ENSECAG00000018471	ARRB2	-0.373669	7.18834	8.64223	0.00328458	0.0215744
ENSECAG00000003570	PICK1	-0.373841	2.8448	7.5189	0.0061055	0.0343455
ENSECAG00000009499	ENSECAG00000009499	-0.374107	2.34359	7.8247	0.0051537	0.0302058
ENSECAG00000011966	ZNF217	-0.3742	5.76274	10.0924	0.00148882	0.0115931
ENSECAG00000017382	LRWD1	-0.375723	4.1324	8.42994	0.00369093	0.0234208
ENSECAG00000005752	PACS2	-0.375818	4.11137	8.12851	0.00435745	0.0266368
ENSECAG00000006486	SFMBT1	-0.376427	4.15978	7.44062	0.00637677	0.0353718
ENSECAG00000024644	KIF3A	-0.376684	2.86351	7.00143	0.00814446	0.0422881
ENSECAG00000020875	RUNX2	-0.377454	4.14562	7.05537	0.00790279	0.0413464
ENSECAG00000015256	SPAG9	-0.377648	5.58887	13.6536	0.000219819	0.00258135
ENSECAG00000024001	KBTBD2	-0.377976	4.93551	15.5767	7.92261e-05	0.00115991
ENSECAG00000024046	RAB24	-0.378117	5.94558	12.805	0.000345688	0.00368118
ENSECAG00000022285	RBM33	-0.37835	6.87041	12.3405	0.000443225	0.00449728
ENSECAG00000008184	ZNF646	-0.379086	4.72635	17.8739	2.3603e-05	0.00042589
ENSECAG00000016244	AGFG2	-0.379104	5.04083	11.3142	0.000769174	0.00694959
ENSECAG00000022321	PEAK1	-0.37978	4.49846	9.72399	0.00181878	0.0136791
ENSECAG00000007683	SMARCAL1	-0.380557	4.44723	7.29156	0.00692793	0.0374527
ENSECAG00000024416	ANAPC10	-0.380561	2.03323	6.67401	0.00978288	0.0482575
ENSECAG00000017213	TULP4	-0.381031	2.96452	7.01832	0.00806799	0.0419971
ENSECAG00000023204	TOE1	-0.381612	3.72309	6.68414	0.00972743	0.0481415
ENSECAG00000005326	PDE12	-0.381658	2.72728	6.85828	0.00882315	0.0448498
ENSECAG00000013529	PRKCH	-0.382069	5.85248	14.2875	0.000156904	0.00200102
ENSECAG00000011145	PTGER4	-0.382224	6.14479	9.95798	0.00160154	0.0122924
ENSECAG00000021538	CKAP2L	-0.382479	3.2908	9.51802	0.00203464	0.0149207
ENSECAG00000008387	TSC22D4	-0.383387	4.81601	8.24772	0.00408033	0.025319
ENSECAG00000023647	ZNF335	-0.38378	5.09158	9.83389	0.00171326	0.0130284
ENSECAG00000016139	TIGIT	-0.383781	3.14592	7.19282	0.00731957	0.0390905
ENSECAG00000016493	PHF12	-0.384162	6.00492	13.0713	0.000299855	0.0033047
ENSECAG00000009796	FER	-0.384369	1.31831	8.02189	0.00462153	0.0277967
ENSECAG00000002988	PSTPIP1	-0.384369	7.47161	7.33392	0.00676653	0.0369198
ENSECAG00000019151	MFSD9	-0.384525	2.03664	8.69683	0.00318763	0.0210722
ENSECAG00000000471	KIF1BP	-0.385427	2.65599	7.14736	0.00750745	0.0398439
ENSECAG00000015262	FOXO4	-0.385913	3.93263	6.81782	0.00902528	0.0456329
ENSECAG00000007382	FAM92A	-0.387055	2.86513	8.7868	0.00303419	0.02033
ENSECAG00000013595	FHOD1	-0.387177	4.23195	8.60626	0.00335009	0.0218651
ENSECAG00000026954	ZXDC	-0.387965	4.92816	11.132	0.000848506	0.00752318
ENSECAG00000018849	OSER1	-0.388191	5.76	10.5004	0.00119347	0.00985274
ENSECAG00000012784	ZMAT3	-0.388233	1.62468	7.17498	0.00739274	0.039396
ENSECAG00000012454	XYLT2	-0.388271	3.97674	9.68644	0.00185632	0.0138685
ENSECAG00000023989	OSBPL3	-0.388423	2.58826	8.22869	0.00412332	0.0255472
ENSECAG00000013909	SIRT1	-0.388441	5.60738	10.7853	0.00102309	0.00866913
ENSECAG00000011599	ZC3H18	-0.388461	4.68488	7.07529	0.0078154	0.040996
ENSECAG00000008094	BCL11A	-0.389474	3.73301	8.74592	0.00310296	0.0206563
ENSECAG00000008626	KLHL28	-0.389709	4.67218	9.65741	0.0018859	0.01403
ENSECAG00000017751	ZNF142	-0.389749	5.08354	12.6857	0.000368464	0.00389014
ENSECAG00000009524	SLC16A3	-0.389792	6.08588	11.9229	0.00055447	0.00537149
ENSECAG00000012215	KLF7	-0.390898	3.05432	10.1298	0.00145895	0.0114326
ENSECAG00000016288	SRRD	-0.391426	3.03295	9.77598	0.00176806	0.0133874
ENSECAG00000024136	RHOBTB2	-0.392364	2.2416	8.8982	0.00285453	0.0193565
ENSECAG00000022386	BRD4	-0.393195	5.44543	7.49566	0.00618479	0.0346809
ENSECAG00000019360	IGHMBP2	-0.393994	3.66202	9.19854	0.00242209	0.0170527
ENSECAG00000022936	MUM1	-0.394418	4.10121	12.628	0.000380007	0.00398814
ENSECAG00000016767	ATP7A	-0.394529	3.97794	12.2583	0.000463187	0.00465146
ENSECAG00000022948	PISD	-0.395138	4.82833	13.6209	0.000223677	0.00261918
ENSECAG00000022304	RNF103	-0.395335	5.5758	14.8303	0.000117632	0.00160955
ENSECAG00000013414	ENSECAG00000013414	-0.395555	2.37435	8.68063	0.0032161	0.0212263
ENSECAG00000017271	ARHGAP5	-0.395588	4.00123	8.65491	0.00326182	0.0214706
ENSECAG00000023805	ZSWIM6	-0.396571	4.90832	19.2825	1.12733e-05	0.00023112
ENSECAG00000013170	JADE2	-0.397532	6.18594	7.39498	0.0065406	0.0360215
ENSECAG00000013239	ZBTB43	-0.398188	4.58279	6.60365	0.010177	0.0494701
ENSECAG00000006414	ENSECAG00000006414	-0.39819	2.59342	8.70512	0.00317318	0.0210104
ENSECAG00000039710	ZNF543	-0.39828	2.24987	6.7825	0.00920561	0.0461664
ENSECAG00000014782	RNF2	-0.398282	3.77967	18.103	2.09275e-05	0.000387237
ENSECAG00000013518	METTL17	-0.398667	2.69012	7.06206	0.00787334	0.0412273
ENSECAG00000017901	FAM13B	-0.398929	5.89585	12.7013	0.000365401	0.00386455
ENSECAG00000020591	MOB2	-0.399038	3.21011	10.0697	0.00150731	0.0117002
ENSECAG00000007522	TMX4	-0.399328	5.38396	14.6235	0.000131267	0.0017458
ENSECAG00000009826	SCRN2	-0.400044	2.94643	7.0002	0.00815007	0.0422995
ENSECAG00000008529	WWP1	-0.400188	4.87647	19.9479	7.958e-06	0.000174145
ENSECAG00000007276	EPHB6	-0.400966	4.04129	7.94976	0.00480938	0.0287306
ENSECAG00000009278	SPOCK2	-0.40245	5.54123	6.80156	0.00910781	0.0458661
ENSECAG00000034383	AHNAK	-0.40345	10.6731	10.6211	0.00111802	0.00932971
ENSECAG00000010574	KLHL7	-0.403486	3.75358	15.7678	7.16127e-05	0.00106726
ENSECAG00000014941	INPP5F	-0.403563	6.26371	12.5673	0.000392561	0.00408514
ENSECAG00000021934	CC2D1B	-0.403603	5.27305	11.4163	0.000728033	0.00663617
ENSECAG00000021528	ZMIZ1	-0.403876	5.72914	10.1285	0.00145996	0.0114332
ENSECAG00000023227	LRCH4	-0.405099	6.13408	10.6987	0.00107211	0.00900138
ENSECAG00000022228	KLC4	-0.405191	4.96954	16.5292	4.79074e-05	0.000761182
ENSECAG00000021603	LCP2	-0.405498	7.5377	12.2099	0.000475365	0.00475442
ENSECAG00000014135	SLA2	-0.406669	4.35227	7.04047	0.00796882	0.0415861
ENSECAG00000007375	KIAA1328	-0.406845	2.03286	9.36231	0.00221493	0.0158565
ENSECAG00000008876	PTPRE	-0.407005	7.09863	9.88266	0.00166843	0.0127189
ENSECAG00000021819	PPIL4	-0.407276	4.48536	13.0694	0.000300159	0.0033047
ENSECAG00000003013	POGK	-0.407661	2.61341	12.175	0.00048434	0.00481299
ENSECAG00000020001	RMND5A	-0.408654	5.48143	17.9482	2.27002e-05	0.000412009
ENSECAG00000000176	ZDHHC4	-0.408957	2.33453	12.5107	0.000404636	0.00419313
ENSECAG00000038153	ZBTB7B	-0.410215	4.08499	6.70881	0.00959377	0.0476101
ENSECAG00000012866	VPS37C	-0.41065	1.6719	7.31281	0.00684648	0.0371841
ENSECAG00000019915	RRAGC	-0.411093	4.10901	10.3713	0.00127987	0.0104192
ENSECAG00000021815	P3H3	-0.411128	2.14913	6.97989	0.00824305	0.0426207
ENSECAG00000012041	BEX3	-0.41138	3.75576	7.41397	0.00647194	0.035771
ENSECAG00000011448	SENP7	-0.412034	5.17077	11.6254	0.000650557	0.00608925
ENSECAG00000010263	SASH3	-0.412369	6.00751	15.0764	0.000103247	0.00143499
ENSECAG00000010501	CNNM4	-0.413021	3.23413	14.4229	0.000146018	0.00188905
ENSECAG00000038090	ENSECAG00000038090	-0.413029	1.31306	8.28135	0.00400543	0.0249672
ENSECAG00000024820	PHF20	-0.413234	4.87281	19.8847	8.2257e-06	0.000179051
ENSECAG00000010877	IFT172	-0.413435	4.45857	9.43311	0.00213103	0.0154489
ENSECAG00000021482	TAF6L	-0.413709	2.10444	6.86306	0.00879959	0.0447485
ENSECAG00000012159	AMT	-0.413731	1.94159	7.031	0.00801107	0.0417713
ENSECAG00000014409	ENSECAG00000014409	-0.414623	4.38743	15.7591	7.19414e-05	0.00106976
ENSECAG00000023674	AXIN1	-0.415081	4.84244	7.28025	0.00697168	0.0376209
ENSECAG00000004286	BICDL1	-0.415153	3.27388	7.92622	0.00487235	0.0289675
ENSECAG00000002212	FOXO1	-0.415777	5.8007	8.55156	0.00345225	0.0222844
ENSECAG00000016033	IL2RB	-0.41692	5.92158	8.76919	0.00306361	0.0204827
ENSECAG00000015392	NLRC3	-0.416983	6.64825	9.9408	0.00161655	0.0123941
ENSECAG00000010304	ZNF644	-0.417873	5.2598	11.2438	0.000798911	0.00715541
ENSECAG00000022333	MFSD4A	-0.418521	3.5818	6.67968	0.00975181	0.0481688
ENSECAG00000024596	CCP110	-0.419531	2.96246	8.25687	0.00405981	0.025217
ENSECAG00000010919	MYO9B	-0.422597	7.78714	10.1736	0.00142468	0.011221
ENSECAG00000012705	HEBP2	-0.423765	2.97779	9.72836	0.00181446	0.0136633
ENSECAG00000022103	SBF1	-0.42381	7.54444	8.29737	0.00397025	0.0247987
ENSECAG00000003056	TM6SF1	-0.424301	3.88219	8.00216	0.00467216	0.028033
ENSECAG00000013553	ZNF8	-0.425008	3.25204	9.14785	0.00249011	0.0173829
ENSECAG00000020621	ZNF618	-0.425348	4.20407	9.72663	0.00181618	0.0136678
ENSECAG00000020103	DSTN	-0.425499	1.89306	9.53877	0.00201176	0.0148234
ENSECAG00000040598	ENSECAG00000040598	-0.425665	2.40565	10.1306	0.0014583	0.0114326
ENSECAG00000015628	GLIPR1L2	-0.426054	1.85078	8.65129	0.00326831	0.0214904
ENSECAG00000011075	RFX3	-0.426675	3.507	6.89971	0.00862099	0.0440763
ENSECAG00000016657	ENSECAG00000016657	-0.427905	3.0892	10.1176	0.00146858	0.0114862
ENSECAG00000016826	SGPL1	-0.427928	5.01659	11.0757	0.000874656	0.00768328
ENSECAG00000021754	MARK2	-0.428754	5.13835	7.69187	0.00554701	0.0320812
ENSECAG00000012142	CAMKK2	-0.429163	6.4616	7.87541	0.00501115	0.0295858
ENSECAG00000038623	MTURN	-0.430137	2.74871	10.9793	0.000921331	0.00801344
ENSECAG00000021276	BRD3	-0.430197	4.75434	8.61476	0.00333449	0.0218146
ENSECAG00000015762	SNAPC4	-0.430545	4.16935	7.4819	0.00623221	0.0348203
ENSECAG00000018358	ALKBH5	-0.432051	4.0271	10.8541	0.000985772	0.00842548
ENSECAG00000016645	MCOLN1	-0.432115	3.95728	6.62094	0.0100787	0.0492249
ENSECAG00000021312	ABHD14A	-0.432281	3.81366	11.5	0.000695961	0.0064149
ENSECAG00000014652	PLEKHM2	-0.432707	7.53213	7.18602	0.00734739	0.0392051
ENSECAG00000009665	DAG1	-0.433431	3.89374	11.3656	0.00074815	0.00678447
ENSECAG00000021377	FAM171B	-0.435158	3.89622	14.6594	0.000128789	0.00172025
ENSECAG00000021600	XPNPEP2	-0.436355	1.29521	8.67352	0.00322867	0.0212751
ENSECAG00000019789	STOML1	-0.437412	2.12876	9.00784	0.00268825	0.0183915
ENSECAG00000016653	EEF1B2	-0.438029	8.47118	15.115	0.000101156	0.00141871
ENSECAG00000012693	LONRF1	-0.438139	4.10459	12.481	0.000411114	0.00425668
ENSECAG00000010788	ZBTB48	-0.438268	4.31846	13.2238	0.000276412	0.00310416
ENSECAG00000005550	SFN	-0.438271	1.3151	6.80754	0.00907736	0.045804
ENSECAG00000026849	PBXIP1	-0.438538	6.79142	11.0994	0.000863568	0.00761841
ENSECAG00000009697	CFAP54	-0.43854	1.3705	8.27423	0.00402117	0.02504
ENSECAG00000000800	ENSECAG00000000800	-0.438701	2.42611	14.4718	0.00014227	0.00185613
ENSECAG00000012743	ANO6	-0.438963	5.26504	18.7134	1.51914e-05	0.000295729
ENSECAG00000028270	RHOH	-0.439986	5.49393	10.7701	0.00103152	0.0087052
ENSECAG00000019214	ARL14EP	-0.440019	3.78427	8.474	0.00360258	0.0229654
ENSECAG00000015820	KLF11	-0.440063	4.43928	16.7812	4.19475e-05	0.000684809
ENSECAG00000011070	RBM48	-0.442262	2.81465	9.53202	0.00201918	0.0148591
ENSECAG00000017101	PTGFRN	-0.442308	1.99002	8.56795	0.00342132	0.0221658
ENSECAG00000016061	FBXL20	-0.44265	4.02506	12.1325	0.000495509	0.00489419
ENSECAG00000000519	RAB44	-0.443034	3.90478	9.78134	0.00176292	0.0133566
ENSECAG00000006549	SETD1B	-0.443124	5.60184	12.8447	0.000338444	0.00363053
ENSECAG00000009412	MAP2K7	-0.44324	4.18516	6.63389	0.0100056	0.0489844
ENSECAG00000022859	RBM14	-0.44408	3.88881	6.71196	0.00957684	0.0475452
ENSECAG00000029531	RAB43	-0.444198	5.18813	10.9981	0.000912066	0.0079609
ENSECAG00000012837	NRF1	-0.44473	4.30635	14.7429	0.000123211	0.00166584
ENSECAG00000017373	MAPK12	-0.444819	3.04192	7.71958	0.0054625	0.0317262
ENSECAG00000014807	KRBA1	-0.444906	2.76544	7.02329	0.00804562	0.041916
ENSECAG00000024419	JADE1	-0.445042	4.41631	9.32904	0.0022555	0.0161096
ENSECAG00000013505	ENSECAG00000013505	-0.446198	3.31444	8.25403	0.00406616	0.0252438
ENSECAG00000000906	RGL2	-0.446424	5.03308	9.27338	0.00232508	0.016511
ENSECAG00000013393	ENSECAG00000013393	-0.446574	5.9765	9.4316	0.00213278	0.0154489
ENSECAG00000004780	MAPK11	-0.447525	4.95327	9.5222	0.00203001	0.0149094
ENSECAG00000023181	CNOT3	-0.448287	4.31938	10.0275	0.00154223	0.0119039
ENSECAG00000035260	PANK4	-0.448397	5.88254	8.34335	0.00387102	0.0243259
ENSECAG00000000640	PLCXD2	-0.448411	3.37855	8.09229	0.00444539	0.0270271
ENSECAG00000008833	SPEN	-0.451704	7.29149	16.9773	3.78298e-05	0.00062833
ENSECAG00000000916	BAHD1	-0.451763	3.64065	10.5381	0.00116937	0.00967315
ENSECAG00000019249	PRKCG	-0.45177	1.01467	7.49225	0.0061965	0.0347308
ENSECAG00000008147	ING3	-0.452267	5.16009	7.82929	0.00514063	0.0301691
ENSECAG00000019652	GLO1	-0.45243	3.61499	6.89606	0.00863861	0.0441299
ENSECAG00000014664	ENSECAG00000014664	-0.452956	2.51046	10.2168	0.0013917	0.0110601
ENSECAG00000012932	USP24	-0.45342	7.85582	14.5084	0.000139534	0.00182816
ENSECAG00000034595	ENSECAG00000034595	-0.454667	5.35104	12.3088	0.000450817	0.00456064
ENSECAG00000011754	ENSECAG00000011754	-0.45474	5.20954	12.7723	0.000351797	0.00373978
ENSECAG00000017205	CCPG1	-0.455101	5.92789	9.71747	0.00182524	0.0137193
ENSECAG00000035833	ENSECAG00000035833	-0.455123	4.10524	8.088	0.00445594	0.027038
ENSECAG00000011177	TESC	-0.455168	3.59329	19.0525	1.2717e-05	0.000256879
ENSECAG00000008163	SYMPK	-0.456026	5.76108	13.3756	0.000254914	0.0029158
ENSECAG00000000898	ENSECAG00000000898	-0.456767	2.13394	11.4383	0.000719448	0.00657735
ENSECAG00000015578	WASL	-0.45834	4.29202	15.1615	9.86929e-05	0.00139049
ENSECAG00000013516	DENND6B	-0.458498	2.40626	12.1583	0.000488695	0.00484456
ENSECAG00000022657	ENSECAG00000022657	-0.458556	3.41941	8.04197	0.00457058	0.0275527
ENSECAG00000000158	SPATA6	-0.458771	1.75325	10.5916	0.00113604	0.00943538
ENSECAG00000011403	ALDH3A2	-0.460307	6.70083	13.0524	0.000302895	0.00333185
ENSECAG00000012878	PNPLA8	-0.461812	5.71881	9.16446	0.00246761	0.0172747
ENSECAG00000015008	BRI3BP	-0.462037	1.94711	7.46867	0.0062782	0.0349822
ENSECAG00000023410	UBN2	-0.4622	4.38139	18.0364	2.16722e-05	0.000399221
ENSECAG00000006725	TMCC1	-0.462237	5.02543	12.6315	0.000379293	0.00398403
ENSECAG00000006612	RRP8	-0.462944	1.85074	7.78902	0.00525646	0.0307327
ENSECAG00000018468	BRF1	-0.46309	4.24284	9.38026	0.00219335	0.0157569
ENSECAG00000015858	NDEL1	-0.463453	6.77713	10.07	0.001507	0.0117002
ENSECAG00000024298	PTPN22	-0.463557	4.98562	8.48323	0.00358435	0.0228738
ENSECAG00000007228	ARHGAP31	-0.464308	5.65718	10.4844	0.00120387	0.00989598
ENSECAG00000000012	PRKX	-0.464635	6.04442	21.9772	2.75906e-06	6.99226e-05
ENSECAG00000012486	TNRC6C	-0.465441	5.93116	6.66437	0.00983596	0.0484226
ENSECAG00000017397	ZBTB26	-0.465766	0.712759	8.29904	0.00396661	0.0247987
ENSECAG00000014505	PTOV1	-0.466195	4.03401	7.69654	0.00553268	0.0320283
ENSECAG00000009031	IFT140	-0.466224	1.31556	7.92529	0.00487486	0.0289675
ENSECAG00000009120	AP3M2	-0.466702	-0.49101	7.24941	0.00709244	0.0380918
ENSECAG00000023952	AGAP2	-0.466805	4.63847	17.9214	2.30212e-05	0.000417222
ENSECAG00000018106	MTMR4	-0.467345	4.57046	13.7381	0.000210151	0.00248914
ENSECAG00000007441	IKZF3	-0.467428	5.28288	7.34557	0.00672282	0.0367447
ENSECAG00000016043	MICALL1	-0.467897	4.95491	11.1256	0.00085144	0.00753836
ENSECAG00000010780	BICD2	-0.468013	4.00427	14.0839	0.000174835	0.00217302
ENSECAG00000003551	LRRC6	-0.469741	1.99366	8.07822	0.00448003	0.0271574
ENSECAG00000023978	ENSECAG00000023978	-0.469775	1.9698	7.93749	0.00484208	0.0288871
ENSECAG00000023894	RTL5	-0.469837	3.27697	14.942	0.000110868	0.00153057
ENSECAG00000024263	PRKRA	-0.470504	1.22667	12.2622	0.000462223	0.00464935
ENSECAG00000018137	TEF	-0.47072	2.40654	8.89026	0.00286696	0.0194098
ENSECAG00000014689	ZNF746	-0.472966	3.15434	15.0615	0.000104062	0.00144307
ENSECAG00000024559	CREBRF	-0.474929	5.58485	7.25298	0.00707833	0.0380588
ENSECAG00000012526	DNAJB9	-0.475628	4.82399	10.169	0.00142824	0.0112355
ENSECAG00000023506	TPRN	-0.475764	2.88538	8.02831	0.00460517	0.0277369
ENSECAG00000031323	ENSECAG00000031323	-0.476028	0.368104	7.93642	0.00484495	0.0288871
ENSECAG00000019256	ARID4A	-0.476454	5.81544	18.9622	1.33334e-05	0.000267579
ENSECAG00000020278	RAP1GAP2	-0.476607	5.88645	18.5632	1.64364e-05	0.000314997
ENSECAG00000011406	ST8SIA4	-0.476638	4.78656	22.1424	2.53155e-06	6.52285e-05
ENSECAG00000033905	RAP2A	-0.476941	4.62544	16.8332	4.0814e-05	0.000669849
ENSECAG00000008582	GPATCH2L	-0.477317	5.64322	23.0111	1.61065e-06	4.5698e-05
ENSECAG00000013046	ZBTB21	-0.477837	6.02116	8.61336	0.00333706	0.0218146
ENSECAG00000033953	ENSECAG00000033953	-0.477963	0.341736	7.28817	0.00694101	0.0374905
ENSECAG00000019355	ZEB2	-0.478338	7.98521	10.6012	0.00113015	0.0093991
ENSECAG00000018885	ENSECAG00000018885	-0.479194	3.47521	17.5225	2.8393e-05	0.000495721
ENSECAG00000016134	RAB11FIP1	-0.479202	6.11535	18.6723	1.55225e-05	0.000300752
ENSECAG00000016002	FBXO32	-0.480154	2.69862	7.7795	0.00528424	0.0308505
ENSECAG00000023596	RASSF2	-0.480987	6.30913	13.7817	0.000205325	0.00244582
ENSECAG00000013922	PRRC2B	-0.481004	8.28756	13.5611	0.000230916	0.00268358
ENSECAG00000035894	FAM53B	-0.481462	6.71543	17.3386	3.12773e-05	0.000537116
ENSECAG00000024047	IL6R	-0.482361	5.46024	8.328	0.00390386	0.0244824
ENSECAG00000015358	STARD10	-0.482621	3.59714	11.7237	0.00061708	0.00586201
ENSECAG00000022950	NDRG2	-0.482727	3.69508	7.87494	0.00501246	0.0295858
ENSECAG00000020717	HELQ	-0.48279	3.53355	10.1837	0.00141685	0.0111879
ENSECAG00000012319	EFNB1	-0.484991	1.04742	7.16207	0.00744611	0.0396175
ENSECAG00000024262	PGM1	-0.485075	3.74051	16.2473	5.55892e-05	0.00086083
ENSECAG00000008660	YAP1	-0.485715	1.794	7.70648	0.00550231	0.0319123
ENSECAG00000008150	TMEM245	-0.48619	3.8834	13.9319	0.000189559	0.00230269
ENSECAG00000023878	EVI5L	-0.486646	2.40396	6.69239	0.00968251	0.0479733
ENSECAG00000021398	HDAC5	-0.486663	5.92329	11.2362	0.000802174	0.00717943
ENSECAG00000014498	SLC38A2	-0.486932	6.62984	10.5939	0.00113463	0.00943004
ENSECAG00000012083	ATP2A3	-0.487439	8.0257	6.83746	0.00892658	0.0451971
ENSECAG00000032878	ENSECAG00000032878	-0.487663	3.75034	8.75059	0.00309503	0.0206257
ENSECAG00000025034	CYTH3	-0.487871	5.18641	14.0419	0.000178786	0.00220878
ENSECAG00000007328	ITPR3	-0.488853	6.77058	11.418	0.000727366	0.006635
ENSECAG00000016782	MYO1F	-0.489804	6.86681	8.44538	0.00365972	0.0232706
ENSECAG00000019917	ADARB1	-0.489911	1.33652	8.76308	0.0030739	0.0205293
ENSECAG00000019560	KCTD10	-0.489954	5.04695	15.8534	6.84426e-05	0.00102889
ENSECAG00000004567	ENSECAG00000004567	-0.489958	3.7503	18.7197	1.51409e-05	0.000295212
ENSECAG00000019350	FAM76A	-0.490111	4.07854	16.4522	4.98921e-05	0.000787427
ENSECAG00000000637	CACNB1	-0.490816	3.7383	11.7005	0.000624843	0.00591397
ENSECAG00000001164	TTC28	-0.491173	2.94653	13.6085	0.000225162	0.00262909
ENSECAG00000000715	LPXN	-0.492313	5.24223	21.0531	4.46721e-06	0.000105419
ENSECAG00000017146	PIK3R6	-0.493026	6.31526	14.4645	0.000142822	0.0018594
ENSECAG00000018622	TTC7A	-0.493389	5.54996	18.8918	1.38346e-05	0.000274512
ENSECAG00000020761	QSOX2	-0.493713	4.49307	8.04675	0.00455853	0.0275386
ENSECAG00000013038	ATG16L2	-0.494275	5.92346	14.9125	0.000112612	0.00155292
ENSECAG00000028686	HDGFL2	-0.495584	3.38013	6.69275	0.00968056	0.0479733
ENSECAG00000016862	SLC25A33	-0.495692	3.94259	17.6103	2.71121e-05	0.000478026
ENSECAG00000012867	MIER3	-0.495776	3.25583	10.8543	0.000985655	0.00842548
ENSECAG00000016078	CSGALNACT2	-0.495953	4.93243	21.6261	3.31306e-06	8.08099e-05
ENSECAG00000024729	KIF21B	-0.497842	7.0982	6.97262	0.00827662	0.0427227
ENSECAG00000024278	ASAP2	-0.498301	2.2198	8.26909	0.00403258	0.0250903
ENSECAG00000002905	HDAC11	-0.498657	2.82092	6.75441	0.00935162	0.0467217
ENSECAG00000015574	NFIA	-0.499308	3.16046	9.17607	0.00245199	0.0172091
ENSECAG00000017190	ENSECAG00000017190	-0.499814	1.91506	8.08821	0.00445541	0.027038
ENSECAG00000014880	CFAP45	-0.501366	3.49322	12.5727	0.000391416	0.00408011
ENSECAG00000023479	FAM126A	-0.501504	4.63238	10.9432	0.000939455	0.00813194
ENSECAG00000012218	ENSECAG00000012218	-0.503108	2.75218	6.68215	0.00973829	0.0481688
ENSECAG00000019716	CCDC88C	-0.503175	6.61604	9.41895	0.00214754	0.0155272
ENSECAG00000024130	ZNF609	-0.503717	5.08167	13.9277	0.000189979	0.00230553
ENSECAG00000020125	BCR	-0.504015	4.15671	13.5129	0.000236924	0.00274051
ENSECAG00000021114	TAOK2	-0.504325	4.71852	14.492	0.000140754	0.00184007
ENSECAG00000031980	BTG1	-0.505016	9.32331	9.97648	0.00158553	0.0121847
ENSECAG00000024890	CCDC120	-0.505108	1.86346	7.21799	0.00721766	0.038613
ENSECAG00000016422	BATF	-0.505272	2.02663	9.4004	0.00216938	0.0156328
ENSECAG00000006543	FAM168A	-0.505294	3.38581	14.0553	0.000177517	0.00220192
ENSECAG00000007848	ITGA9	-0.505937	0.831189	9.02346	0.00266537	0.0182857
ENSECAG00000010961	MBP	-0.507007	6.82993	16.6506	4.49351e-05	0.000722121
ENSECAG00000008917	MAP3K3	-0.507211	5.99135	17.1767	3.40589e-05	0.000575828
ENSECAG00000019646	AHI1	-0.507549	3.79835	9.11732	0.00253201	0.0176057
ENSECAG00000014833	CRY1	-0.507949	3.7024	21.787	3.04663e-06	7.59625e-05
ENSECAG00000023551	ANGEL1	-0.508156	2.96771	20.946	4.72421e-06	0.000111271
ENSECAG00000017875	EID1	-0.508629	3.62019	13.8024	0.000203078	0.00242867
ENSECAG00000013481	VCL	-0.508832	5.87537	16.4208	5.07265e-05	0.000797538
ENSECAG00000038709	ENSECAG00000038709	-0.508993	3.02923	9.2134	0.00240251	0.0169632
ENSECAG00000002193	ENSECAG00000002193	-0.509267	4.77879	13.7785	0.000205678	0.00244582
ENSECAG00000039336	ENSECAG00000039336	-0.511631	0.797422	8.27987	0.0040087	0.024975
ENSECAG00000014460	MAPK3	-0.51263	5.7672	22.9543	1.65895e-06	4.68529e-05
ENSECAG00000006975	SNRK	-0.512736	6.66182	15.2446	9.44446e-05	0.00133842
ENSECAG00000000484	PPARA	-0.513135	1.97652	14.2552	0.000159621	0.00203159
ENSECAG00000011392	CD40LG	-0.513916	2.97798	6.97649	0.00825877	0.0426663
ENSECAG00000004420	SOS2	-0.514297	5.1211	15.8482	6.86301e-05	0.00103045
ENSECAG00000040065	ENSECAG00000040065	-0.514395	1.54599	10.8557	0.000984939	0.00842548
ENSECAG00000039798	ENSECAG00000039798	-0.515209	1.44091	15.0245	0.000106124	0.00146935
ENSECAG00000010106	NCEH1	-0.51527	1.48613	11.5748	0.000668532	0.0062178
ENSECAG00000016507	PSRC1	-0.515462	1.44695	8.57555	0.00340707	0.02212
ENSECAG00000019509	IGF2R	-0.515473	6.89564	27.5688	1.51606e-07	5.82905e-06
ENSECAG00000021066	KLHL24	-0.517207	5.18474	18.9332	1.35377e-05	0.000271238
ENSECAG00000022770	PTTG1IP	-0.517407	3.75659	14.7203	0.000124699	0.00167866
ENSECAG00000019039	CNST	-0.518577	4.55399	20.8959	4.8494e-06	0.000113786
ENSECAG00000014009	TPM2	-0.518851	0.0408698	7.07519	0.00781587	0.040996
ENSECAG00000024152	SCML4	-0.519048	7.20594	7.59733	0.00584549	0.0332825
ENSECAG00000009251	ATXN1	-0.519287	4.22745	14.7326	0.000123883	0.00167282
ENSECAG00000040555	SERTAD2	-0.519445	2.94872	21.2044	4.1281e-06	9.85474e-05
ENSECAG00000023553	SIPA1L3	-0.519445	3.77943	9.7718	0.00177208	0.0134014
ENSECAG00000023612	PRDM11	-0.520826	1.94194	11.7226	0.000617454	0.00586201
ENSECAG00000021835	CTDP1	-0.521133	5.67691	8.52687	0.00349941	0.0224491
ENSECAG00000016071	PPP2R5B	-0.52139	4.60137	18.3685	1.82039e-05	0.000341448
ENSECAG00000023220	RHBDF1	-0.521586	3.37955	6.65703	0.00987656	0.0485198
ENSECAG00000009236	RASAL3	-0.522324	5.83173	9.14902	0.00248851	0.0173816
ENSECAG00000038958	ENSECAG00000038958	-0.52305	-0.453809	6.79175	0.00915803	0.04602
ENSECAG00000000506	TSTD1	-0.523372	0.0146765	7.98749	0.00471017	0.0282336
ENSECAG00000008622	SEMA4A	-0.523784	4.93078	10.7809	0.00102551	0.00867499
ENSECAG00000018697	PIAS4	-0.523978	3.91488	7.53013	0.00606757	0.0342101
ENSECAG00000014573	TMEM44	-0.52423	0.800968	7.23242	0.00715987	0.0383853
ENSECAG00000013905	HHAT	-0.524293	0.78593	8.54137	0.00347164	0.0223511
ENSECAG00000003772	DEDD2	-0.525295	3.66143	7.12068	0.00761998	0.0403111
ENSECAG00000003474	ENSECAG00000003474	-0.526533	4.91652	21.0783	4.40892e-06	0.000104443
ENSECAG00000013413	SPSB3	-0.526586	3.87161	6.8046	0.00909236	0.0458284
ENSECAG00000009153	ARHGAP25	-0.527834	6.48306	25.1202	5.38658e-07	1.77965e-05
ENSECAG00000015835	NT5DC2	-0.528082	3.41848	16.6725	4.44214e-05	0.000716666
ENSECAG00000018775	RAPGEF1	-0.528395	6.40834	17.3734	3.07092e-05	0.000530088
ENSECAG00000014869	PPM1D	-0.528748	4.38072	28.3421	1.01662e-07	4.14096e-06
ENSECAG00000000773	GGT7	-0.529737	3.89164	12.8624	0.000335243	0.00360729
ENSECAG00000009051	ABHD8	-0.531113	1.00145	9.21029	0.00240658	0.0169726
ENSECAG00000018796	DGKZ	-0.532092	6.66199	9.21083	0.00240587	0.0169726
ENSECAG00000014655	DHRS13	-0.533815	1.28005	6.72703	0.00949625	0.047202
ENSECAG00000018997	NFATC2	-0.533993	4.73627	10.4089	0.00125411	0.0102641
ENSECAG00000037651	ENSECAG00000037651	-0.534344	0.115376	6.62419	0.0100603	0.0492049
ENSECAG00000008453	UBXN7	-0.534467	4.03434	13.6856	0.000216101	0.00255178
ENSECAG00000024767	ZFAT	-0.535114	3.30574	16.8921	3.95649e-05	0.000651949
ENSECAG00000006067	USP31	-0.535129	3.96176	19.8476	8.38688e-06	0.000181598
ENSECAG00000010098	GDPD5	-0.536549	2.91156	7.08141	0.00778877	0.0409234
ENSECAG00000013270	ZNF134	-0.536728	2.93349	14.3632	0.000150723	0.00194178
ENSECAG00000012601	CEP85L	-0.537973	4.97182	17.2242	3.32179e-05	0.000564338
ENSECAG00000011964	IL27RA	-0.538241	6.52216	6.95111	0.00837672	0.0430773
ENSECAG00000023874	SPINT1	-0.53845	0.627244	8.30447	0.00395476	0.0247388
ENSECAG00000011570	PLXNA4	-0.538979	1.44765	10.9801	0.000920943	0.00801344
ENSECAG00000006906	SLC25A45	-0.539286	0.503487	8.60879	0.00334544	0.0218462
ENSECAG00000014936	GPSM2	-0.540228	0.990904	8.45736	0.00363569	0.0231297
ENSECAG00000012818	ENSECAG00000012818	-0.541272	1.94774	11.4517	0.000714276	0.00654461
ENSECAG00000012748	CRTC1	-0.541921	2.48064	8.37855	0.00379675	0.0239813
ENSECAG00000016435	B3GNT3	-0.542263	3.41371	12.832	0.000340748	0.0036443
ENSECAG00000028247	CIRBP	-0.54243	5.56941	9.03553	0.00264783	0.0182058
ENSECAG00000031496	ENSECAG00000031496	-0.544367	3.09757	7.87747	0.00500545	0.0295858
ENSECAG00000008897	TP53I13	-0.54438	3.40463	7.70329	0.00551204	0.0319388
ENSECAG00000016637	EPB41L5	-0.544733	3.2512	11.809	0.000589457	0.00563087
ENSECAG00000025987	RF00578	-0.545115	0.638521	9.23479	0.0023746	0.0167954
ENSECAG00000001455	ENSECAG00000001455	-0.545298	0.907785	8.14689	0.00431352	0.0264731
ENSECAG00000024441	PDIK1L	-0.546119	1.37499	7.77139	0.00530801	0.0309539
ENSECAG00000022076	DNAJB2	-0.546192	4.59528	10.844	0.000991181	0.00846
ENSECAG00000020721	PPM1L	-0.54629	2.78387	12.294	0.000454405	0.00459023
ENSECAG00000006410	ENSECAG00000006410	-0.54654	1.02435	7.86746	0.00503324	0.0296658
ENSECAG00000024651	TBC1D2B	-0.546919	5.56904	23.0473	1.58066e-06	4.51585e-05
ENSECAG00000000544	HECW2	-0.547306	-0.263371	7.11595	0.00764011	0.0403363
ENSECAG00000014855	FAM129C	-0.547598	2.74663	11.7683	0.000602467	0.00573738
ENSECAG00000014371	CSNK1G2	-0.547638	6.18548	7.11638	0.0076383	0.0403363
ENSECAG00000030981	ENSECAG00000030981	-0.547929	0.0201065	7.40656	0.00649864	0.0359025
ENSECAG00000005622	ENSECAG00000005622	-0.548032	0.585223	7.57164	0.00592938	0.0335998
ENSECAG00000023299	CRAMP1	-0.548847	4.16881	16.6967	4.38568e-05	0.000708482
ENSECAG00000010178	ITGB4	-0.549012	0.744863	9.38626	0.00218618	0.0157237
ENSECAG00000020312	LRIG3	-0.549219	1.45638	10.7694	0.0010319	0.0087052
ENSECAG00000012637	LENG1	-0.551501	4.14074	14.869	0.00011524	0.00158209
ENSECAG00000024760	FBXL14	-0.552181	5.45153	10.4253	0.00124298	0.0101798
ENSECAG00000019602	DLEC1	-0.552807	3.47272	12.354	0.000440032	0.00447354
ENSECAG00000024113	ABLIM1	-0.552832	5.74979	9.5005	0.00205415	0.0150192
ENSECAG00000017817	TRIP10	-0.552999	1.02055	12.8434	0.000338676	0.00363053
ENSECAG00000023280	FADS1	-0.553783	1.45532	11.9489	0.000546795	0.00530964
ENSECAG00000019570	GRAMD4	-0.553905	3.68226	16.5705	4.68749e-05	0.00074649
ENSECAG00000005770	BNIP3L	-0.555205	6.09562	26.3837	2.79887e-07	1.01599e-05
ENSECAG00000009577	HSDL1	-0.555998	1.69952	12.0465	0.000518894	0.00509077
ENSECAG00000011559	RHOBTB1	-0.556405	1.18273	9.06535	0.00260498	0.0179312
ENSECAG00000035649	SMIM4	-0.556505	0.900341	6.6694	0.00980821	0.0483245
ENSECAG00000020326	CLSTN3	-0.556682	2.26604	7.35428	0.00669033	0.0366336
ENSECAG00000001621	GPR15	-0.557647	3.43787	7.48897	0.00620782	0.0347626
ENSECAG00000020969	HBP1	-0.55766	7.03132	22.1664	2.50012e-06	6.45533e-05
ENSECAG00000030141	ENSECAG00000030141	-0.559493	-0.444862	10.1485	0.00144419	0.0113458
ENSECAG00000014676	PREX1	-0.559902	7.90155	13.0322	0.000306185	0.00334819
ENSECAG00000022878	DNM1	-0.560057	5.80658	16.3396	5.29469e-05	0.000825089
ENSECAG00000037087	ENSECAG00000037087	-0.560602	0.859198	8.56939	0.00341862	0.02216
ENSECAG00000016373	TRIM11	-0.560644	2.74389	11.5662	0.000671631	0.00624192
ENSECAG00000008241	SORCS3	-0.560809	0.911962	9.90442	0.00164882	0.0125927
ENSECAG00000030809	BICRA	-0.560862	4.09026	10.0938	0.0014877	0.0115917
ENSECAG00000034834	ENSECAG00000034834	-0.560917	0.946529	11.1456	0.000842323	0.0074791
ENSECAG00000007330	ALS2CL	-0.561541	-0.175248	10.0965	0.00148549	0.0115818
ENSECAG00000038386	ATP6V1FNB	-0.562831	0.702814	10.3381	0.0013031	0.010553
ENSECAG00000035691	ABCA7	-0.562982	4.13421	11.5626	0.000672903	0.00624434
ENSECAG00000012542	COQ2	-0.563204	4.98516	23.8991	1.01517e-06	3.10522e-05
ENSECAG00000023319	TM6SF2	-0.563281	0.599387	14.1134	0.000172115	0.00214447
ENSECAG00000012498	CD5	-0.563657	6.97403	9.91271	0.00164141	0.0125516
ENSECAG00000016916	DGKD	-0.564368	7.00256	9.75914	0.00178433	0.0134528
ENSECAG00000022720	ZNF641	-0.56495	1.24125	10.6309	0.00111213	0.00928678
ENSECAG00000013443	AKNA	-0.565	6.93375	7.38654	0.00657136	0.0360942
ENSECAG00000039852	ENSECAG00000039852	-0.565204	6.79317	13.8929	0.000193526	0.00234166
ENSECAG00000015760	ITGA3	-0.566595	3.02421	15.5061	8.22396e-05	0.00119552
ENSECAG00000004544	HRH1	-0.567163	1.96631	7.30963	0.0068586	0.0372247
ENSECAG00000019613	RAB37	-0.56738	4.84167	13.8337	0.000199722	0.00239866
ENSECAG00000017126	NPHP4	-0.567534	2.74365	8.57233	0.0034131	0.0221475
ENSECAG00000016600	PPFIA4	-0.567772	0.883198	6.68074	0.00974603	0.0481688
ENSECAG00000024647	MBLAC2	-0.568587	-0.437959	7.11695	0.00763587	0.0403363
ENSECAG00000013452	BRMS1L	-0.57042	1.45192	7.78727	0.00526157	0.0307473
ENSECAG00000021798	LAX1	-0.570469	3.2693	19.4594	1.02758e-05	0.000215523
ENSECAG00000008829	CROT	-0.570878	2.98765	11.5638	0.00067249	0.00624434
ENSECAG00000000008	RPLP2	-0.57127	7.7822	6.86988	0.00876605	0.0446147
ENSECAG00000010876	RTKN	-0.572189	1.83084	11.2466	0.000797686	0.00714963
ENSECAG00000017900	CCDC88B	-0.572257	5.69584	6.59934	0.0102017	0.0495705
ENSECAG00000004593	HAUS3	-0.572542	3.33641	17.2652	3.25082e-05	0.000553401
ENSECAG00000020406	PPP1R12A	-0.574731	5.85521	19.4095	1.05479e-05	0.000219901
ENSECAG00000020932	SVIL	-0.57641	4.77063	30.8132	2.84099e-08	1.31324e-06
ENSECAG00000026878	ENSECAG00000026878	-0.576596	0.460855	7.52116	0.00609783	0.034318
ENSECAG00000009095	RNF44	-0.577257	7.00562	12.6178	0.000382083	0.00400312
ENSECAG00000014906	CC2D1A	-0.577492	4.25076	6.73273	0.00946595	0.0471464
ENSECAG00000017541	GIGYF1	-0.578611	5.30816	14.8178	0.000118414	0.00161666
ENSECAG00000008227	PPARD	-0.578865	3.07223	9.23474	0.00237466	0.0167954
ENSECAG00000017891	FSTL1	-0.580028	0.757456	15.5743	7.93251e-05	0.00115999
ENSECAG00000010751	SCN8A	-0.580332	4.27243	9.00318	0.00269511	0.0184283
ENSECAG00000029332	ENSECAG00000029332	-0.581149	1.29752	15.9638	6.45667e-05	0.000981382
ENSECAG00000024686	AGO4	-0.5818	4.52654	21.3891	3.74905e-06	9.03727e-05
ENSECAG00000016117	ASB13	-0.58267	1.51917	17.0153	3.70797e-05	0.000619364
ENSECAG00000001863	B3GNT5	-0.582705	5.0663	11.2301	0.000804797	0.00719769
ENSECAG00000010188	ABHD3	-0.584641	1.99915	8.6115	0.00334048	0.0218254
ENSECAG00000001035	ZCCHC3	-0.58481	1.86937	16.1821	5.7534e-05	0.00088429
ENSECAG00000018310	SS18L1	-0.58503	2.08911	10.0817	0.00149751	0.0116387
ENSECAG00000000797	SUN2	-0.585751	8.11534	27.7072	1.4114e-07	5.5125e-06
ENSECAG00000018870	IVNS1ABP	-0.585795	8.77743	13.0703	0.000300021	0.0033047
ENSECAG00000024499	FOXO3	-0.585874	4.46098	17.1893	3.38338e-05	0.000573594
ENSECAG00000002814	TOB1	-0.587627	5.79855	15.387	8.75909e-05	0.00125996
ENSECAG00000022070	PITPNC1	-0.587849	4.38901	22.6328	1.96103e-06	5.29608e-05
ENSECAG00000033027	THAP8	-0.588402	1.45918	14.4549	0.000143555	0.00186509
ENSECAG00000012252	SLC17A9	-0.589153	5.22235	20.0217	7.65682e-06	0.00016815
ENSECAG00000021680	BMT2	-0.590258	1.4033	16.1879	5.73595e-05	0.000882706
ENSECAG00000015553	KLHDC8A	-0.590465	0.56101	10.3884	0.00126812	0.0103376
ENSECAG00000007763	ALMS1	-0.593478	5.28003	18.356	1.8324e-05	0.000343179
ENSECAG00000009021	EGFL8	-0.59392	3.35073	19.4041	1.05779e-05	0.000220157
ENSECAG00000031044	CNNM3	-0.595112	2.97973	15.2444	9.44548e-05	0.00133842
ENSECAG00000019904	CHST11	-0.595536	4.0793	8.7531	0.00309076	0.0206084
ENSECAG00000017405	PPP1R13B	-0.596812	2.89526	23.2785	1.40156e-06	4.07013e-05
ENSECAG00000013391	KLF12	-0.596836	3.82079	10.7845	0.00102353	0.00866913
ENSECAG00000006714	PARD6A	-0.597175	1.04192	7.16183	0.00744713	0.0396175
ENSECAG00000004219	ZNF831	-0.597482	4.97141	19.4767	1.01836e-05	0.000214849
ENSECAG00000015555	MLLT1	-0.597617	4.29118	9.08125	0.00258244	0.0178357
ENSECAG00000008863	BUD13	-0.598166	4.07124	29.1991	6.53092e-08	2.76043e-06
ENSECAG00000000381	DMXL2	-0.598227	4.74909	7.84303	0.0051017	0.030012
ENSECAG00000020888	TAGAP	-0.598443	9.2405	6.8261	0.0089835	0.0454403
ENSECAG00000007619	MAPK8IP1	-0.598831	1.98999	8.29316	0.00397947	0.0248183
ENSECAG00000010596	ENSECAG00000010596	-0.600183	4.61347	17.0435	3.65334e-05	0.000614042
ENSECAG00000017807	NAV2	-0.60366	0.292763	8.62935	0.00330789	0.0216929
ENSECAG00000017353	SYNE1	-0.603888	8.35614	21.578	3.39719e-06	8.25356e-05
ENSECAG00000005945	BRPF3	-0.60446	4.73578	36.5296	1.50364e-09	9.32559e-08
ENSECAG00000017976	ENSECAG00000017976	-0.606627	3.46505	14.4548	0.000143561	0.00186509
ENSECAG00000013898	CABLES2	-0.607131	2.1857	12.0353	0.000522027	0.00511744
ENSECAG00000022310	IL23A	-0.607622	1.89575	18.5579	1.64818e-05	0.000315376
ENSECAG00000005161	ELMSAN1	-0.608802	5.13783	22.3669	2.25227e-06	5.93965e-05
ENSECAG00000013359	LRRC8A	-0.61078	3.62981	16.744	4.2778e-05	0.000695608
ENSECAG00000020356	MEF2D	-0.611131	6.31071	14.7426	0.00012323	0.00166584
ENSECAG00000008416	PHTF1	-0.611478	4.66717	15.6592	7.58437e-05	0.00111969
ENSECAG00000023570	PDZD3	-0.611489	-0.586702	10.0341	0.00153672	0.0118761
ENSECAG00000024038	YPEL3	-0.611837	5.77525	29.7641	4.87945e-08	2.1205e-06
ENSECAG00000016520	ZHX3	-0.612149	2.93673	10.797	0.00101663	0.00862355
ENSECAG00000009302	CCDC114	-0.612295	3.26922	15.1112	0.000101361	0.00141998
ENSECAG00000022721	BCAR3	-0.613527	2.63692	16.9064	3.9269e-05	0.000647939
ENSECAG00000007961	ABCC5	-0.614346	4.7579	20.0607	7.50212e-06	0.000165047
ENSECAG00000003569	ST6GAL1	-0.616106	4.97622	20.3793	6.35121e-06	0.000144093
ENSECAG00000024958	SLC4A2	-0.617091	4.49651	15.082	0.000102943	0.00143238
ENSECAG00000020204	TMEM176B	-0.61788	1.44875	11.1999	0.000818036	0.00728967
ENSECAG00000036315	CD96	-0.618434	4.25194	16.9499	3.83784e-05	0.000635793
ENSECAG00000000698	FXYD6	-0.618693	2.34337	10.7549	0.00104002	0.00876773
ENSECAG00000012059	OPLAH	-0.618992	4.05609	9.19957	0.00242072	0.0170527
ENSECAG00000023088	BMF	-0.619401	2.82658	22.7294	1.86497e-06	5.10364e-05
ENSECAG00000011044	TUFT1	-0.619857	1.84905	8.40502	0.00374186	0.0237196
ENSECAG00000013742	MAEA	-0.619968	5.6698	17.1587	3.43824e-05	0.000580503
ENSECAG00000022851	ENSECAG00000022851	-0.621245	0.18706	11.2194	0.000809452	0.00723407
ENSECAG00000022821	ZNF570	-0.622298	2.10947	12.8165	0.000343584	0.00366193
ENSECAG00000008174	TMEM64	-0.622897	0.90281	15.9144	6.62728e-05	0.000999926
ENSECAG00000003831	DUSP14	-0.622987	1.43611	17.6915	2.59778e-05	0.000461322
ENSECAG00000019456	MINDY2	-0.623103	1.73065	17.4238	2.99051e-05	0.000518384
ENSECAG00000015678	STK40	-0.623261	4.57239	17.2756	3.23315e-05	0.000551688
ENSECAG00000016971	TRERF1	-0.624619	5.21345	23.6631	1.14759e-06	3.42115e-05
ENSECAG00000003193	BAMBI	-0.625847	1.94578	10.7384	0.00104936	0.00884041
ENSECAG00000015301	RNF122	-0.626106	5.53185	9.532	0.0020192	0.0148591
ENSECAG00000012611	TMEM71	-0.626374	5.51015	30.1862	3.92498e-08	1.74252e-06
ENSECAG00000011747	BCL7A	-0.626415	0.333587	10.1547	0.00143932	0.0113147
ENSECAG00000000217	MTSS1L	-0.62683	1.37732	8.15887	0.0042851	0.0263331
ENSECAG00000004770	FAM217B	-0.628778	0.904571	13.3241	0.00026201	0.00296945
ENSECAG00000024227	SIAH1	-0.628815	3.03419	16.9423	3.85335e-05	0.000637507
ENSECAG00000012750	SLC6A6	-0.628848	6.15039	8.04243	0.00456941	0.0275527
ENSECAG00000012939	CBX7	-0.628893	3.52973	19.6309	9.39399e-06	0.000200243
ENSECAG00000011078	TGIF1	-0.62972	4.81541	12.1641	0.000487174	0.00483725
ENSECAG00000016804	ENSECAG00000016804	-0.629809	0.553593	8.11161	0.00439827	0.0268051
ENSECAG00000007242	DUSP2	-0.630284	6.49419	6.67943	0.00975319	0.0481688
ENSECAG00000013319	SLC25A37	-0.630471	4.73624	38.2481	6.22969e-10	4.37359e-08
ENSECAG00000010914	CHSY1	-0.631036	4.67313	29.7826	4.83307e-08	2.10777e-06
ENSECAG00000017245	TAB1	-0.631792	4.14353	10.0417	0.00153037	0.0118493
ENSECAG00000008862	ABHD15	-0.632694	-0.291577	7.83259	0.00513125	0.0301466
ENSECAG00000017567	NMUR1	-0.633189	0.252587	6.65068	0.00991182	0.0486408
ENSECAG00000021134	AQP3	-0.634422	5.13226	12.524	0.000401749	0.00417022
ENSECAG00000017657	FOSL2	-0.634876	7.39403	7.42785	0.0064222	0.0355598
ENSECAG00000025076	CTTNBP2	-0.636368	0.659237	6.96973	0.00828998	0.0427738
ENSECAG00000019901	INPP5E	-0.63735	2.84609	13.2102	0.00027843	0.00311549
ENSECAG00000013186	WWC3	-0.637458	1.76954	17.5375	2.81692e-05	0.00049393
ENSECAG00000020491	CD84	-0.638187	4.82942	24.2534	8.44574e-07	2.62562e-05
ENSECAG00000018353	ZBTB4	-0.638206	4.4743	15.6513	7.61607e-05	0.00112303
ENSECAG00000003760	SNTB2	-0.6396	0.70582	16.3822	5.17687e-05	0.000808772
ENSECAG00000008032	PANK1	-0.640292	-0.0372565	9.22402	0.00238861	0.0168748
ENSECAG00000013965	SLC6A8	-0.640472	1.47396	6.80142	0.00910856	0.0458661
ENSECAG00000011770	SYTL3	-0.641525	6.24717	26.5645	2.54882e-07	9.36237e-06
ENSECAG00000017158	ENSECAG00000017158	-0.641781	-0.0794352	7.06875	0.00784401	0.0411086
ENSECAG00000021555	ADGRL1	-0.642688	3.29561	12.5315	0.000400155	0.00415716
ENSECAG00000019126	SLC12A5	-0.642807	-0.652287	7.31859	0.00682449	0.0371048
ENSECAG00000021434	ARHGEF40	-0.643103	0.688311	11.3696	0.00074654	0.00677984
ENSECAG00000010077	MAP2K6	-0.643919	2.01437	10.0901	0.00149072	0.0116005
ENSECAG00000022987	RBM4B	-0.644649	3.09136	20.3589	6.41939e-06	0.000145288
ENSECAG00000019044	NCKAP5L	-0.644741	3.61692	8.67435	0.00322719	0.0212751
ENSECAG00000010277	PPP1R15A	-0.645461	7.48908	11.9102	0.000558281	0.00539992
ENSECAG00000021813	CRYBG2	-0.646293	4.46713	14.6336	0.000130567	0.00173836
ENSECAG00000022295	AKAP17A	-0.646539	5.83002	13.7783	0.000205701	0.00244582
ENSECAG00000031995	BCL11B	-0.647257	4.27283	12.6439	0.000376801	0.00396791
ENSECAG00000038095	RF00004	-0.648122	0.954374	8.18569	0.00422222	0.0260033
ENSECAG00000023141	LAMC1	-0.64878	0.527908	11.3817	0.000741696	0.0067443
ENSECAG00000003481	C13H16orf54	-0.649611	5.42161	20.137	7.20875e-06	0.000160019
ENSECAG00000003836	LRRC75A	-0.650697	-0.902013	8.53096	0.00349155	0.0224208
ENSECAG00000022891	PDE4DIP	-0.652615	3.84642	24.9101	6.00678e-07	1.94582e-05
ENSECAG00000018803	PGM2L1	-0.652933	4.10554	21.7325	3.1344e-06	7.78367e-05
ENSECAG00000022473	MAST1	-0.653754	3.55804	11.0975	0.000864458	0.00762081
ENSECAG00000016802	PEG3	-0.654929	0.726401	9.49941	0.00205538	0.0150192
ENSECAG00000022374	TBX6	-0.654952	0.0921686	13.1516	0.000287271	0.00319415
ENSECAG00000006191	RILPL1	-0.655688	0.841764	8.50002	0.00355144	0.0227226
ENSECAG00000016143	ANKS6	-0.656199	2.34929	16.068	6.11067e-05	0.000935706
ENSECAG00000000386	LRRC23	-0.656445	-0.135466	7.31473	0.00683916	0.0371682
ENSECAG00000011626	S1PR1	-0.656461	6.86113	11.714	0.000620321	0.00588138
ENSECAG00000012877	SMPD1	-0.65665	4.46708	17.4	3.02825e-05	0.000523455
ENSECAG00000016476	VPS18	-0.657327	3.40504	7.35184	0.00669943	0.0366509
ENSECAG00000021082	ZBTB46	-0.657534	1.5763	6.65842	0.00986882	0.0485198
ENSECAG00000003314	POMGNT2	-0.657994	-0.125103	12.4221	0.000424279	0.00435645
ENSECAG00000018258	WDR35	-0.65977	0.42564	13.2356	0.000274681	0.00309599
ENSECAG00000039059	CD99	-0.659846	4.88265	8.88612	0.00287347	0.0194326
ENSECAG00000017701	CELSR2	-0.66086	3.73375	14.5383	0.000137342	0.00180712
ENSECAG00000022642	ENSECAG00000022642	-0.661294	2.44903	12.1592	0.000488453	0.00484456
ENSECAG00000023471	ZNF879	-0.661536	-0.280261	11.3039	0.00077345	0.00698312
ENSECAG00000017776	PITPNM1	-0.662668	5.69249	7.57985	0.00590242	0.0334932
ENSECAG00000009733	ENSECAG00000009733	-0.664286	1.08947	10.3287	0.00130975	0.0105861
ENSECAG00000023175	GAREM2	-0.666744	-0.0464022	10.2795	0.00134519	0.0107668
ENSECAG00000014524	APMAP	-0.666956	5.27117	22.5287	2.07022e-06	5.54245e-05
ENSECAG00000028509	ENSECAG00000028509	-0.667173	0.569648	10.0288	0.00154112	0.0119027
ENSECAG00000023256	LCK	-0.66732	6.88391	25.3369	4.81412e-07	1.62783e-05
ENSECAG00000003761	ZNF516	-0.667325	3.21062	7.02714	0.00802833	0.0418436
ENSECAG00000020879	SH3TC1	-0.667801	5.14395	10.635	0.00110967	0.00927253
ENSECAG00000000026	XG	-0.668728	3.70754	9.27206	0.00232676	0.0165134
ENSECAG00000007926	EDARADD	-0.669711	1.26723	8.79914	0.00301372	0.0202149
ENSECAG00000001192	TOB2	-0.671451	4.02773	19.4377	1.03936e-05	0.000217315
ENSECAG00000022345	ROR2	-0.672655	0.0744567	8.09608	0.00443611	0.0269973
ENSECAG00000022705	IL16	-0.672719	6.90012	11.1373	0.000846102	0.00750726
ENSECAG00000001652	ITGA6	-0.672918	1.366	15.5615	7.98651e-05	0.0011665
ENSECAG00000011366	HERPUD1	-0.673349	7.62837	18.2021	1.98655e-05	0.000370363
ENSECAG00000011590	FHL3	-0.673603	3.02588	11.7917	0.000594948	0.00567015
ENSECAG00000012570	DAPK3	-0.674259	2.32088	11.0657	0.000879372	0.00771921
ENSECAG00000007579	CEP131	-0.674723	3.59078	8.39359	0.00376547	0.0238447
ENSECAG00000014746	DEPDC5	-0.675295	4.99766	37.4574	9.34328e-10	6.19972e-08
ENSECAG00000021117	PAQR6	-0.676532	2.24375	19.4354	1.04062e-05	0.000217315
ENSECAG00000019698	ENSECAG00000019698	-0.677671	4.97022	7.29448	0.00691667	0.0374082
ENSECAG00000020060	TMEM205	-0.678731	1.73605	13.578	0.000228847	0.00266707
ENSECAG00000014796	MIB2	-0.678916	4.34215	8.67724	0.00322208	0.0212543
ENSECAG00000012854	SIPA1	-0.67903	5.50497	12.3396	0.000443461	0.00449728
ENSECAG00000017321	PCDH17	-0.680215	-0.316005	7.15018	0.00749565	0.0398069
ENSECAG00000033952	ENSECAG00000033952	-0.680773	3.23765	7.30394	0.00688036	0.0372936
ENSECAG00000012684	SWSAP1	-0.681117	0.592671	6.60651	0.0101607	0.0494491
ENSECAG00000021488	DYRK1B	-0.681149	4.34524	8.86323	0.00290972	0.0196346
[truncated: 556 more rows]

## Sheet: Contrast
ENSEMBL ID	symbol	logFC	logCPM	LR	PValue	FDR
ENSECAG00000006290	TGM2	2.15547	1.14659	15.0056	0.000107191	0.0109335
ENSECAG00000012773	CMPK2	1.81241	4.45159	11.6095	0.000656169	0.0305957
ENSECAG00000000284	ENSECAG00000000284	1.77085	3.68076	10.6432	0.00110474	0.0418214
ENSECAG00000039681	ENSECAG00000039681	1.76788	-0.604329	11.1021	0.000862301	0.0366984
ENSECAG00000010055	RSAD2	1.71408	4.66881	22.7291	1.86525e-06	0.000857124
ENSECAG00000020299	RGL1	1.70911	1.75477	15.1459	9.95149e-05	0.0103211
ENSECAG00000014422	OAS2	1.67694	6.9812	11.7553	0.000606696	0.0295125
ENSECAG00000024743	NEO1	1.63274	-0.1789	13.9669	0.000186057	0.0149268
ENSECAG00000010145	LPL	1.54881	0.0342081	13.7775	0.000205791	0.0160751
ENSECAG00000009248	IL1RL1	1.54077	1.52109	15.9647	6.45347e-05	0.00765854
ENSECAG00000012907	SLC9B1	1.4773	-0.968985	12.7584	0.000354405	0.0211095
ENSECAG00000016482	IL6	1.46325	1.16468	14.6307	0.000130766	0.0120442
ENSECAG00000031147	MYRFL	1.42857	0.678089	20.4417	6.14741e-06	0.00195291
ENSECAG00000008535	DNAH10	1.40887	1.7311	35.9285	2.04693e-09	5.05264e-06
ENSECAG00000026456	RF00067	1.34791	0.372073	26.0389	3.34601e-07	0.000258103
ENSECAG00000029367	ENSECAG00000029367	1.34279	3.04059	22.9468	1.66546e-06	0.000822205
ENSECAG00000009543	EPSTI1	1.33763	6.53356	11.0057	0.000908298	0.0372433
ENSECAG00000015198	CPM	1.33053	5.99248	20.2476	6.80402e-06	0.00195291
ENSECAG00000024386	TEX35	1.294	0.723859	22.2695	2.36935e-06	0.00100836
ENSECAG00000011009	STARD13	1.28852	4.88096	18.5	1.69904e-05	0.00343763
ENSECAG00000011854	ENSECAG00000011854	1.27689	2.4968	12.1939	0.000479464	0.0255067
ENSECAG00000038793	ENSECAG00000038793	1.27603	-0.69713	11.4971	0.000697061	0.0316292
ENSECAG00000000852	SGIP1	1.25471	0.597088	16.1655	5.8043e-05	0.00716367
ENSECAG00000019905	NOX1	1.24814	1.29858	23.2764	1.40308e-06	0.000752906
ENSECAG00000014585	ENSECAG00000014585	1.21811	5.68239	13.3335	0.000260702	0.0179753
ENSECAG00000021342	CCT6B	1.21009	-1.2094	10.9147	0.000954056	0.0381067
ENSECAG00000012200	GPR137C	1.19923	-0.0265938	10.6505	0.00110042	0.041789
ENSECAG00000027739	ENSECAG00000027739	1.13641	-0.766998	11.6683	0.000635755	0.0303227
ENSECAG00000025060	MYH3	1.13222	1.92633	13.9008	0.000192721	0.0153456
ENSECAG00000030502	ENSECAG00000030502	1.11169	5.44799	13.3828	0.00025394	0.0176789
ENSECAG00000017903	PSAT1	1.10273	0.723783	14.2544	0.000159689	0.0136867
ENSECAG00000026559	RF00279	1.10107	-0.416864	14.9677	0.00010937	0.0110643
ENSECAG00000008363	SLC4A9	1.09387	1.59315	10.5132	0.00118524	0.0432788
ENSECAG00000007536	HELB	1.0713	7.99459	21.3819	3.76306e-06	0.00145136
ENSECAG00000039505	ENSECAG00000039505	1.0694	0.143986	10.6025	0.00112936	0.0421105
ENSECAG00000015034	PLAC8B	1.04212	8.38053	11.5286	0.000685324	0.0314434
ENSECAG00000019259	ENSECAG00000019259	1.03776	3.07845	17.7345	2.53974e-05	0.00454282
ENSECAG00000018841	CGA	0.989006	5.46277	13.0998	0.000295327	0.0195964
ENSECAG00000016797	IGF2BP3	0.980453	3.06011	10.4764	0.00120912	0.0436345
ENSECAG00000016938	SCIMP	0.979864	2.50745	11.5924	0.000662214	0.0307257
ENSECAG00000023601	2020-09-03	0.957106	2.25824	12.0961	0.000505287	0.0264248
ENSECAG00000016469	DST	0.942852	5.91422	18.9894	1.31447e-05	0.00279711
ENSECAG00000008210	ZNFX1	0.937823	9.17309	11.8288	0.000583227	0.029025
ENSECAG00000008668	CSF3	0.924852	2.75335	14.669	0.000128136	0.0119495
ENSECAG00000032679	ENSECAG00000032679	0.916586	1.35309	12.0137	0.000528114	0.0272893
ENSECAG00000035636	ENSECAG00000035636	0.913968	8.25082	27.0057	2.02856e-07	0.000178832
ENSECAG00000022623	SNX9	0.893228	5.74975	14.2246	0.000162234	0.0137143
ENSECAG00000016586	NUCB2	0.888591	4.79005	14.2288	0.000161874	0.0137143
ENSECAG00000019809	CGAS	0.869851	4.29745	22.719	1.87509e-06	0.000857124
ENSECAG00000013771	PDE4D	0.86849	6.14295	11.0321	0.000895465	0.0371409
ENSECAG00000026303	RF00217	0.861567	0.635047	12.6003	0.000385692	0.0221405
ENSECAG00000015745	BLNK	0.859242	5.4554	11.3206	0.000766514	0.0343681
ENSECAG00000025415	RF00279	0.854243	3.50468	11.6406	0.000645264	0.0304773
ENSECAG00000023456	NDUFAF4	0.854133	2.01043	10.6377	0.00110805	0.0418214
ENSECAG00000020058	PNPT1	0.81693	4.45064	15.7009	7.41881e-05	0.00855729
ENSECAG00000029179	ENSECAG00000029179	0.806832	2.51131	19.7061	9.03137e-06	0.00206417
ENSECAG00000011493	ARMC12	0.791594	4.90549	10.744	0.0010462	0.0398553
ENSECAG00000011226	CENPQ	0.78434	2.2459	11.5791	0.000666968	0.0308304
ENSECAG00000019517	TRIM56	0.77092	4.77502	11.8953	0.000562759	0.0283493
ENSECAG00000022579	XPNPEP1	0.763126	5.42854	19.9311	8.02837e-06	0.00198172
ENSECAG00000017800	GRAMD2B	0.762917	4.90712	11.0367	0.000893258	0.0371409
ENSECAG00000015920	PHTF2	0.76093	7.01971	14.3787	0.000149481	0.0131108
ENSECAG00000003947	ENSECAG00000003947	0.757926	2.24878	12.4629	0.000415112	0.0231119
ENSECAG00000010468	CHCHD7	0.75583	3.60904	18.4191	1.7727e-05	0.00352882
ENSECAG00000011037	WARS	0.751419	8.9767	17.1807	3.39863e-05	0.00517253
ENSECAG00000018419	ANXA3	0.737631	3.58614	13.6872	0.000215923	0.0166557
ENSECAG00000021430	PIKFYVE	0.737035	7.40055	12.0989	0.000504523	0.0264248
ENSECAG00000033470	CKS2	0.734553	2.74671	10.1628	0.00143302	0.0494033
ENSECAG00000026016	RF00577	0.726422	0.197269	10.7438	0.00104628	0.0398553
ENSECAG00000017724	GNA13	0.721622	7.41389	12.564	0.000393247	0.0224588
ENSECAG00000000910	ENSECAG00000000910	0.720181	5.53127	11.1146	0.000856496	0.0365774
ENSECAG00000018686	PPA1	0.71524	6.17511	17.5824	2.75119e-05	0.00478242
ENSECAG00000023169	ENSECAG00000023169	0.714688	1.84277	10.4474	0.00122821	0.0440657
ENSECAG00000022305	TSPAN1	0.714246	2.95884	10.7465	0.00104475	0.0398553
ENSECAG00000038509	ENSECAG00000038509	0.711584	2.22906	12.4602	0.000415723	0.0231119
ENSECAG00000023572	TOR1AIP2	0.71103	3.83364	12.9213	0.000324856	0.0203301
ENSECAG00000009884	KLKB1	0.709316	1.47803	10.5196	0.00118114	0.0432569
ENSECAG00000023059	RABL3	0.705551	3.30496	11.0472	0.000888202	0.0371409
ENSECAG00000019261	STYXL1	0.704794	1.79946	11.5472	0.000678514	0.0312471
ENSECAG00000024238	N4BP1	0.704761	6.14453	17.1596	3.43662e-05	0.00517253
ENSECAG00000009354	NEPRO	0.691266	5.01771	11.6666	0.000636329	0.0303227
ENSECAG00000014648	ENSECAG00000014648	0.690581	4.26861	16.1364	5.89412e-05	0.0072025
ENSECAG00000011951	POMP	0.682827	5.45742	17.4887	2.89026e-05	0.00487804
ENSECAG00000014310	SEC23A	0.679031	4.93236	13.5392	0.000233632	0.0171636
ENSECAG00000013661	FAM184B	0.658083	2.80136	10.3668	0.00128302	0.0456342
ENSECAG00000012598	MRTO4	0.657155	3.99291	13.5868	0.000227782	0.0169844
ENSECAG00000012019	SETX	0.648987	8.63516	10.2894	0.00133797	0.0467798
ENSECAG00000008678	PRDX1	0.644235	7.37979	17.6177	2.70065e-05	0.00476163
ENSECAG00000010744	ADSS	0.638218	6.60389	14.0273	0.000180175	0.0147266
ENSECAG00000007359	IL10RB	0.637203	6.70558	16.2084	5.6742e-05	0.00707383
ENSECAG00000007419	ENSECAG00000007419	0.633558	2.94455	11.0105	0.000905983	0.0372433
ENSECAG00000017363	ANKRD10	0.631928	6.44174	12.9725	0.000316104	0.0203301
ENSECAG00000020556	ENSECAG00000020556	0.628881	2.0025	10.356	0.00129053	0.0457693
ENSECAG00000006558	RIC1	0.623904	6.48475	10.2349	0.00137808	0.048046
ENSECAG00000010849	MDH1	0.623432	5.90209	17.27	3.24274e-05	0.00510365
ENSECAG00000024527	MRPL35	0.623387	3.26526	12.2069	0.000476132	0.0254391
ENSECAG00000007894	RNF19A	0.612908	7.03464	13.3752	0.000254971	0.0176789
ENSECAG00000013268	AP1S3	0.609528	2.05794	10.4775	0.00120835	0.0436345
ENSECAG00000007175	ENSECAG00000007175	0.60564	2.74131	11.0709	0.000876922	0.0371409
ENSECAG00000009150	MCUR1	0.604147	4.27812	11.2058	0.000815411	0.0355611
ENSECAG00000011967	CNOT11	0.601165	5.08685	14.6821	0.000127247	0.0119495
ENSECAG00000026993	CEBPZOS	0.600795	2.00243	10.5245	0.00117801	0.0432569
ENSECAG00000015597	HIF1A	0.599287	9.3994	16.395	5.14204e-05	0.0065607
ENSECAG00000011689	SLBP	0.594435	5.22286	10.2123	0.00139508	0.0485015
ENSECAG00000015098	MORC3	0.58577	7.4501	14.14	0.000169698	0.0142161
ENSECAG00000011287	TXNDC16	0.582725	4.7094	13.0091	0.000309987	0.0202426
ENSECAG00000020755	CCT2	0.582697	8.18321	12.519	0.000402845	0.0227028
ENSECAG00000022573	USP25	0.58112	6.31686	10.4009	0.00125953	0.0449282
ENSECAG00000011960	DESI1	0.574756	3.39383	12.6896	0.000367695	0.0215075
ENSECAG00000020309	RABGGTB	0.572722	7.54797	10.3032	0.00132798	0.0465644
ENSECAG00000014582	UFL1	0.57191	5.04408	11.0354	0.000893903	0.0371409
ENSECAG00000001700	GTPBP4	0.570562	5.61643	10.7816	0.00102517	0.0395393
ENSECAG00000002971	LAG3	0.554575	4.31677	10.4975	0.00119539	0.0435206
ENSECAG00000002235	SCFD2	0.554081	3.57048	11.2598	0.000792024	0.0351625
ENSECAG00000024522	POLH	0.549398	3.86705	10.4413	0.00123226	0.0440828
ENSECAG00000030680	ENSECAG00000030680	0.547342	5.5275	12.8675	0.000334341	0.0203301
ENSECAG00000031050	ENSECAG00000031050	0.547206	4.50677	10.8106	0.00100919	0.0390452
ENSECAG00000011518	RAB14	0.545944	6.46505	10.8424	0.000992025	0.0389923
ENSECAG00000036769	ENSECAG00000036769	0.541508	3.28379	13.6879	0.000215841	0.0166557
ENSECAG00000012266	BCCIP	0.535998	4.92982	14.8763	0.000114797	0.0114775
ENSECAG00000020310	VAMP3	0.535931	4.49923	12.7334	0.000359179	0.0211095
ENSECAG00000021023	QRSL1	0.532745	3.58482	10.6165	0.00112086	0.0420474
ENSECAG00000021492	ADSL	0.530679	5.2992	12.8991	0.000328739	0.0203301
ENSECAG00000024086	PSMA1	0.519351	6.00019	12.5477	0.000396696	0.0224588
ENSECAG00000003510	TXNDC9	0.51182	5.33073	12.419	0.000424978	0.0235206
ENSECAG00000001898	CCDC127	0.505611	5.23943	11.747	0.000609413	0.0295125
ENSECAG00000013142	AAGAB	0.495299	3.33289	10.5321	0.00117321	0.0432232
ENSECAG00000007945	TMEM131	0.490822	7.20925	11.0062	0.000908075	0.0372433
ENSECAG00000019639	SNRPA1	0.479409	4.18067	10.1834	0.00141712	0.048992
ENSECAG00000009730	SAR1A	0.479328	6.83406	13.6401	0.000221409	0.0168681
ENSECAG00000001080	PLPP5	0.478627	3.71069	11.0294	0.000896774	0.0371409
ENSECAG00000016736	MRPL3	0.4783	4.31555	11.7531	0.000607416	0.0295125
ENSECAG00000013294	CNOT8	0.476259	6.26866	10.8169	0.00100576	0.0390349
ENSECAG00000026848	SNRPC	0.464444	5.25044	11.9026	0.000560549	0.0283493
ENSECAG00000016518	SEC24B	0.435249	6.99756	11.0454	0.000889054	0.0371409
ENSECAG00000009510	FBXO7	0.392092	5.71397	10.9011	0.000961086	0.0381518
ENSECAG00000014460	MAPK3	-0.530145	5.7672	10.6063	0.00112705	0.0421105
ENSECAG00000009153	ARHGAP25	-0.53126	6.48306	10.9907	0.000915697	0.0374223
ENSECAG00000023952	AGAP2	-0.554795	4.63847	10.9643	0.000928839	0.0378341
ENSECAG00000012260	FAM118A	-0.559067	3.77398	13.376	0.000254868	0.0176789
ENSECAG00000007777	NFE2L1	-0.559567	4.78984	11.7469	0.000609433	0.0295125
ENSECAG00000016917	TES	-0.559719	5.70103	14.327	0.000153645	0.0133541
ENSECAG00000040555	SERTAD2	-0.568745	2.94872	11.1779	0.000827783	0.0359736
ENSECAG00000016767	ATP7A	-0.576783	3.97794	11.2142	0.000811728	0.0355611
ENSECAG00000011177	TESC	-0.579071	3.59329	13.3808	0.000254215	0.0176789
ENSECAG00000000176	ZDHHC4	-0.583979	2.33453	11.2754	0.000785413	0.0349948
ENSECAG00000018541	C2CD2L	-0.596762	5.14001	14.6597	0.000128771	0.0119495
ENSECAG00000010263	SASH3	-0.599576	6.00751	13.7842	0.000205049	0.0160751
ENSECAG00000028970	SP1	-0.605218	5.06301	12.8774	0.000332581	0.0203301
ENSECAG00000012945	TPST2	-0.610107	4.3944	12.1516	0.000490456	0.0259794
ENSECAG00000021473	PREB	-0.621181	4.23768	12.4796	0.000411411	0.0230801
ENSECAG00000005945	BRPF3	-0.625592	4.73578	16.8923	3.95618e-05	0.00561232
ENSECAG00000008899	LSS	-0.628255	4.08115	13.5814	0.00022844	0.0169844
ENSECAG00000014372	SLC9A3R1	-0.642998	4.16916	16.5889	4.64214e-05	0.00622753
ENSECAG00000020406	PPP1R12A	-0.644826	5.85521	10.5572	0.00115734	0.0430238
ENSECAG00000006067	USP31	-0.649904	3.96176	12.5542	0.000395316	0.0224588
ENSECAG00000021996	ENSECAG00000021996	-0.650368	6.37823	10.9005	0.000961369	0.0381518
ENSECAG00000033905	RAP2A	-0.654473	4.62544	13.6116	0.000224794	0.0169171
ENSECAG00000015057	PYGO2	-0.65909	3.54483	16.7214	4.32907e-05	0.0060033
ENSECAG00000011864	ARHGAP9	-0.659783	4.38053	11.1284	0.000850165	0.0365284
ENSECAG00000021603	LCP2	-0.661817	7.5377	14.0011	0.000182707	0.0148353
ENSECAG00000019509	IGF2R	-0.665312	6.89564	19.7513	8.82024e-06	0.00205395
ENSECAG00000013776	ZNF792	-0.671598	2.86882	13.282	0.000267973	0.0182725
ENSECAG00000010914	CHSY1	-0.674663	4.67313	14.6131	0.000131991	0.0120669
ENSECAG00000008184	ZNF646	-0.676015	4.72635	24.6345	6.93007e-07	0.000450163
ENSECAG00000024686	AGO4	-0.685217	4.52654	12.8672	0.000334387	0.0203301
ENSECAG00000024651	TBC1D2B	-0.694228	5.56904	16.0664	6.11598e-05	0.00732849
ENSECAG00000020278	RAP1GAP2	-0.694732	5.88645	16.9313	3.87571e-05	0.0055621
ENSECAG00000023256	LCK	-0.696739	6.88391	11.9054	0.000559719	0.0283493
ENSECAG00000016134	RAB11FIP1	-0.698868	6.11535	17.0791	3.58546e-05	0.00523297
ENSECAG00000014746	DEPDC5	-0.713455	4.99766	18.2282	1.95957e-05	0.00377891
ENSECAG00000013393	ENSECAG00000013393	-0.720183	5.9765	10.4867	0.00120234	0.0436345
ENSECAG00000021932	NMNAT3	-0.724503	3.18338	14.4254	0.000145823	0.0129478
ENSECAG00000020491	CD84	-0.72749	4.82942	13.6135	0.000224569	0.0169171
ENSECAG00000020125	BCR	-0.737039	4.15671	12.3586	0.000438967	0.0239723
ENSECAG00000024660	DPF3	-0.747716	2.56166	11.7023	0.000624242	0.0299782
ENSECAG00000014689	ZNF746	-0.768661	3.15434	17.2032	3.35877e-05	0.00517253
ENSECAG00000016071	PPP2R5B	-0.782726	4.60137	17.9407	2.27895e-05	0.00422095
ENSECAG00000021114	TAOK2	-0.783637	4.71852	15.2554	9.39067e-05	0.0100421
ENSECAG00000024499	FOXO3	-0.790924	4.46098	13.5502	0.000232261	0.0171636
ENSECAG00000003569	ST6GAL1	-0.800462	4.97622	14.8678	0.000115314	0.0114775
ENSECAG00000017892	HCST	-0.802629	4.22942	12.2833	0.000457029	0.0246345
ENSECAG00000024047	IL6R	-0.818612	5.46024	10.3497	0.00129497	0.0457951
ENSECAG00000022271	CEP97	-0.823208	0.851671	13.0569	0.000302172	0.0199434
ENSECAG00000016117	ASB13	-0.845681	1.51917	15.9213	6.60304e-05	0.0077614
ENSECAG00000015678	STK40	-0.847464	4.57239	13.9649	0.000186253	0.0149268
ENSECAG00000000906	RGL2	-0.85289	5.03308	14.707	0.000125578	0.0119495
ENSECAG00000008829	CROT	-0.856635	2.98765	11.1553	0.000837904	0.0362856
ENSECAG00000011016	IFFO2	-0.856855	3.78583	13.4471	0.000245385	0.0176078
ENSECAG00000009471	ENSECAG00000009471	-0.861458	2.95675	11.3759	0.000744015	0.0335133
ENSECAG00000038153	ZBTB7B	-0.863427	4.08499	13.0249	0.000307379	0.0201791
ENSECAG00000005161	ELMSAN1	-0.870726	5.13783	19.9313	8.02768e-06	0.00198172
ENSECAG00000040065	ENSECAG00000040065	-0.877855	1.54599	13.1741	0.000283844	0.0189362
ENSECAG00000024627	ENSECAG00000024627	-0.904581	5.30732	19.3735	1.0749e-05	0.00232744
ENSECAG00000004770	FAM217B	-0.912758	0.904571	12.033	0.000522666	0.0272183
ENSECAG00000006934	GDPD3	-0.914183	4.31986	12.9626	0.000317768	0.0203301
ENSECAG00000023280	FADS1	-0.924516	1.45532	15.3572	8.89796e-05	0.00982054
ENSECAG00000022741	CDC42EP3	-0.931795	3.39265	15.347	8.94607e-05	0.00982054
ENSECAG00000021754	MARK2	-0.933467	5.13835	15.8282	6.93622e-05	0.00807611
ENSECAG00000017676	BMP4	-0.937566	-0.00537124	11.9713	0.000540249	0.027667
ENSECAG00000021192	PEAR1	-0.943402	1.50279	20.15	7.15992e-06	0.00198172
ENSECAG00000018860	ZFP36L1	-0.955235	7.60273	15.4385	8.5236e-05	0.00965121
ENSECAG00000010118	SRGAP3	-0.956009	2.36278	20.6339	5.56022e-06	0.00185471
ENSECAG00000021787	CNPY4	-0.96119	0.0592418	10.9386	0.000941792	0.0379061
ENSECAG00000023190	MICAL2	-0.970852	3.2933	15.1818	9.76402e-05	0.0102125
ENSECAG00000004844	SGSH	-0.971163	2.79016	19.5239	9.93501e-06	0.0021896
ENSECAG00000000369	CERS4	-0.971408	2.05925	14.2784	0.000157666	0.0136078
ENSECAG00000008063	SAMD14	-0.973574	-0.634799	10.9198	0.000951396	0.0381067
ENSECAG00000000400	JAML	-0.977975	5.28232	12.7596	0.00035418	0.0211095
ENSECAG00000007626	PPP1R18	-0.980784	4.3632	20.4015	6.2779e-06	0.00195291
ENSECAG00000024447	DUSP7	-0.985955	2.11048	16.7494	4.26563e-05	0.00598254
ENSECAG00000017083	GPRC5C	-0.988721	-0.227772	10.7599	0.00103722	0.0398553
ENSECAG00000019590	NINL	-0.991049	0.941593	11.9217	0.000554838	0.0282967
ENSECAG00000012006	ENSECAG00000012006	-0.993366	2.71974	13.4489	0.000245154	0.0176078
ENSECAG00000015450	TET1	-1.00366	1.65595	17.0744	3.59436e-05	0.00523297
ENSECAG00000011392	CD40LG	-1.02201	2.97798	11.7886	0.00059595	0.0295125
ENSECAG00000014275	DBP	-1.02579	1.19041	12.0125	0.000528451	0.0272893
ENSECAG00000014832	ENSECAG00000014832	-1.02711	4.32165	17.2559	3.2668e-05	0.00510365
ENSECAG00000016507	PSRC1	-1.04068	1.44695	14.7688	0.000121531	0.0117976
ENSECAG00000017054	ACER2	-1.04624	0.733055	15.0952	0.000102223	0.0105137
ENSECAG00000023874	SPINT1	-1.04634	0.627244	13.4047	0.000251001	0.0176789
ENSECAG00000018160	TBX21	-1.05361	6.35527	14.4833	0.000141405	0.0126465
ENSECAG00000007211	KIAA1671	-1.05737	0.894014	12.7409	0.000357752	0.0211095
ENSECAG00000012830	ENSECAG00000012830	-1.05798	3.55159	14.1314	0.000170473	0.0142161
ENSECAG00000024553	FRMPD3	-1.07246	1.81286	15.289	9.22514e-05	0.00998743
ENSECAG00000020204	TMEM176B	-1.07495	1.44875	14.0404	0.000178926	0.0147221
ENSECAG00000005690	ETFBKMT	-1.07674	-0.495866	10.9403	0.000940948	0.0379061
ENSECAG00000002197	ENSECAG00000002197	-1.08431	0.282368	11.6357	0.000646982	0.0304773
ENSECAG00000010188	ABHD3	-1.08556	1.99915	12.9074	0.000327293	0.0203301
ENSECAG00000018283	MIGA2	-1.08574	2.62972	14.5081	0.000139559	0.0125726
ENSECAG00000034865	RF01956	-1.10507	0.3256	11.1341	0.000847537	0.0365284
ENSECAG00000014658	SCD	-1.12324	1.57556	24.0868	9.2091e-07	0.000568294
ENSECAG00000012525	ENSECAG00000012525	-1.13608	3.2305	10.8333	0.000996911	0.0390349
ENSECAG00000010839	GFOD2	-1.13689	-0.523979	12.9109	0.000326674	0.0203301
ENSECAG00000014711	TNS1	-1.1383	1.8636	12.9028	0.000328094	0.0203301
ENSECAG00000014299	ZNF862	-1.14525	0.787239	11.4736	0.000705933	0.0319144
ENSECAG00000021257	KCNQ4	-1.14529	0.74287	11.241	0.000800083	0.0352665
ENSECAG00000009167	DACT1	-1.1521	0.712278	10.3031	0.00132804	0.0465644
ENSECAG00000017486	CCDC159	-1.16618	0.704025	18.1331	2.05989e-05	0.00391126
ENSECAG00000023348	GAB3	-1.16863	3.05804	23.581	1.19762e-06	0.000695666
ENSECAG00000038258	KLHL21	-1.16974	2.55891	19.846	8.39392e-06	0.00199227
ENSECAG00000011486	ATF3	-1.17333	6.49414	11.8539	0.000575406	0.0287517
ENSECAG00000023651	SLC18B1	-1.17404	2.75711	11.9999	0.00053203	0.0273597
ENSECAG00000003193	BAMBI	-1.18212	1.94578	16.4002	5.12789e-05	0.0065607
ENSECAG00000039917	OSCAR	-1.18711	3.74528	10.5348	0.0011715	0.0432232
ENSECAG00000023943	KCNC4	-1.19099	-0.145856	15.3375	8.99142e-05	0.00982054
ENSECAG00000029474	ENSECAG00000029474	-1.20378	0.671198	13.7821	0.000205279	0.0160751
ENSECAG00000015037	ENSECAG00000015037	-1.21105	-0.319084	12.3771	0.000434627	0.0238407
ENSECAG00000016962	APOBR	-1.21567	5.85941	10.5442	0.00116555	0.043199
ENSECAG00000032969	ENSECAG00000032969	-1.2222	-0.682883	12.6104	0.000383606	0.0221405
ENSECAG00000012987	DIXDC1	-1.2264	2.81187	16.3898	5.15628e-05	0.0065607
ENSECAG00000009860	STAB1	-1.23039	2.40695	10.8688	0.000977973	0.0386864
ENSECAG00000011044	TUFT1	-1.23384	1.84905	14.3749	0.000149783	0.0131108
ENSECAG00000018292	FZD3	-1.23655	-0.185535	10.1874	0.00141405	0.048992
ENSECAG00000036949	RF01957	-1.27701	5.23524	15.3796	8.79334e-05	0.00982054
ENSECAG00000013677	FRY	-1.27863	4.70893	13.4655	0.000242996	0.0176078
ENSECAG00000029287	ENSECAG00000029287	-1.28329	4.86707	14.7561	0.000122353	0.0117976
ENSECAG00000025037	BCORL1	-1.28355	3.35503	30.1259	4.04894e-08	4.9972e-05
ENSECAG00000023417	KLF6	-1.28734	7.97658	13.3132	0.000263541	0.0180701
ENSECAG00000019319	NUDT4	-1.28895	6.36197	14.7775	0.000120967	0.0117976
ENSECAG00000021710	CTSW	-1.29237	6.4402	14.7002	0.000126032	0.0119495
ENSECAG00000017048	CD101	-1.29731	2.86102	11.4986	0.000696475	0.0316292
ENSECAG00000017662	NLRP12	-1.30331	4.52915	11.2079	0.000814496	0.0355611
ENSECAG00000006205	CD7	-1.30448	4.56008	10.8216	0.00100322	0.0390349
ENSECAG00000000354	PLK2	-1.31518	5.90452	13.3793	0.000254419	0.0176789
ENSECAG00000023607	DOCK5	-1.32289	5.43699	21.1281	4.29574e-06	0.00155936
ENSECAG00000033101	ZSWIM9	-1.33673	-0.461349	12.8879	0.00033071	0.0203301
ENSECAG00000031528	ENSECAG00000031528	-1.34106	3.54075	13.2558	0.000271735	0.0183266
ENSECAG00000010127	INSR	-1.34404	2.46238	12.8083	0.000345079	0.0208773
ENSECAG00000005594	PAQR8	-1.34732	1.14273	28.7629	8.18048e-08	7.76643e-05
ENSECAG00000037033	RF01957	-1.35211	3.21811	16.5291	4.79087e-05	0.00634605
ENSECAG00000009958	DUSP1	-1.36036	9.7135	12.6078	0.000384139	0.0221405
ENSECAG00000022218	SLAMF9	-1.36689	1.41614	14.809	0.000118968	0.0117464
ENSECAG00000020664	ROBO4	-1.36872	0.542089	12.3075	0.000451137	0.0245283
ENSECAG00000024055	JUN	-1.39105	8.62416	12.6115	0.000383386	0.0221405
ENSECAG00000022408	CD244	-1.39435	4.31015	16.593	4.63206e-05	0.00622753
ENSECAG00000037099	RF01956	-1.40121	4.31675	14.5614	0.000135663	0.0123114
ENSECAG00000000381	DMXL2	-1.41059	4.74909	18.6783	1.54731e-05	0.00318281
ENSECAG00000022695	MAP1A	-1.41553	2.64907	13.2319	0.000275221	0.0184608
ENSECAG00000021905	HK2	-1.41708	3.44924	42.1272	8.55251e-11	5.27775e-07
ENSECAG00000024650	FADS2	-1.43316	2.10902	21.8779	2.90554e-06	0.00119534
ENSECAG00000017436	TREM1	-1.44976	7.50597	10.3183	0.00131719	0.0464478
ENSECAG00000027828	RF01956	-1.44983	4.16288	19.8842	8.22754e-06	0.00199106
ENSECAG00000017168	ABCC4	-1.4541	1.56261	12.9105	0.000326743	0.0203301
ENSECAG00000000141	PTCH1	-1.47654	2.97119	17.349	3.11061e-05	0.00502654
ENSECAG00000031293	ENSECAG00000031293	-1.49264	1.22071	10.8432	0.000991615	0.0389923
ENSECAG00000037558	ENSECAG00000037558	-1.49455	1.43779	22.5752	2.02071e-06	0.000890701
ENSECAG00000008745	ENSECAG00000008745	-1.50377	3.9163	10.4523	0.00122499	0.0440657
ENSECAG00000015074	LIPE	-1.50475	1.62531	23.0263	1.59801e-06	0.000821775
ENSECAG00000019206	ENSECAG00000019206	-1.51099	0.356389	16.1095	5.97834e-05	0.00723379
ENSECAG00000008085	OTOA	-1.51767	2.04336	19.5721	9.68728e-06	0.00217383
ENSECAG00000013225	TMEM150B	-1.52086	3.9709	19.9507	7.94662e-06	0.00198172
ENSECAG00000018472	PDGFB	-1.53769	-0.0373028	11.0473	0.000888169	0.0371409
ENSECAG00000029637	ENSECAG00000029637	-1.5526	1.51435	25.9211	3.55659e-07	0.000258208
ENSECAG00000000134	MEGF9	-1.55549	2.11526	17.4993	2.87415e-05	0.00487804
ENSECAG00000018638	SLC16A14	-1.56244	1.1949	11.7454	0.000609922	0.0295125
ENSECAG00000032627	ENSECAG00000032627	-1.56473	2.20051	21.5845	3.38586e-06	0.00134801
ENSECAG00000037937	DUSP6	-1.56769	5.88672	11.2472	0.000797443	0.0352665
ENSECAG00000016899	RETREG1	-1.57935	3.56217	25.4837	4.46133e-07	0.000305898
ENSECAG00000010613	KLF4	-1.58929	7.17886	10.9496	0.000936244	0.0379061
ENSECAG00000010818	EGR2	-1.60335	5.37453	12.2402	0.000467698	0.0250971
ENSECAG00000033150	RF01955	-1.60464	5.06564	12.9407	0.000321522	0.0203301
ENSECAG00000015055	ENSECAG00000015055	-1.6062	3.22685	40.5415	1.92482e-10	7.91873e-07
ENSECAG00000014699	NUAK2	-1.60761	4.99705	12.2831	0.000457082	0.0246345
ENSECAG00000017267	KLRK1	-1.61123	6.18079	15.6489	7.62567e-05	0.00871445
ENSECAG00000008727	CLEC5A	-1.6115	4.51565	11.3157	0.000768563	0.0343681
ENSECAG00000010201	ENSECAG00000010201	-1.62651	1.83981	11.7713	0.00060151	0.0295125
ENSECAG00000015147	ZNF683	-1.64987	5.83302	17.0693	3.60397e-05	0.00523297
ENSECAG00000001037	HSPA1A	-1.65334	1.5766	17.8692	2.36622e-05	0.00429469
ENSECAG00000018288	C5H1orf21	-1.65431	1.45676	17.9303	2.29139e-05	0.00422095
ENSECAG00000019027	ADAM22	-1.66107	0.220068	20.3283	6.52291e-06	0.00195291
ENSECAG00000024139	LONRF3	-1.66471	3.92799	19.9316	8.02639e-06	0.00198172
ENSECAG00000021479	AASS	-1.67935	0.224416	17.4661	2.92477e-05	0.00487804
ENSECAG00000022510	CD1E2	-1.68442	3.45695	20.6777	5.43451e-06	0.00185471
ENSECAG00000000199	RGS3	-1.71877	0.5067	31.4165	2.082e-08	2.85512e-05
ENSECAG00000014260	FOS	-1.74193	11.3328	14.0416	0.000178812	0.0147221
ENSECAG00000024888	CCL5	-1.76096	8.05624	18.7783	1.46828e-05	0.00307145
ENSECAG00000018714	GSN	-1.76392	6.46345	11.5176	0.000689388	0.0315127
ENSECAG00000028288	IFNG	-1.76489	2.39715	12.7366	0.000358575	0.0211095
ENSECAG00000009935	PTK6	-1.76502	1.20107	18.2733	1.91368e-05	0.003749
ENSECAG00000021224	PLCB1	-1.76535	1.10435	13.2598	0.000271165	0.0183266
ENSECAG00000015006	FGFR1	-1.79153	2.62649	15.2125	9.60635e-05	0.0101335
ENSECAG00000011613	ORAI2	-1.80989	0.459283	11.6073	0.000656933	0.0305957
ENSECAG00000012752	EPHA4	-1.81278	-0.320131	11.6567	0.00063973	0.0303675
ENSECAG00000020718	ENSECAG00000020718	-1.81396	0.956116	12.7912	0.000348251	0.0209664
ENSECAG00000000588	SEMA6C	-1.82476	-0.696619	21.2003	4.13701e-06	0.00154724
ENSECAG00000022247	ENSECAG00000022247	-1.83167	3.8354	12.8913	0.000330118	0.0203301
ENSECAG00000022696	SLC7A11	-1.84976	2.46636	11.7386	0.000612154	0.0295125
ENSECAG00000011063	MOV10L1	-1.85716	1.06226	16.2429	5.5717e-05	0.00701693
ENSECAG00000030024	MAPK13	-1.92427	2.8258	12.4062	0.000427904	0.0235768
ENSECAG00000011440	MYO18B	-1.95532	2.48107	20.2652	6.74159e-06	0.00195291
ENSECAG00000038342	eca-mir-9097	-1.96743	-0.300565	10.8177	0.00100532	0.0390349
ENSECAG00000011196	PADI4	-1.97664	3.37131	17.3703	3.07602e-05	0.00502654
ENSECAG00000002472	NHSL2	-2.0145	4.25812	17.3336	3.13599e-05	0.00502654
ENSECAG00000006998	SNAP91	-2.01538	0.340935	29.8959	4.55885e-08	5.11503e-05
ENSECAG00000009407	ALDH3A1	-2.03073	3.10405	11.8607	0.000573302	0.0287517
ENSECAG00000011660	CD1C	-2.03767	1.71026	33.012	9.1591e-09	1.41302e-05
ENSECAG00000038787	ENSECAG00000038787	-2.06156	-0.218979	19.9326	8.02219e-06	0.00198172
ENSECAG00000009881	ENSECAG00000009881	-2.06613	3.96171	13.4495	0.000245076	0.0176078
ENSECAG00000031962	ENSECAG00000031962	-2.11941	2.7115	13.6705	0.000217846	0.0166997
ENSECAG00000016582	SSPO	-2.12744	0.755237	19.9802	7.82469e-06	0.00198172
ENSECAG00000013081	MMP9	-2.15011	6.66766	15.2459	9.43833e-05	0.0100421
ENSECAG00000002370	GPR141	-2.20679	-0.315438	12.1234	0.000497942	0.0262633
ENSECAG00000013094	FRMD4A	-2.22159	2.15259	34.7628	3.72413e-09	7.66053e-06
ENSECAG00000012621	DAPK2	-2.23181	1.32682	29.4342	5.78485e-08	5.94972e-05
ENSECAG00000014399	OSM	-2.23601	3.98686	16.5124	4.83332e-05	0.00634605
ENSECAG00000008295	F13A1	-2.24346	2.89163	10.6315	0.0011118	0.0418348
ENSECAG00000020180	CREB5	-2.36484	0.554652	10.9365	0.000942892	0.0379061
ENSECAG00000039930	ENSECAG00000039930	-2.36803	5.4908	20.8999	4.83912e-06	0.00170641
ENSECAG00000026820	SELENOP	-2.44622	3.43836	11.1235	0.000852389	0.0365284
ENSECAG00000039378	ENSECAG00000039378	-2.46042	2.85335	34.0805	5.28784e-09	9.32323e-06
ENSECAG00000025146	CDCP1	-2.53733	1.30809	23.5141	1.24005e-06	0.000695666
ENSECAG00000016880	ENSECAG00000016880	-2.56065	1.72165	26.4709	2.67535e-07	0.000220127
ENSECAG00000034702	DEFB1	-2.7362	0.316621	11.6228	0.000651487	0.0305728
ENSECAG00000021413	ADGRG1	-2.81246	6.15382	20.2545	6.77935e-06	0.00195291
ENSECAG00000004442	CX3CR1	-2.95102	2.22254	16.6037	4.60615e-05	0.00622753
ENSECAG00000012955	CD163L1	-2.97421	1.88149	39.7932	2.8232e-10	8.71098e-07
ENSECAG00000025109	EEF1A2	-3.3189	1.04565	51.6828	6.52332e-13	8.05108e-09
