# Supplementary material for: Identification of Host Factors Associated with the Development of Equine Herpesvirus Myeloencephalopathy by Transcriptomic Analysis of Peripheral Blood Mononuclear Cells from Horses
Source: Viruses. 2021 Feb 24;13(3):356. doi: 10.3390/v13030356 (PMC7995974; doi:10.3390/v13030356)
Supplement: Supplementary file 1 [file viruses-13-00356-s001.zip › Supplementary files/File S2 copy.xlsx]

## Sheet: EHM_unique_upreg
ID	Description	GeneRatio	BgRatio	pvalue	p.adjust	qvalue	geneID	Count
GO:0051607	defense response to virus	13/92	175/13991	1.10923e-10	2.05761e-07	1.79344e-07	EIF2AK2/TRIM56/ADAR/CXCL10/IRF9/RTP4/ISG15/AIM2/IRF7/TLR3/IL6/ISG20/IL15	13
GO:0009615	response to virus	14/92	255/13991	1.11092e-09	1.03038e-06	8.98094e-07	EIF2AK2/TRIM56/ADAR/CXCL10/IRF9/RTP4/ISG15/AIM2/IRF7/TLR3/IL6/ISG20/IL15/CCL8	14
GO:0098542	defense response to other organism	15/92	336/13991	4.59227e-09	2.83955e-06	2.47499e-06	EIF2AK2/TRIM56/ADAR/CXCL10/IRF9/RTP4/ISG15/AIM2/MR1/IRF7/TLR3/IL6/ISG20/IL15/SLPI	15
GO:0034340	response to type I interferon	7/92	65/13991	2.15359e-07	9.98726e-05	8.70503e-05	TRIM56/ADAR/IRF9/ISG15/IRF7/ZBP1/ISG20	7
GO:0032479	regulation of type I interferon production	8/92	104/13991	3.94633e-07	0.000131365	0.0001145	TRIM56/UBA7/NMI/ISG15/IRF7/ACOD1/TLR3/ZBP1	8
GO:0032606	type I interferon production	8/92	105/13991	4.24901e-07	0.000131365	0.0001145	TRIM56/UBA7/NMI/ISG15/IRF7/ACOD1/TLR3/ZBP1	8
GO:0031349	positive regulation of defense response	13/92	353/13991	4.98059e-07	0.000131986	0.00011504	LAG3/TGM2/IL1RL1/AIM2/IRF7/ACOD1/TLR3/IL6/ZBP1/LPL/PLA2G7/IL15/NR1H3	13
GO:0050727	regulation of inflammatory response	12/92	299/13991	5.74452e-07	0.000133201	0.0001161	TGM2/IL1RL1/ACOD1/TLR3/IL6/LPL/PLA2G7/IL15/C1QB/NR1H3/TNFAIP6/C1QC	12
GO:0060337	type I interferon signaling pathway	6/92	61/13991	2.84619e-06	0.000527969	0.000460184	ADAR/IRF9/ISG15/IRF7/ZBP1/ISG20	6
GO:0071357	cellular response to type I interferon	6/92	61/13991	2.84619e-06	0.000527969	0.000460184	ADAR/IRF9/ISG15/IRF7/ZBP1/ISG20	6
GO:0042089	cytokine biosynthetic process	7/92	100/13991	4.11011e-06	0.000679046	0.000591865	LAG3/NMI/IGF2BP3/IRF7/TLR3/IL6/CYBB	7
GO:0042107	cytokine metabolic process	7/92	101/13991	4.39275e-06	0.000679046	0.000591865	LAG3/NMI/IGF2BP3/IRF7/TLR3/IL6/CYBB	7
GO:0043900	regulation of multi-organism process	11/92	313/13991	6.31631e-06	0.000901289	0.000785576	EIF2AK2/ADAR/PPID/ISG15/CD180/AIM2/ACOD1/ISG20/IL15/SLPI/TIMP1	11
GO:0045069	regulation of viral genome replication	6/92	71/13991	6.96454e-06	0.000922802	0.000804326	EIF2AK2/ADAR/PPID/ISG15/ISG20/SLPI	6
GO:0032103	positive regulation of response to external stimulus	10/92	260/13991	7.81304e-06	0.000966213	0.000842164	TGM2/CXCL10/IL1RL1/CD180/ACOD1/TLR3/IL6/LPL/PLA2G7/IL15	10
GO:0050729	positive regulation of inflammatory response	7/92	116/13991	1.09955e-05	0.00127479	0.00111112	TGM2/IL1RL1/TLR3/IL6/LPL/PLA2G7/IL15	7
GO:0032722	positive regulation of chemokine production	5/92	46/13991	1.22066e-05	0.00133196	0.00116095	EIF2AK2/IL1RL1/TLR3/IL6/LPL	5
GO:0071346	cellular response to interferon-gamma	7/92	132/13991	2.5525e-05	0.00250949	0.00218731	IRF9/NMI/IRF7/ACOD1/TLR3/NR1H3/CCL8	7
GO:0042035	regulation of cytokine biosynthetic process	6/92	89/13991	2.57037e-05	0.00250949	0.00218731	LAG3/NMI/IGF2BP3/TLR3/IL6/CYBB	6
GO:0019079	viral genome replication	6/92	95/13991	3.72483e-05	0.00345478	0.00301123	EIF2AK2/ADAR/PPID/ISG15/ISG20/SLPI	6
GO:0045351	type I interferon biosynthetic process	3/92	11/13991	4.37017e-05	0.00386032	0.00336471	NMI/IRF7/TLR3	3
GO:0034341	response to interferon-gamma	7/92	146/13991	4.87478e-05	0.00411032	0.00358261	IRF9/NMI/IRF7/ACOD1/TLR3/NR1H3/CCL8	7
GO:0032642	regulation of chemokine production	5/92	63/13991	5.73223e-05	0.00447451	0.00390005	EIF2AK2/IL1RL1/TLR3/IL6/LPL	5
GO:0048771	tissue remodeling	7/92	150/13991	5.78913e-05	0.00447451	0.00390005	TGM2/CD38/SNX10/IL6/IL15/VDR/TIMP1	7
GO:0001818	negative regulation of cytokine production	8/92	215/13991	8.40023e-05	0.00591034	0.00515153	LAG3/UBA7/NMI/ISG15/IL1RL1/ACOD1/IL6/DLL1	8
GO:0045071	negative regulation of viral genome replication	4/92	36/13991	8.77905e-05	0.00591034	0.00515153	EIF2AK2/ISG15/ISG20/SLPI	4
GO:0032602	chemokine production	5/92	69/13991	8.88551e-05	0.00591034	0.00515153	EIF2AK2/IL1RL1/TLR3/IL6/LPL	5
GO:1903900	regulation of viral life cycle	6/92	111/13991	8.92127e-05	0.00591034	0.00515153	EIF2AK2/ADAR/PPID/ISG15/ISG20/SLPI	6
GO:0045765	regulation of angiogenesis	9/92	284/13991	0.000102656	0.00656644	0.0057234	WARS/STARD13/CXCL10/TLR3/IL6/CYBB/DLL1/RAMP2/SPHK1	9
GO:0032570	response to progesterone	4/92	38/13991	0.000108913	0.00673445	0.00586983	CD38/ACOD1/NR1H3/RAMP2	4
GO:0010885	regulation of cholesterol storage	3/92	15/13991	0.000118233	0.00699987	0.00610118	LPL/NR1H3/MSR1	3
GO:0032480	negative regulation of type I interferon production	4/92	39/13991	0.000120752	0.00699987	0.00610118	UBA7/NMI/ISG15/ACOD1	4
GO:0035458	cellular response to interferon-beta	3/92	16/13991	0.000144825	0.00788082	0.00686903	AIM2/ACOD1/TLR3	3
GO:0010883	regulation of lipid storage	4/92	41/13991	0.00014719	0.00788082	0.00686903	IL6/LPL/NR1H3/MSR1	4
GO:0001819	positive regulation of cytokine production	10/92	368/13991	0.000148695	0.00788082	0.00686903	EIF2AK2/IL1RL1/AIM2/IRF7/TLR3/IL6/ZBP1/LPL/IL15/CYBB	10
GO:0010878	cholesterol storage	3/92	17/13991	0.000175023	0.00901853	0.00786066	LPL/NR1H3/MSR1	3
GO:0043901	negative regulation of multi-organism process	6/92	127/13991	0.000187262	0.00938842	0.00818307	EIF2AK2/ISG15/ACOD1/ISG20/SLPI/TIMP1	6
GO:1901342	regulation of vasculature development	9/92	315/13991	0.000223707	0.0109204	0.00951838	WARS/STARD13/CXCL10/TLR3/IL6/CYBB/DLL1/RAMP2/SPHK1	9
GO:0002548	monocyte chemotaxis	4/92	46/13991	0.000231306	0.0110019	0.00958936	CXCL10/IL6/PLA2G7/CCL8	4
GO:0035456	response to interferon-beta	3/92	19/13991	0.000247042	0.0114566	0.00998568	AIM2/ACOD1/TLR3	3
GO:0009617	response to bacterium	11/92	474/13991	0.000271667	0.01206	0.0105116	CXCL10/ISG15/CD180/MR1/ACOD1/TLR3/IL6/LPL/GZMA/NR1H3/SLPI	11
GO:0032608	interferon-beta production	4/92	48/13991	0.000273056	0.01206	0.0105116	TRIM56/NMI/IRF7/TLR3	4
GO:1903901	negative regulation of viral life cycle	4/92	53/13991	0.000400759	0.0169932	0.0148115	EIF2AK2/ISG15/ISG20/SLPI	4
GO:0002460	adaptive immune response based on somatic recombination of immune receptors built from immunoglobulin superfamily domains	7/92	206/13991	0.000412077	0.0169932	0.0148115	TNFSF13B/IL1RL1/IRF7/IL6/GAPT/C1QB/C1QC	7
GO:0050792	regulation of viral process	6/92	147/13991	0.000412235	0.0169932	0.0148115	EIF2AK2/ADAR/PPID/ISG15/ISG20/SLPI	6
GO:0015012	heparan sulfate proteoglycan biosynthetic process	3/92	23/13991	0.00044299	0.0178641	0.0155706	EXT1/TCF7L2/EXTL2	3
GO:0006959	humoral immune response	6/92	150/13991	0.000459059	0.0181182	0.015792	CXCL10/ACOD1/IL6/C1QB/C1QC/SLPI	6
GO:0034121	regulation of toll-like receptor signaling pathway	4/92	56/13991	0.000495179	0.0191366	0.0166797	IRF7/ACOD1/TLR3/NR1H3	4
GO:0010743	regulation of macrophage derived foam cell differentiation	3/92	25/13991	0.000569864	0.0214466	0.0186931	LPL/NR1H3/MSR1	3
GO:0050714	positive regulation of protein secretion	7/92	218/13991	0.000578074	0.0214466	0.0186931	PPID/IL1RL1/CD38/AIM2/IL6/LPL/TCF7L2	7
GO:0032647	regulation of interferon-alpha production	3/92	27/13991	0.00071786	0.0257746	0.0224655	NMI/IRF7/TLR3	3
GO:0019915	lipid storage	4/92	62/13991	0.000729848	0.0257746	0.0224655	IL6/LPL/NR1H3/MSR1	4
GO:0060333	interferon-gamma-mediated signaling pathway	4/92	63/13991	0.000775443	0.0257746	0.0224655	IRF9/NMI/IRF7/NR1H3	4
GO:0045088	regulation of innate immune response	8/92	300/13991	0.00079634	0.0257746	0.0224655	LAG3/NMI/AIM2/IRF7/ACOD1/TLR3/ZBP1/NR1H3	8
GO:0030201	heparan sulfate proteoglycan metabolic process	3/92	28/13991	0.000800191	0.0257746	0.0224655	EXT1/TCF7L2/EXTL2	3
GO:0032607	interferon-alpha production	3/92	28/13991	0.000800191	0.0257746	0.0224655	NMI/IRF7/TLR3	3
GO:0042036	negative regulation of cytokine biosynthetic process	3/92	28/13991	0.000800191	0.0257746	0.0224655	LAG3/NMI/IL6	3
GO:0070661	leukocyte proliferation	7/92	231/13991	0.00081392	0.0257746	0.0224655	TNFSF13B/CD38/CD180/IL6/GAPT/IL15/CCL8	7
GO:0071674	mononuclear cell migration	4/92	64/13991	0.000823015	0.0257746	0.0224655	CXCL10/IL6/PLA2G7/CCL8	4
GO:0043903	regulation of symbiosis, encompassing mutualism through parasitism	6/92	168/13991	0.00083368	0.0257746	0.0224655	EIF2AK2/ADAR/PPID/ISG15/ISG20/SLPI	6
GO:0002793	positive regulation of peptide secretion	7/92	233/13991	0.000856126	0.0260347	0.0226921	PPID/IL1RL1/CD38/AIM2/IL6/LPL/TCF7L2	7
GO:0048525	negative regulation of viral process	4/92	66/13991	0.00092428	0.0276539	0.0241035	EIF2AK2/ISG15/ISG20/SLPI	4	7
GO:0002250	adaptive immune response	8/92	308/13991	0.000944246	0.0278028	0.0242333	TAP1/TNFSF13B/IL1RL1/IRF7/IL6/GAPT/C1QB/C1QC	8
GO:0010742	macrophage derived foam cell differentiation	3/92	30/13991	0.000982312	0.0280337	0.0244345	LPL/NR1H3/MSR1	3
GO:0090077	foam cell differentiation	3/92	30/13991	0.000982312	0.0280337	0.0244345	LPL/NR1H3/MSR1	3
GO:0034103	regulation of tissue remodeling	4/92	69/13991	0.00109218	0.0306969	0.0267558	CD38/IL6/IL15/VDR	4
GO:0001525	angiogenesis	10/92	476/13991	0.00112271	0.031084	0.0270932	WARS/STARD13/CXCL10/TLR3/IL6/CYBB/CCL8/DLL1/RAMP2/SPHK1	10
GO:0033280	response to vitamin D	3/92	32/13991	0.00118872	0.0324277	0.0282644	CXCL10/IL15/VDR	3
GO:0042100	B cell proliferation	4/92	73/13991	0.0013479	0.036237	0.0315847	TNFSF13B/CD38/CD180/GAPT	4
GO:0045089	positive regulation of innate immune response	7/92	253/13991	0.00138069	0.0365882	0.0318907	LAG3/AIM2/IRF7/ACOD1/TLR3/ZBP1/NR1H3	7
GO:0002449	lymphocyte mediated immunity	6/92	189/13991	0.00152974	0.0399671	0.0348359	LAG3/IRF7/IL6/GAPT/C1QB/C1QC	6
GO:0045824	negative regulation of innate immune response	3/92	37/13991	0.00181853	0.0466207	0.0406352	NMI/ACOD1/NR1H3	3
GO:0045073	regulation of chemokine biosynthetic process	2/92	10/13991	0.0018598	0.0466207	0.0406352	TLR3/IL6	2
GO:0097050	type B pancreatic cell apoptotic process	2/92	10/13991	0.0018598	0.0466207	0.0406352	IL6/TCF7L2	2
GO:0001959	regulation of cytokine-mediated signaling pathway	5/92	134/13991	0.00188887	0.0467181	0.0407201	IRF7/IL6/ZBP1/NR1H3/SPHK1	5

## Sheet: EHM_unique_downreg
ID	Description	GeneRatio	BgRatio	pvalue	p.adjust	qvalue	geneID	Count
GO:0040017	positive regulation of locomotion	22/181	487/13991	3.32591e-07	0.000728658	0.00065518	DAPK2/MMP9/DOCK5/FGFR1/CASS4/CCL5/FN1/HSPA5/THBS1/DEFB1/JUN/INSR/ADAM8/PDGFB/PDGFD/SEMA6C/PC/SEMA4C/TNFSF14/GATA2/RHOB/GPNMB	22
GO:2000147	positive regulation of cell motility	21/181	458/13991	4.93293e-07	0.000728658	0.00065518	DAPK2/MMP9/DOCK5/FGFR1/CASS4/CCL5/FN1/HSPA5/THBS1/DEFB1/JUN/INSR/ADAM8/PDGFB/PDGFD/SEMA6C/SEMA4C/TNFSF14/GATA2/RHOB/GPNMB	21
GO:0051272	positive regulation of cellular component movement	21/181	469/13991	7.25996e-07	0.000728658	0.00065518	DAPK2/MMP9/DOCK5/FGFR1/CASS4/CCL5/FN1/HSPA5/THBS1/DEFB1/JUN/INSR/ADAM8/PDGFB/PDGFD/SEMA6C/SEMA4C/TNFSF14/GATA2/RHOB/GPNMB	21
GO:0030335	positive regulation of cell migration	20/181	441/13991	1.11599e-06	0.000840061	0.000755349	DAPK2/MMP9/DOCK5/FGFR1/CASS4/CCL5/FN1/HSPA5/THBS1/JUN/INSR/ADAM8/PDGFB/PDGFD/SEMA6C/SEMA4C/TNFSF14/GATA2/RHOB/GPNMB	20
GO:0050900	leukocyte migration	17/181	349/13991	2.87812e-06	0.0017332	0.00155842	DAPK2/MMP9/KLRK1/CCL5/FN1/SLC7A11/NLRP12/TBX21/THBS1/ADAM8/PDGFB/CXCR4/PDGFD/PLCB1/MMP1/F11R/TNFSF14	17
GO:0031952	regulation of protein autophosphorylation	6/181	43/13991	1.76771e-05	0.00887094	0.00797638	NLRP12/JUN/PDGFB/PDGFD/ERRFI1/GPNMB	6
GO:0046777	protein autophosphorylation	12/181	220/13991	2.92089e-05	0.012564	0.011297	DAPK2/PTK6/FGFR1/NLRP12/JUN/INSR/PDGFB/PDGFD/ERRFI1/INSRR/BMX/GPNMB	12
GO:0050920	regulation of chemotaxis	11/181	191/13991	3.85011e-05	0.0144909	0.0130296	DAPK2/KLRK1/FGFR1/CCL5/THBS1/PDGFB/CXCR4/PDGFD/SEMA6C/SEMA4C/TNFSF14	11
GO:0060326	cell chemotaxis	12/181	246/13991	8.62196e-05	0.0288452	0.0259365	DAPK2/KLRK1/FGFR1/CCL5/THBS1/ADAM8/PDGFB/CXCR4/PDGFD/PLEKHG5/TNFSF14/XCR1	12
GO:0001667	ameboidal-type cell migration	15/181	373/13991	0.000102678	0.0302092	0.0271628	MMP9/DOCK5/FGFR1/TNS1/THBS1/PLXND1/KANK2/JUN/PDGFB/SEMA6C/PLEKHG5/SEMA4C/GATA2/RHOB/TBXA2R	15
GO:0070371	ERK1 and ERK2 cascade	13/181	292/13991	0.000110362	0.0302092	0.0271628	FGFR1/CCL5/FN1/NLRP12/FBLN1/JUN/INSR/PDGFB/PDGFD/ERRFI1/INSRR/ZFP36L2/GPNMB	13
GO:0032103	positive regulation of response to external stimulus	12/181	260/13991	0.000145403	0.036484	0.0328049	DAPK2/FGFR1/CCL5/FAM19A3/NLRP12/THBS1/MAPK13/ADAM8/PDGFB/PDGFD/NPY/TNFSF14	12
GO:0010035	response to inorganic substance	17/181	491/13991	0.000216914	0.0463545	0.0416801	EEF1A2/MMP9/HSPA5/THBS1/MAPK13/JUN/SELENOP/PDGFD/PTCH1/GSN/FOSB/FOS/SLC40A1/CHP2/JUND/RHOB/IL1A	17
GO:0010631	epithelial cell migration	12/181	274/13991	0.000236467	0.0463545	0.0416801	MMP9/DOCK5/FGFR1/THBS1/PLXND1/KANK2/JUN/PDGFB/PLEKHG5/GATA2/RHOB/TBXA2R	12
GO:0071248	cellular response to metal ion	9/181	161/13991	0.000246067	0.0463545	0.0416801	MMP9/HSPA5/JUN/GSN/FOSB/FOS/SLC40A1/CHP2/JUND	9
GO:0090132	epithelium migration	12/181	277/13991	0.000261298	0.0463545	0.0416801	MMP9/DOCK5/FGFR1/THBS1/PLXND1/KANK2/JUN/PDGFB/PLEKHG5/GATA2/RHOB/TBXA2R	12
GO:0070372	regulation of ERK1 and ERK2 cascade	12/181	278/13991	0.000270053	0.0463545	0.0416801	FGFR1/CCL5/FN1/NLRP12/FBLN1/JUN/INSR/PDGFB/PDGFD/ERRFI1/INSRR/GPNMB	12
GO:0071276	cellular response to cadmium ion	4/181	25/13991	0.000277111	0.0463545	0.0416801	MMP9/JUN/GSN/FOS	4

## Sheet: Contrast_upreg
ID	Description	GeneRatio	BgRatio	pvalue	p.adjust	qvalue	geneID	Count
GO:0050729	positive regulation of inflammatory response	4/21	116/13991	2.40784e-05	0.00964393	0.00702908	IL1RL1/TGM2/IL6/LPL	4
GO:0032722	positive regulation of chemokine production	3/21	46/13991	4.24417e-05	0.00964393	0.00702908	IL1RL1/IL6/LPL	3
GO:0051453	regulation of intracellular pH	3/21	60/13991	9.43914e-05	0.00964393	0.00702908	NOX1/SLC9B1/SLC4A9	3
GO:0032642	regulation of chemokine production	3/21	63/13991	0.000109221	0.00964393	0.00702908	IL1RL1/IL6/LPL	3
GO:0030641	regulation of cellular pH	3/21	64/13991	0.000114482	0.00964393	0.00702908	NOX1/SLC9B1/SLC4A9	3
GO:0035745	T-helper 2 cell cytokine production	2/21	11/13991	0.000117059	0.00964393	0.00702908	RSAD2/IL6	2
GO:0090197	positive regulation of chemokine secretion	2/21	11/13991	0.000117059	0.00964393	0.00702908	IL1RL1/LPL	2
GO:0090196	regulation of chemokine secretion	2/21	12/13991	0.000140344	0.00964393	0.00702908	IL1RL1/LPL	2
GO:0032602	chemokine production	3/21	69/13991	0.000143272	0.00964393	0.00702908	IL1RL1/IL6/LPL	3
GO:0031349	positive regulation of defense response	5/21	353/13991	0.000144926	0.00964393	0.00702908	RSAD2/IL1RL1/TGM2/IL6/LPL	5
GO:0006885	regulation of pH	3/21	73/13991	0.00016942	0.00964393	0.00702908	NOX1/SLC9B1/SLC4A9	3
GO:0001819	positive regulation of cytokine production	5/21	368/13991	0.000176089	0.00964393	0.00702908	NOX1/RSAD2/IL1RL1/IL6/LPL	5
GO:0002830	positive regulation of type 2 immune response	2/21	14/13991	0.000193154	0.00964393	0.00702908	RSAD2/IL6	2
GO:0090195	chemokine secretion	2/21	14/13991	0.000193154	0.00964393	0.00702908	IL1RL1/LPL	2
GO:0030004	cellular monovalent inorganic cation homeostasis	3/21	81/13991	0.000230622	0.010747	0.00783307	NOX1/SLC9B1/SLC4A9	3
GO:0048661	positive regulation of smooth muscle cell proliferation	3/21	83/13991	0.000247878	0.0108292	0.00789296	NOX1/TGM2/IL6	3
GO:0002726	positive regulation of T cell cytokine production	2/21	17/13991	0.000287888	0.0118373	0.00862771	RSAD2/IL6	2
GO:0035743	CD4-positive, alpha-beta T cell cytokine production	2/21	18/13991	0.000323581	0.0125657	0.00915865	RSAD2/IL6	2
GO:0032103	positive regulation of response to external stimulus	4/21	260/13991	0.0005436	0.0199988	0.0145763	IL1RL1/TGM2/IL6/LPL	4
GO:0002724	regulation of T cell cytokine production	2/21	24/13991	0.000580553	0.0202903	0.0147888	RSAD2/IL6	2
GO:0002828	regulation of type 2 immune response	2/21	26/13991	0.000682387	0.0226697	0.0165231	RSAD2/IL6	2
GO:0002822	regulation of adaptive immune response based on somatic recombination of immune receptors built from immunoglobulin superfamily domains	3/21	119/13991	0.000713497	0.0226697	0.0165231	RSAD2/IL1RL1/IL6	3
GO:0055067	monovalent inorganic cation homeostasis	3/21	121/13991	0.00074895	0.0227616	0.01659	NOX1/SLC9B1/SLC4A9	3
GO:0050727	regulation of inflammatory response	4/21	299/13991	0.000917984	0.0240635	0.0175389	IL1RL1/TGM2/IL6/LPL	4
GO:0002819	regulation of adaptive immune response	3/21	132/13991	0.000964096	0.0240635	0.0175389	RSAD2/IL1RL1/IL6	3
GO:0048660	regulation of smooth muscle cell proliferation	3/21	132/13991	0.000964096	0.0240635	0.0175389	NOX1/TGM2/IL6	3
GO:0010574	regulation of vascular endothelial growth factor production	2/21	31/13991	0.000971933	0.0240635	0.0175389	NOX1/IL6	2
GO:0048659	smooth muscle cell proliferation	3/21	134/13991	0.00100699	0.0240635	0.0175389	NOX1/TGM2/IL6	3
GO:0042092	type 2 immune response	2/21	32/13991	0.00103579	0.0240635	0.0175389	RSAD2/IL6	2
GO:0002369	T cell cytokine production	2/21	33/13991	0.00110162	0.0240635	0.0175389	RSAD2/IL6	2
GO:0002711	positive regulation of T cell mediated immunity	2/21	33/13991	0.00110162	0.0240635	0.0175389	RSAD2/IL6	2
GO:0010573	vascular endothelial growth factor production	2/21	33/13991	0.00110162	0.0240635	0.0175389	NOX1/IL6	2
GO:0010883	regulation of lipid storage	2/21	41/13991	0.00169852	0.0359778	0.0262228	IL6/LPL	2
GO:0002720	positive regulation of cytokine production involved in immune response	2/21	43/13991	0.00186707	0.0383847	0.0279771	RSAD2/IL6	2
GO:0051607	defense response to virus	3/21	175/13991	0.00216749	0.042073	0.0306654	RSAD2/IL6/OAS2	3
GO:0050708	regulation of protein secretion	4/21	379/13991	0.00220076	0.042073	0.0306654	RSAD2/IL1RL1/IL6/LPL	4
GO:0002709	regulation of T cell mediated immunity	2/21	47/13991	0.00222704	0.042073	0.0306654	RSAD2/IL6	2
GO:0033002	muscle cell proliferation	3/21	187/13991	0.00261714	0.0481416	0.0350886	NOX1/TGM2/IL6	3
GO:0002791	regulation of peptide secretion	4/21	401/13991	0.0027016	0.048421	0.0352921	RSAD2/IL1RL1/IL6/LPL	4

## Sheet: Contrast_downreg
ID	Description	GeneRatio	BgRatio	pvalue	p.adjust	qvalue	geneID	Count
GO:0050900	leukocyte migration	13/106	349/13991	2.27783e-06	0.00596336	0.00521503	DAPK2/CCL5/CX3CR1/CD244/KLRK1/MMP9/TBX21/PLCB1/DUSP1/SLC7A11/NLRP12/PDGFB/TREM1	13
GO:0070372	regulation of ERK1 and ERK2 cascade	11/106	278/13991	8.17658e-06	0.0107031	0.00936003	CCL5/FGFR1/INSR/JUN/DUSP1/ATF3/EPHA4/DUSP6/NLRP12/PDGFB/KLF4	11
GO:0070371	ERK1 and ERK2 cascade	11/106	292/13991	1.29826e-05	0.0113295	0.00990775	CCL5/FGFR1/INSR/JUN/DUSP1/ATF3/EPHA4/DUSP6/NLRP12/PDGFB/KLF4	11
GO:0071276	cellular response to cadmium ion	4/106	25/13991	3.48325e-05	0.0223723	0.0195648	MMP9/FOS/JUN/GSN	4
GO:0045428	regulation of nitric oxide biosynthetic process	5/106	53/13991	4.87956e-05	0.0223723	0.0195648	CX3CR1/KLRK1/INSR/IFNG/KLF4	5
GO:0048660	regulation of smooth muscle cell proliferation	7/106	132/13991	6.36593e-05	0.0223723	0.0195648	CCL5/MMP9/ABCC4/IFNG/JUN/PDGFB/KLF4	7
GO:0007611	learning or memory	9/106	231/13991	6.38655e-05	0.0223723	0.0195648	CX3CR1/FOS/PLK2/PLCB1/MAP1A/INSR/JUN/EGR2/SLC7A11	9
GO:0048659	smooth muscle cell proliferation	7/106	134/13991	7.00288e-05	0.0223723	0.0195648	CCL5/MMP9/ABCC4/IFNG/JUN/PDGFB/KLF4	7
GO:0010634	positive regulation of epithelial cell migration	7/106	136/13991	7.691e-05	0.0223723	0.0195648	DOCK5/MMP9/FGFR1/PLK2/IFNG/JUN/PDGFB	7
GO:0033002	muscle cell proliferation	8/106	187/13991	8.65693e-05	0.0226638	0.0198198	CCL5/MMP9/FGFR1/ABCC4/IFNG/JUN/PDGFB/KLF4	8
GO:0006809	nitric oxide biosynthetic process	5/106	64/13991	0.000121368	0.0232453	0.0203283	CX3CR1/KLRK1/INSR/IFNG/KLF4	5
GO:0070373	negative regulation of ERK1 and ERK2 cascade	5/106	66/13991	0.000140564	0.0232453	0.0203283	DUSP1/ATF3/DUSP6/NLRP12/KLF4	5
GO:0002521	leukocyte differentiation	12/106	447/13991	0.000141625	0.0232453	0.0203283	GAB3/ZNF683/MMP9/TBX21/FOS/TMEM176B/KLF6/IFNG/JUN/CD40LG/CD101/OSCAR	12
GO:0046209	nitric oxide metabolic process	5/106	67/13991	0.000150993	0.0232453	0.0203283	CX3CR1/KLRK1/INSR/IFNG/KLF4	5
GO:0043409	negative regulation of MAPK cascade	7/106	153/13991	0.000160746	0.0232453	0.0203283	RGS3/DUSP1/ATF3/DUSP6/NLRP12/KLF4/DACT1	7
GO:2001057	reactive nitrogen species metabolic process	5/106	68/13991	0.000162003	0.0232453	0.0203283	CX3CR1/KLRK1/INSR/IFNG/KLF4	5
GO:0045429	positive regulation of nitric oxide biosynthetic process	4/106	37/13991	0.000169588	0.0232453	0.0203283	KLRK1/INSR/IFNG/KLF4	4
GO:1904407	positive regulation of nitric oxide metabolic process	4/106	37/13991	0.000169588	0.0232453	0.0203283	KLRK1/INSR/IFNG/KLF4	4
GO:0050890	cognition	9/106	264/13991	0.000176306	0.0232453	0.0203283	CX3CR1/FOS/PLK2/PLCB1/MAP1A/INSR/JUN/EGR2/SLC7A11	9
GO:2000147	positive regulation of cell motility	12/106	458/13991	0.00017758	0.0232453	0.0203283	DAPK2/SEMA6C/DOCK5/CCL5/MMP9/FGFR1/PLK2/INSR/IFNG/JUN/DEFB1/PDGFB	12
GO:2000377	regulation of reactive oxygen species metabolic process	7/106	159/13991	0.000203851	0.0254134	0.0222244	HK2/CX3CR1/KLRK1/INSR/IFNG/PDGFB/KLF4	7
GO:0051272	positive regulation of cellular component movement	12/106	469/13991	0.000221088	0.0263095	0.023008	DAPK2/SEMA6C/DOCK5/CCL5/MMP9/FGFR1/PLK2/INSR/IFNG/JUN/DEFB1/PDGFB	12
GO:0010632	regulation of epithelial cell migration	8/106	220/13991	0.000264777	0.0278004	0.0243118	DOCK5/MMP9/FGFR1/PLK2/IFNG/JUN/PDGFB/KLF4	8
GO:0046777	protein autophosphorylation	8/106	220/13991	0.000264777	0.0278004	0.0243118	DAPK2/PTK6/FGFR1/INSR/JUN/EPHA4/NLRP12/PDGFB	8
GO:0051099	positive regulation of binding	7/106	166/13991	0.000265473	0.0278004	0.0243118	BAMBI/MMP9/PLK2/IFNG/EPHA4/KLF4/DACT1	7
GO:0061614	pri-miRNA transcription by RNA polymerase II	4/106	42/13991	0.000279178	0.0281111	0.0245835	FOS/JUN/PDGFB/KLF4	4
GO:1903426	regulation of reactive oxygen species biosynthetic process	5/106	78/13991	0.000309025	0.029163	0.0255034	CX3CR1/KLRK1/INSR/IFNG/KLF4	5
GO:0040017	positive regulation of locomotion	12/106	487/13991	0.000311904	0.029163	0.0255034	DAPK2/SEMA6C/DOCK5/CCL5/MMP9/FGFR1/PLK2/INSR/IFNG/JUN/DEFB1/PDGFB	12
GO:1903428	positive regulation of reactive oxygen species biosynthetic process	4/106	46/13991	0.000397675	0.034835	0.0304636	KLRK1/INSR/IFNG/KLF4	4
GO:0048661	positive regulation of smooth muscle cell proliferation	5/106	83/13991	0.000412485	0.034835	0.0304636	CCL5/MMP9/ABCC4/JUN/PDGFB	5
GO:2000379	positive regulation of reactive oxygen species metabolic process	5/106	83/13991	0.000412485	0.034835	0.0304636	KLRK1/INSR/IFNG/PDGFB/KLF4	5
GO:0045639	positive regulation of myeloid cell differentiation	5/106	85/13991	0.000460465	0.035311	0.0308799	HSPA1A/FOS/IFNG/JUN/CD101	5
GO:0002573	myeloid leukocyte differentiation	7/106	182/13991	0.000463319	0.035311	0.0308799	GAB3/MMP9/FOS/IFNG/JUN/CD101/OSCAR	7
GO:0006066	alcohol metabolic process	9/106	302/13991	0.000474699	0.035311	0.0308799	SCD/LIPE/CD244/FGFR1/ACER2/NUDT4/PLCB1/IFNG/APOBR	9
GO:0001819	positive regulation of cytokine production	10/106	368/13991	0.000474717	0.035311	0.0308799	HSPA1A/CD244/OSM/KLRK1/PLCB1/IFNG/MAPK13/CD40LG/CLEC5A/NLRP12	10
GO:0030335	positive regulation of cell migration	11/106	441/13991	0.000506969	0.035311	0.0308799	DAPK2/SEMA6C/DOCK5/CCL5/MMP9/FGFR1/PLK2/INSR/IFNG/JUN/PDGFB	11
GO:0002763	positive regulation of myeloid leukocyte differentiation	4/106	49/13991	0.000507423	0.035311	0.0308799	FOS/IFNG/JUN/CD101	4
GO:0032092	positive regulation of protein binding	5/106	87/13991	0.000512536	0.035311	0.0308799	BAMBI/MMP9/PLK2/EPHA4/DACT1	5
GO:0001667	ameboidal-type cell migration	10/106	373/13991	0.000527432	0.0354055	0.0309626	SEMA6C/DOCK5/MMP9/FGFR1/PLK2/TNS1/IFNG/JUN/PDGFB/KLF4	10
GO:0061351	neural precursor cell proliferation	6/106	136/13991	0.000581524	0.037325	0.0326411	ADGRG1/CX3CR1/DIXDC1/FGFR1/SPINT1/FZD3	6
GO:0046686	response to cadmium ion	4/106	51/13991	0.000591585	0.037325	0.0326411	MMP9/FOS/JUN/GSN	4
GO:0042136	neurotransmitter biosynthetic process	5/106	90/13991	0.000598796	0.037325	0.0326411	CX3CR1/KLRK1/INSR/IFNG/KLF4	5
GO:0050920	regulation of chemotaxis	7/106	191/13991	0.000617952	0.0376232	0.0329019	DAPK2/SEMA6C/CCL5/KLRK1/FGFR1/DUSP1/PDGFB	7
