# Supplementary material for: Identification of Host Factors Associated with the Development of Equine Herpesvirus Myeloencephalopathy by Transcriptomic Analysis of Peripheral Blood Mononuclear Cells from Horses
Source: Viruses. 2021 Feb 24;13(3):356. doi: 10.3390/v13030356 (PMC7995974; doi:10.3390/v13030356)
Supplement: Supplementary file 1 [file viruses-13-00356-s001.zip › Supplementary files/File S4 copy.xlsx]

## Sheet: mature known equine miRNAs
tag id	miRDeep2 score	estimated probability that the miRNA is a true positive	rfam alert	total read count	mature read count	loop read count	star read count	significant randfold p-value	mature miRBase miRNA	example miRBase miRNA with the same seed	UCSC browser	NCBI blastn	consensus mature sequence	consensus star sequence	consensus precursor sequence	precursor coordinate
10_dna:primary_assembly_primary_assembly:EquCab3.0:10:1:85155674:1_REF_1747	1.28858e+07	89 +/- 1%	-	25274984	25266513	0	8471	no	eca-miR-150	hsa-miR-150-5p	-	-	ucucccaacccuuguaccagug	cugguacaggcauggggggca	ucucccaacccuuguaccagugcugugccucggucccugguacaggcauggggggca	10_dna:primary_assembly_primary_assembly:EquCab3.0:10:1:85155674:1_REF:19592433..19592490:-
11_dna:primary_assembly_primary_assembly:EquCab3.0:11:1:61676917:1_REF_3060	11909612	89 +/- 1%	-	23360185	23072971	2	287212	no	eca-miR-21	hsa-miR-21-5p	-	-	uagcuuaucagacugauguugacu	caacagcagucgaugggcugu	uagcuuaucagacugauguugacuguugaaucucauggcaacagcagucgaugggcugu	11_dna:primary_assembly_primary_assembly:EquCab3.0:11:1:61676917:1_REF:34161383..34161442:+
6_dna:primary_assembly_primary_assembly:EquCab3.0:6:1:87230776:1_REF_39843	1.0034e+07	89 +/- 1%	-	19681340	19675041	7	6292	no	eca-miR-26a	hsa-miR-26a-5p	-	-	uucaaguaauccaggauaggcu	ccuauucuugauuacuuguuuc	uucaaguaauccaggauaggcuguuuccaucugugaggccuauucuugauuacuuguuuc	6_dna:primary_assembly_primary_assembly:EquCab3.0:6:1:87230776:1_REF:76295587..76295647:-
16_dna:primary_assembly_primary_assembly:EquCab3.0:16:1:88962352:1_REF_12083	10025391	89 +/- 1%	-	19664366	19664287	0	79	no	eca-miR-26a	hsa-miR-26a-5p	-	-	uucaaguaauccaggauaggcu	ccuauucuugguuacuugcacg	uucaaguaauccaggauaggcugugcaggucccaaugggccuauucuugguuacuugcacg	16_dna:primary_assembly_primary_assembly:EquCab3.0:16:1:88962352:1_REF:48848862..48848923:-
16_dna:primary_assembly_primary_assembly:EquCab3.0:16:1:88962352:1_REF_11170	8.23868e+06	89 +/- 1%	-	16159807	16119050	6	40751	no	eca-miR-191a	hsa-miR-191-5p	-	-	caacggaaucccaaaagcagcug	cugcgcuuggauuucguuccc	caacggaaucccaaaagcagcuguugucuccagagcauuccagcugcgcuuggauuucguuccc	16_dna:primary_assembly_primary_assembly:EquCab3.0:16:1:88962352:1_REF:39558146..39558210:+
X_dna:primary_assembly_primary_assembly:EquCab3.0:X:1:128206784:1_REF_45818	6.07798e+06	89 +/- 1%	-	11921690	11912095	314	9281	no	eca-let-7f	hsa-let-7a-5p	-	-	ugagguaguagauuguauaguu	cuauacagucuacugucuuucc	ugagguaguagauuguauaguuuuagggucauaccccaucuuggagauaacuauacagucuacugucuuucc	X_dna:primary_assembly_primary_assembly:EquCab3.0:X:1:128206784:1_REF:44905229..44905301:+
25_dna:primary_assembly_primary_assembly:EquCab3.0:25:1:40282968:1_REF_25666	6.01221e+06	89 +/- 1%	-	11792676	11731518	0	61158	no	eca-miR-181a	hsa-miR-181a-5p	-	-	aacauucaacgcugucggugagu	accaccgaccguugacuguac	aacauucaacgcugucggugaguuugggauuugaaaaaaccaccgaccguugacuguac	25_dna:primary_assembly_primary_assembly:EquCab3.0:25:1:40282968:1_REF:29260044..29260103:+
23_dna:primary_assembly_primary_assembly:EquCab3.0:23:1:55556184:1_REF_24199	5850488	89 +/- 1%	-	11475474	11468081	4	7389	no	eca-let-7f	hsa-let-7a-5p	-	-	ugagguaguagauuguauaguu	cuauacaaucuauugccuuccc	ugagguaguagauuguauaguugugggguagugauuuuacccuguucaggagauaacuauacaaucuauugccuuccc	23_dna:primary_assembly_primary_assembly:EquCab3.0:23:1:55556184:1_REF:53959743..53959821:-
19_dna:primary_assembly_primary_assembly:EquCab3.0:19:1:62681739:1_REF_15275	5.64507e+06	89 +/- 1%	-	11072560	11059851	1	12708	no	eca-miR-16	hsa-miR-15a-5p	-	-	uagcagcacguaaauauuggcg	accaauauuauugugcugcu	uagcagcacguaaauauuggcguagugaaauaaauauuaaacaccaauauuauugugcugcu	19_dna:primary_assembly_primary_assembly:EquCab3.0:19:1:62681739:1_REF:3407872..3407934:-
17_dna:primary_assembly_primary_assembly:EquCab3.0:17:1:80722430:1_REF_12536	5.63678e+06	89 +/- 1%	-	11056299	11055333	3	963	no	eca-miR-16	hsa-miR-15a-5p	-	-	uagcagcacguaaauauuggcg	ccaguauuaacugugcugcugaa	uagcagcacguaaauauuggcguuaagauucuaaaauuaucuccaguauuaacugugcugcugaa	17_dna:primary_assembly_primary_assembly:EquCab3.0:17:1:80722430:1_REF:21041911..21041976:+
17_dna:primary_assembly_primary_assembly:EquCab3.0:17:1:80722430:1_REF_12725	4.64288e+06	89 +/- 1%	-	9106802	9100282	1	6519	no	eca-miR-92a	hsa-miR-25-3p	-	-	uauugcacuugucccggccugu	agguugggaucgguugcaaugcu	agguugggaucgguugcaaugcuguguuucuguaugguauugcacuugucccggccugu	17_dna:primary_assembly_primary_assembly:EquCab3.0:17:1:80722430:1_REF:61685747..61685806:+
11_dna:primary_assembly_primary_assembly:EquCab3.0:11:1:61676917:1_REF_4538	4.15076e+06	89 +/- 1%	-	8141534	8131696	0	9838	no	eca-miR-22	hsa-miR-22-3p	-	-	aagcugccaguugaagaacugu	aguucuucaguggcaagcuuua	aguucuucaguggcaagcuuuauguccugacccagcuaaagcugccaguugaagaacugu	11_dna:primary_assembly_primary_assembly:EquCab3.0:11:1:61676917:1_REF:45699964..45700024:-
X_dna:primary_assembly_primary_assembly:EquCab3.0:X:1:128206784:1_REF_46890	3.87075e+06	89 +/- 1%	-	7592296	7592139	0	157	no	eca-miR-92a	hsa-miR-25-3p	-	-	uauugcacuugucccggccugu	ggguggggauuuguugcauuacu	ggguggggauuuguugcauuacuuguguuauauauaaaguauugcacuugucccggccugu	X_dna:primary_assembly_primary_assembly:EquCab3.0:X:1:128206784:1_REF:110758529..110758590:-
5_dna:primary_assembly_primary_assembly:EquCab3.0:5:1:96759418:1_REF_36922	3.80179e+06	89 +/- 1%	-	7457044	7455783	29	1232	no	eca-miR-186	hsa-miR-186-5p	-	-	caaagaauucuccuuuugggcu	gcccaaaggugaauuuuuuggg	caaagaauucuccuuuugggcuuucugauuuuauuuuaagcccaaaggugaauuuuuuggg	5_dna:primary_assembly_primary_assembly:EquCab3.0:5:1:96759418:1_REF:87758217..87758278:+
23_dna:primary_assembly_primary_assembly:EquCab3.0:23:1:55556184:1_REF_23824	2.84103e+06	89 +/- 1%	-	5572557	5565106	30	7421	no	eca-miR-27b	hsa-miR-27a-3p	-	-	uucacaguggcuaaguucug	agagcuuagcugauuggugaac	agagcuuagcugauuggugaacagugacugguuuccgcuuuguucacaguggcuaaguucug	23_dna:primary_assembly_primary_assembly:EquCab3.0:23:1:55556184:1_REF:2132387..2132449:-
16_dna:primary_assembly_primary_assembly:EquCab3.0:16:1:88962352:1_REF_11094	2.63511e+06	89 +/- 1%	-	5168648	5161608	125	6915	no	eca-let-7g	hsa-let-7a-5p	-	-	ugagguaguaguuuguacaguu	cuguacaggccacugccuugcc	ugagguaguaguuuguacaguuugagggucuaugauaccacccgguacaggagauaacuguacaggccacugccuugcc	16_dna:primary_assembly_primary_assembly:EquCab3.0:16:1:88962352:1_REF:36958029..36958108:+
23_dna:primary_assembly_primary_assembly:EquCab3.0:23:1:55556184:1_REF_24201	2.4422e+06	89 +/- 1%	-	4790264	4774093	53	16118	no	eca-let-7a	hsa-let-7a-5p	-	-	ugagguaguagguuguauaguu	cuauacaaucuacugucuuucc	ugagguaguagguuguauaguuuuagggucacacccaccacugggagauaacuauacaaucuacugucuuucc	23_dna:primary_assembly_primary_assembly:EquCab3.0:23:1:55556184:1_REF:53960136..53960209:-
28_dna:primary_assembly_primary_assembly:EquCab3.0:28:1:47348498:1_REF_28004	2.43962e+06	89 +/- 1%	-	4785209	4769063	0	16146	no	eca-let-7a	hsa-let-7a-5p	-	-	ugagguaguagguuguauaguu	cuauacaaucuacugucuuucc	ugagguaguagguuguauaguuuggggcucugcccugcuaugggguaacuauacaaucuacugucuuucc	28_dna:primary_assembly_primary_assembly:EquCab3.0:28:1:47348498:1_REF:43148193..43148263:+
2_dna:primary_assembly_primary_assembly:EquCab3.0:2:1:121350024:1_REF_30473	1.80026e+06	89 +/- 1%	-	3531117	3267568	595	262954	no	eca-miR-30e	hsa-miR-30a-5p	-	-	uguaaacauccuugacuggaagcu	cuuucagucggauguuuacagc	uguaaacauccuugacuggaagcuguaagguguucagaggagcuuucagucggauguuuacagc	2_dna:primary_assembly_primary_assembly:EquCab3.0:2:1:121350024:1_REF:17482948..17483012:-
9_dna:primary_assembly_primary_assembly:EquCab3.0:9:1:85793548:1_REF_45338	1.41604e+06	89 +/- 1%	-	2777495	1700082	2	1077411	no	eca-miR-151-5p	hsa-miR-151a-5p	-	-	ucgaggagcucacagucuagu	cuagacugaagcuccuugagga	ucgaggagcucacagucuaguaugucucauccccuacuagacugaagcuccuugagga	9_dna:primary_assembly_primary_assembly:EquCab3.0:9:1:85793548:1_REF:81983422..81983480:-
9_dna:primary_assembly_primary_assembly:EquCab3.0:9:1:85793548:1_REF_45319	1.33331e+06	89 +/- 1%	-	2615227	2558005	0	57222	no	eca-miR-30d	hsa-miR-30a-5p	-	-	uguaaacauccccgacuggaagcu	cuuucagucagauguuugcugc	uguaaacauccccgacuggaagcugugagacauggcuaagcuuucagucagauguuugcugc	9_dna:primary_assembly_primary_assembly:EquCab3.0:9:1:85793548:1_REF:77319229..77319291:-
4_dna:primary_assembly_primary_assembly:EquCab3.0:4:1:109462549:1_REF_35572	1.31131e+06	89 +/- 1%	-	2572065	2565215	1	6849	no	eca-miR-29a	hsa-miR-29a-3p	-	-	uagcaccaucugaaaucgguu	acugauuucuuuugguguucaga	acugauuucuuuugguguucagagucaauauaauuuucuagcaccaucugaaaucgguu	4_dna:primary_assembly_primary_assembly:EquCab3.0:4:1:109462549:1_REF:85442663..85442722:-
22_dna:primary_assembly_primary_assembly:EquCab3.0:22:1:50928189:1_REF_23417	1.09777e+06	89 +/- 1%	-	2153235	1556331	0	596904	no	eca-miR-1388	-	-	-	aggacuguccaaccugagaau	uucucagguucgucagcccauga	aggacuguccaaccugagaauggugagucuccagggucguucucagguucgucagcccauga	22_dna:primary_assembly_primary_assembly:EquCab3.0:22:1:50928189:1_REF:50627506..50627568:-
7_dna:primary_assembly_primary_assembly:EquCab3.0:7:1:100787686:1_REF_40649	1.09363e+06	89 +/- 1%	-	2145093	2059199	15944	69950	no	eca-miR-27a	hsa-miR-27a-3p	-	-	uucacaguggcuaaguuccg	agggcuuagcugcuugugagca	agggcuuagcugcuugugagcaggguccacaccgagucauguucacaguggcuaaguuccg	7_dna:primary_assembly_primary_assembly:EquCab3.0:7:1:100787686:1_REF:46233214..46233275:+
11_dna:primary_assembly_primary_assembly:EquCab3.0:11:1:61676917:1_REF_3191	1004849	89 +/- 1%	-	1970962	1139989	0	830973	no	eca-miR-423-5p	hsa-miR-423-3p	-	-	agcucggucugaggccccucagu	ugaggggcagagagcgagacuuu	ugaggggcagagagcgagacuuuucuauuuuccaaaagcucggucugaggccccucagu	11_dna:primary_assembly_primary_assembly:EquCab3.0:11:1:61676917:1_REF:44106241..44106300:+
22_dna:primary_assembly_primary_assembly:EquCab3.0:22:1:50928189:1_REF_22942	948364	89 +/- 1%	-	1860171	1859641	10	520	no	eca-miR-107a	hsa-miR-103a-3p	-	-	agcagcauuguacagggcuauga	agcuucuuuacagugcugccuugu	agcuucuuuacagugcugccuuguagcauucaggucaagcagcauuguacagggcuauga	22_dna:primary_assembly_primary_assembly:EquCab3.0:22:1:50928189:1_REF:19479875..19479935:-
19_dna:primary_assembly_primary_assembly:EquCab3.0:19:1:62681739:1_REF_14944	933729	89 +/- 1%	-	1831463	1479821	26	351616	no	eca-miR-28-5p	hsa-miR-28-3p	-	-	cacuagauugugagcuccugga	aaggagcucacagucuauugag	aaggagcucacagucuauugaguugccuuucugacuuucccacuagauugugagcuccugga	19_dna:primary_assembly_primary_assembly:EquCab3.0:19:1:62681739:1_REF:28810612..28810674:+
3_dna:primary_assembly_primary_assembly:EquCab3.0:3:1:121351753:1_REF_32551	923490	89 +/- 1%	-	1811386	1756835	69	54482	no	eca-miR-140-5p	-	-	-	accacaggguagaaccacggac	cagugguuuuacccuaugguag	cagugguuuuacccuaugguagguuacgucaugcuguucuaccacaggguagaaccacggac	3_dna:primary_assembly_primary_assembly:EquCab3.0:3:1:121351753:1_REF:20601709..20601771:+
4_dna:primary_assembly_primary_assembly:EquCab3.0:4:1:109462549:1_REF_35412	877317	89 +/- 1%	-	1720814	1698230	0	22584	no	eca-miR-148a	hsa-miR-148a-3p	-	-	ucagugcacuacagaacuuugu	aaaguucugagacacuccgacu	aaaguucugagacacuccgacucugaauaugauagaagucagugcacuacagaacuuugu	4_dna:primary_assembly_primary_assembly:EquCab3.0:4:1:109462549:1_REF:57356764..57356824:-
14_dna:primary_assembly_primary_assembly:EquCab3.0:14:1:94600235:1_REF_8734	854730	89 +/- 1%	-	1676510	1669148	0	7362	no	eca-miR-378	hsa-miR-378a-3p	-	-	acuggacuuggagucagaaggc	cuccugacuccagguccugugu	cuccugacuccagguccuguguguuaccucgaaauagcacuggacuuggagucagaaggc	14_dna:primary_assembly_primary_assembly:EquCab3.0:14:1:94600235:1_REF:27496582..27496642:-
13_dna:primary_assembly_primary_assembly:EquCab3.0:13:1:43784481:1_REF_7045	753180	89 +/- 1%	-	1477325	1465013	4	12308	no	eca-miR-93	hsa-miR-17-5p	-	-	caaagugcuguucgugcaggu	acugcugagcuagcacuucccga	caaagugcuguucgugcagguagugugauuaccugaccuacugcugagcuagcacuucccga	13_dna:primary_assembly_primary_assembly:EquCab3.0:13:1:43784481:1_REF:8115129..8115191:-
23_dna:primary_assembly_primary_assembly:EquCab3.0:23:1:55556184:1_REF_23589	674864	89 +/- 1%	-	1323713	1323639	1	73	no	eca-miR-101	mmu-miR-101b-3p	-	-	guacaguacugugauaacuga	cgguuaucaugguaccgaugcu	cgguuaucaugguaccgaugcuguauaucugaaagguacaguacugugauaacuga	23_dna:primary_assembly_primary_assembly:EquCab3.0:23:1:55556184:1_REF:25728398..25728454:+
5_dna:primary_assembly_primary_assembly:EquCab3.0:5:1:96759418:1_REF_36983	663448	89 +/- 1%	-	1301319	1291057	1	10261	no	eca-miR-101	mmu-miR-101b-3p	-	-	guacaguacugugauaacuga	caguuaucacagugcugaugc	caguuaucacagugcugaugcugucaguucuaaagguacaguacugugauaacuga	5_dna:primary_assembly_primary_assembly:EquCab3.0:5:1:96759418:1_REF:92613112..92613168:+
20_dna:primary_assembly_primary_assembly:EquCab3.0:20:1:65343332:1_REF_21157	632369	89 +/- 1%	-	1240360	1240346	0	14	no	eca-miR-30c	hsa-miR-30a-5p	-	-	uguaaacauccuacacucucagcu	cugggagaaggcuguuuacucu	uguaaacauccuacacucucagcuguggaaagugagaaagcugggagaaggcuguuuacucu	20_dna:primary_assembly_primary_assembly:EquCab3.0:20:1:65343332:1_REF:63868912..63868974:-
11_dna:primary_assembly_primary_assembly:EquCab3.0:11:1:61676917:1_REF_4175	546064	89 +/- 1%	-	1071076	1069920	0	1156	no	eca-miR-10a	hsa-miR-10a-5p	-	-	uacccuguagauccgaauuugu	caaauucguaucuaggggaau	uacccuguagauccgaauuuguguaaggaauuuuguggucacaaauucguaucuaggggaau	11_dna:primary_assembly_primary_assembly:EquCab3.0:11:1:61676917:1_REF:24703548..24703610:-
23_dna:primary_assembly_primary_assembly:EquCab3.0:23:1:55556184:1_REF_24197	450934	89 +/- 1%	-	884482	745008	5	139469	no	eca-let-7d	hsa-let-7a-5p	-	-	agagguaguagguugcauaguu	cuauacgaccugcugccuuucu	agagguaguagguugcauaguuuuagggcagggauuuugcccacaaggagauaacuauacgaccugcugccuuucu	23_dna:primary_assembly_primary_assembly:EquCab3.0:23:1:55556184:1_REF:53957804..53957880:-
X_dna:primary_assembly_primary_assembly:EquCab3.0:X:1:128206784:1_REF_46888	311590	89 +/- 1%	-	611166	610972	8	186	no	eca-miR-363	hsa-miR-25-3p	-	-	aauugcacgguauccaucugu	cggguggaucacgaugcaauuu	cggguggaucacgaugcaauuuugauuaguauaauaggagaaaaauugcacgguauccaucugu	X_dna:primary_assembly_primary_assembly:EquCab3.0:X:1:128206784:1_REF:110758369..110758433:-
X_dna:primary_assembly_primary_assembly:EquCab3.0:X:1:128206784:1_REF_45772	307443	89 +/- 1%	-	603033	559794	0	43239	no	eca-miR-532-5p	hsa-miR-532-5p	-	-	caugccuugaguguaggaccgu	ccucccacacccaaggcuugca	caugccuugaguguaggaccguuggcaucuuaauuacccucccacacccaaggcuugca	X_dna:primary_assembly_primary_assembly:EquCab3.0:X:1:128206784:1_REF:41473394..41473453:+
25_dna:primary_assembly_primary_assembly:EquCab3.0:25:1:40282968:1_REF_25668	287733	89 +/- 1%	-	564372	564228	0	144	no	eca-miR-181b	hsa-miR-181a-5p	-	-	aacauucauugcugucggugggu	cucacugaucaaugaaugca	aacauucauugcugucgguggguuugagucugaaucaacucacugaucaaugaaugca	25_dna:primary_assembly_primary_assembly:EquCab3.0:25:1:40282968:1_REF:29261300..29261358:+
30_dna:primary_assembly_primary_assembly:EquCab3.0:30:1:31395959:1_REF_31869	281544	89 +/- 1%	-	552232	550208	1	2023	no	eca-miR-181b	hsa-miR-181a-5p	-	-	aacauucauugcugucggugggu	cucacuggacaaugaaugcaa	aacauucauugcugucgguggguugaacugugcggacaagcucacuggacaaugaaugcaa	30_dna:primary_assembly_primary_assembly:EquCab3.0:30:1:31395959:1_REF:27734174..27734235:-
26_dna:primary_assembly_primary_assembly:EquCab3.0:26:1:43147642:1_REF_26512	279771	89 +/- 1%	-	548752	548372	0	380	no	eca-miR-155	hsa-miR-155-5p	-	-	uuaaugcuaaucgugauagggguu	cuccuacauguuagcauuaaca	uuaaugcuaaucgugauagggguuuuuaccucggacugacuccuacauguuagcauuaaca	26_dna:primary_assembly_primary_assembly:EquCab3.0:26:1:43147642:1_REF:23977040..23977101:+
X_dna:primary_assembly_primary_assembly:EquCab3.0:X:1:128206784:1_REF_46466	275886	89 +/- 1%	-	541133	525134	0	15999	no	eca-miR-221	hsa-miR-221-3p	-	-	agcuacauugucugcuggguuu	accuggcauacaauguagauuucugu	accuggcauacaauguagauuucuguguuucuugggcaacagcuacauugucugcuggguuu	X_dna:primary_assembly_primary_assembly:EquCab3.0:X:1:128206784:1_REF:38513919..38513981:-
X_dna:primary_assembly_primary_assembly:EquCab3.0:X:1:128206784:1_REF_45784	255622	89 +/- 1%	-	501387	500039	1	1347	no	eca-miR-660	hsa-miR-660-5p	-	-	uacccauugcauaucggaguug	accuccugugugcauggauu	uacccauugcauaucggaguugugaauucugaaagcaccuccugugugcauggauu	X_dna:primary_assembly_primary_assembly:EquCab3.0:X:1:128206784:1_REF:41481459..41481515:+
18_dna:primary_assembly_primary_assembly:EquCab3.0:18:1:82641348:1_REF_13455	253748	89 +/- 1%	-	497711	471734	0	25977	no	eca-miR-128	hsa-miR-216a-3p	-	-	ucacagugaaccggucucuuu	cggggccguagcacugucugaga	cggggccguagcacugucugagagguuuacauuucucacagugaaccggucucuuu	18_dna:primary_assembly_primary_assembly:EquCab3.0:18:1:82641348:1_REF:19559614..19559670:+
1_dna:primary_assembly_primary_assembly:EquCab3.0:1:1:188260577:1_REF_16007	249521	89 +/- 1%	-	489421	489307	1	113	no	eca-miR-107b	hsa-miR-103a-3p	-	-	agcagcauuguacagggcuau	agcuucuuuacaguguugccuug	agcuucuuuacaguguugccuuguggcauggaguucaagcagcauuguacagggcuau	1_dna:primary_assembly_primary_assembly:EquCab3.0:1:1:188260577:1_REF:38999027..38999085:+
5_dna:primary_assembly_primary_assembly:EquCab3.0:5:1:96759418:1_REF_36237	224486	89 +/- 1%	-	440316	428194	0	12122	no	eca-miR-29c	hsa-miR-29a-3p	-	-	uagcaccauuugaaaucgguu	accgauuucuccugguguucaga	accgauuucuccugguguucagagucuguuuuugucuagcaccauuugaaaucgguu	5_dna:primary_assembly_primary_assembly:EquCab3.0:5:1:96759418:1_REF:27511712..27511769:+
5_dna:primary_assembly_primary_assembly:EquCab3.0:5:1:96759418:1_REF_36239	224480	89 +/- 1%	-	440304	428182	0	12122	no	eca-miR-29c	hsa-miR-29a-3p	-	-	uagcaccauuugaaaucgguu	accgauuucuccugguguucaga	accgauuucuccugguguucagagucuguuuuugucuagcaccauuugaaaucgguu	5_dna:primary_assembly_primary_assembly:EquCab3.0:5:1:96759418:1_REF:27609003..27609060:+
14_dna:primary_assembly_primary_assembly:EquCab3.0:14:1:94600235:1_REF_8643	214287	89 +/- 1%	-	420309	419999	0	310	no	eca-miR-146a	hsa-miR-146a-5p	-	-	ugagaacugaauuccauggguu	accugugaaguucaguucuuca	ugagaacugaauuccauggguugugucagcgucagaccugugaaguucaguucuuca	14_dna:primary_assembly_primary_assembly:EquCab3.0:14:1:94600235:1_REF:18375050..18375107:-
14_dna:primary_assembly_primary_assembly:EquCab3.0:14:1:94600235:1_REF_8644	214138	89 +/- 1%	-	420019	419999	0	20	no	eca-miR-146a	hsa-miR-146a-5p	-	-	ugagaacugaauuccauggguu	ccuguguguauccucagcu	ccuguguguauccucagcuuugagaacugaauuccauggguu	14_dna:primary_assembly_primary_assembly:EquCab3.0:14:1:94600235:1_REF:18375085..18375127:-
14_dna:primary_assembly_primary_assembly:EquCab3.0:14:1:94600235:1_REF_7636	210521	89 +/- 1%	-	412922	391696	95	21131	no	eca-miR-340-5p	hsa-miR-340-5p	-	-	uuauaaagcaaugagacugauu	uccgucucaguuacuuuauagcc	uuauaaagcaaugagacugauugucaugugucgcuugugggauccgucucaguuacuuuauagcc	14_dna:primary_assembly_primary_assembly:EquCab3.0:14:1:94600235:1_REF:1765477..1765542:+
9_dna:primary_assembly_primary_assembly:EquCab3.0:9:1:85793548:1_REF_45317	209834	89 +/- 1%	-	411576	409822	0	1754	no	eca-miR-30b	hsa-miR-30a-5p	-	-	uguaaacauccuacacucagcu	cugggagguggauguuuacuuc	uguaaacauccuacacucagcuguacuacauggauuggcugggagguggauguuuacuuc	9_dna:primary_assembly_primary_assembly:EquCab3.0:9:1:85793548:1_REF:77314897..77314957:-
X_dna:primary_assembly_primary_assembly:EquCab3.0:X:1:128206784:1_REF_45820	201891	89 +/- 1%	-	395995	380647	0	15348	no	eca-miR-98	hsa-let-7a-5p	-	-	ugagguaguaaguuguauuguu	cuauacaacuuacuacuuuccc	ugagguaguaaguuguauuguugugggguagggauuuuaggccccaauuagaagauaacuauacaacuuacuacuuuccc	X_dna:primary_assembly_primary_assembly:EquCab3.0:X:1:128206784:1_REF:44906098..44906178:+
5_dna:primary_assembly_primary_assembly:EquCab3.0:5:1:96759418:1_REF_37770	171714	89 +/- 1%	-	336804	336280	9	515	no	eca-miR-197	hsa-miR-197-3p	-	-	uucaccaccuucuccacccagc	cggguagagagggcagugggagg	cggguagagagggcagugggagguaagagcucuucacccuucaccaccuucuccacccagc	5_dna:primary_assembly_primary_assembly:EquCab3.0:5:1:96759418:1_REF:55117036..55117097:-
7_dna:primary_assembly_primary_assembly:EquCab3.0:7:1:100787686:1_REF_40651	132609	89 +/- 1%	-	260102	222283	1	37818	no	eca-miR-24	hsa-miR-24-3p	-	-	uggcucaguucagcaggaacagg	cgugccuacugagcugaaacacagu	cgugccuacugagcugaaacacaguugguuugugcagacuggcucaguucagcaggaacagg	7_dna:primary_assembly_primary_assembly:EquCab3.0:7:1:100787686:1_REF:46233358..46233420:+
30_dna:primary_assembly_primary_assembly:EquCab3.0:30:1:31395959:1_REF_31525	127118	89 +/- 1%	-	249338	248185	0	1153	no	eca-miR-1379	-	-	-	cacgggcugcagcgccgacg	ucaggcucucagcccgagc	ucaggcucucagcccgagccguguucuucagaugggcacgggcugcagcgccgacg	30_dna:primary_assembly_primary_assembly:EquCab3.0:30:1:31395959:1_REF:12978716..12978772:+
27_dna:primary_assembly_primary_assembly:EquCab3.0:27:1:40254690:1_REF_27279	123766	89 +/- 1%	-	242754	242402	0	352	no	eca-miR-486-5p	hsa-miR-486-5p	-	-	uccuguacugagcugccccgagc	cggggcagcucaguacaggau	uccuguacugagcugccccgagcugggcacagugaagggccucggggcagcucaguacaggau	27_dna:primary_assembly_primary_assembly:EquCab3.0:27:1:40254690:1_REF:3721485..3721548:-
14_dna:primary_assembly_primary_assembly:EquCab3.0:14:1:94600235:1_REF_8569	121973	89 +/- 1%	-	239239	238871	33	335	no	eca-miR-1271a	hsa-miR-96-5p	-	-	cuuggcaccucguaagcacuca	agugccugcugugugccagg	cuuggcaccucguaagcacucaguaaauacuuguugagugccugcugugugccagg	14_dna:primary_assembly_primary_assembly:EquCab3.0:14:1:94600235:1_REF:4978546..4978602:-
27_dna:primary_assembly_primary_assembly:EquCab3.0:27:1:40254690:1_REF_27016	121906	89 +/- 1%	-	239105	238570	0	535	no	eca-miR-486-5p	hsa-miR-486-5p	-	-	uccuguacugagcugccccgagg	cggggcagcucaguacaggaug	uccuguacugagcugccccgaggcccuucacugugcccagcucggggcagcucaguacaggaug	27_dna:primary_assembly_primary_assembly:EquCab3.0:27:1:40254690:1_REF:3721486..3721550:+
23_dna:primary_assembly_primary_assembly:EquCab3.0:23:1:55556184:1_REF_23822	113794	89 +/- 1%	-	223197	222283	18	896	no	eca-miR-24	hsa-miR-24-3p	-	-	uggcucaguucagcaggaacagg	ggugccuacugagcugauauca	ggugccuacugagcugauaucaguucucauuuuacacacuggcucaguucagcaggaacagg	23_dna:primary_assembly_primary_assembly:EquCab3.0:23:1:55556184:1_REF:2131865..2131927:-
X_dna:primary_assembly_primary_assembly:EquCab3.0:X:1:128206784:1_REF_46652	109407	89 +/- 1%	-	214592	125068	0	89524	no	eca-miR-374a	hsa-miR-374a-3p	-	-	cuuaucagguuguauuguaauu	uuauaauacaaccugauaagu	uuauaauacaaccugauaaguguuacagcacuuaucagguuguauuguaauu	X_dna:primary_assembly_primary_assembly:EquCab3.0:X:1:128206784:1_REF:58620776..58620828:-
23_dna:primary_assembly_primary_assembly:EquCab3.0:23:1:55556184:1_REF_24073	108831	89 +/- 1%	-	213461	209256	2	4203	no	eca-miR-31	hsa-miR-31-5p	-	-	aggcaagaugcuggcauagcug	ugcuaugccaacauauugccauc	aggcaagaugcuggcauagcuguugaacugagaaccugcuaugccaacauauugccauc	23_dna:primary_assembly_primary_assembly:EquCab3.0:23:1:55556184:1_REF:40089698..40089757:-
X_dna:primary_assembly_primary_assembly:EquCab3.0:X:1:128206784:1_REF_45785	106104	89 +/- 1%	-	208113	194939	0	13174	no	eca-miR-502-5p	hsa-miR-501-3p	-	-	aaugcaccugggcaaggauuc	aauccuugcuaucugggugcuagu	aauccuugcuaucugggugcuagugcugucucaaugcaaugcaccugggcaaggauuc	X_dna:primary_assembly_primary_assembly:EquCab3.0:X:1:128206784:1_REF:41482335..41482393:+
1_dna:primary_assembly_primary_assembly:EquCab3.0:1:1:188260577:1_REF_18299	104036	89 +/- 1%	-	204058	190384	0	13674	no	eca-miR-1839	hsa-miR-3927-3p	-	-	aagguagauagaacaggucuugu	agaccuacuuaucuaccaaca	aagguagauagaacaggucuuguuugcaaaauaaauucaagaccuacuuaucuaccaaca	1_dna:primary_assembly_primary_assembly:EquCab3.0:1:1:188260577:1_REF:92777726..92777786:-
X_dna:primary_assembly_primary_assembly:EquCab3.0:X:1:128206784:1_REF_46892	102263	89 +/- 1%	-	200580	200574	1	5	no	eca-miR-19b	hsa-miR-19a-3p	-	-	ugugcaaauccaugcaaaacug	aguuuugcagguuugcauuucag	aguuuugcagguuugcauuucagcguauauauguauauauggcugugcaaauccaugcaaaacug	X_dna:primary_assembly_primary_assembly:EquCab3.0:X:1:128206784:1_REF:110758667..110758732:-
17_dna:primary_assembly_primary_assembly:EquCab3.0:17:1:80722430:1_REF_12723	101618	89 +/- 1%	-	199315	199004	1	310	no	eca-miR-19b	hsa-miR-19a-3p	-	-	ugugcaaauccaugcaaaacug	aguuuugcagguuugcauccagc	aguuuugcagguuugcauccagcugugugauguucugcugugcaaauccaugcaaaacug	17_dna:primary_assembly_primary_assembly:EquCab3.0:17:1:80722430:1_REF:61685630..61685690:+
19_dna:primary_assembly_primary_assembly:EquCab3.0:19:1:62681739:1_REF_15277	99999.8	89 +/- 1%	-	196143	177532	0	18611	no	eca-miR-15b	hsa-miR-15a-5p	-	-	uagcagcacaucaugguuuaca	cgaaucauuauuugcugcucu	uagcagcacaucaugguuuacauacuacagucaagaugcgaaucauuauuugcugcucu	19_dna:primary_assembly_primary_assembly:EquCab3.0:19:1:62681739:1_REF:3408022..3408081:-
17_dna:primary_assembly_primary_assembly:EquCab3.0:17:1:80722430:1_REF_12716	97067.8	89 +/- 1%	-	190389	158221	0	32168	no	eca-miR-106a	hsa-miR-17-5p	-	-	caaagugcuuacagugcagguag	acugcagugaaggcacuugua	caaagugcuuacagugcagguagugauauaugugcaucuacugcagugaaggcacuugua	17_dna:primary_assembly_primary_assembly:EquCab3.0:17:1:80722430:1_REF:61685041..61685101:+
1_dna:primary_assembly_primary_assembly:EquCab3.0:1:1:188260577:1_REF_17725	85781.8	89 +/- 1%	-	168252	166852	0	1400	no	eca-miR-146b-5p	hsa-miR-146a-5p	-	-	ugagaacugaauuccauaggcugu	ugcccuagggacucaguucuggu	ugagaacugaauuccauaggcugugagcuccagcaaaugcccuagggacucaguucuggu	1_dna:primary_assembly_primary_assembly:EquCab3.0:1:1:188260577:1_REF:27882550..27882610:-
X_dna:primary_assembly_primary_assembly:EquCab3.0:X:1:128206784:1_REF_45779	84255.7	89 +/- 1%	-	165259	159434	0	5825	no	eca-miR-501-5p	hsa-miR-501-3p	-	-	aaugcaccugggcaaggauuc	cauccuucgucccugggugagagu	cauccuucgucccugggugagagugcuuuccgaaugcaaugcaccugggcaaggauuc	X_dna:primary_assembly_primary_assembly:EquCab3.0:X:1:128206784:1_REF:41479493..41479551:+
X_dna:primary_assembly_primary_assembly:EquCab3.0:X:1:128206784:1_REF_46897	63160	89 +/- 1%	-	123882	123552	0	330	no	eca-miR-17	hsa-miR-17-5p	-	-	caaagugcuuacagugcagguag	uacugcaaugcaagcacuucu	caaagugcuuacagugcagguagcuuucugagaucuacugcaaugcaagcacuucu	X_dna:primary_assembly_primary_assembly:EquCab3.0:X:1:128206784:1_REF:110759195..110759251:-
17_dna:primary_assembly_primary_assembly:EquCab3.0:17:1:80722430:1_REF_12722	53946.9	89 +/- 1%	-	105809	103837	0	1972	no	eca-miR-20a	hsa-miR-17-5p	-	-	uaaagugcuuauagugcagguag	acugcauuaugagcacuuaaagu	uaaagugcuuauagugcagguaguguuuaguuaucuacugcauuaugagcacuuaaagu	17_dna:primary_assembly_primary_assembly:EquCab3.0:17:1:80722430:1_REF:61685495..61685554:+
4_dna:primary_assembly_primary_assembly:EquCab3.0:4:1:109462549:1_REF_35574	53565.9	89 +/- 1%	-	105062	100600	351	4111	no	eca-miR-29b	hsa-miR-29a-3p	-	-	uagcaccauuugaaaucaguguu	gcugguuucauauggugguuuaga	gcugguuucauauggugguuuagauuuaaauagugauugucuagcaccauuugaaaucaguguu	4_dna:primary_assembly_primary_assembly:EquCab3.0:4:1:109462549:1_REF:85443048..85443112:-
5_dna:primary_assembly_primary_assembly:EquCab3.0:5:1:96759418:1_REF_37440	52431.9	89 +/- 1%	-	102836	102727	0	109	no	eca-miR-92b	hsa-miR-25-3p	-	-	uauugcacucgucccggccucc	agggacgggacgcggugcaguguu	agggacgggacgcggugcaguguuguucuuucccccgccaauauugcacucgucccggccucc	5_dna:primary_assembly_primary_assembly:EquCab3.0:5:1:96759418:1_REF:39317360..39317423:-
11_dna:primary_assembly_primary_assembly:EquCab3.0:11:1:61676917:1_REF_3472	44136.7	89 +/- 1%	-	86567	84482	6	2079	no	eca-miR-744	hsa-miR-744-5p	-	-	ugcggggcuagggcuaacagc	cuguugccacuaaccucaacc	ugcggggcuagggcuaacagcagucuuacugaagguuuccuggaaaccacgcacaugcuguugccacuaaccucaacc	11_dna:primary_assembly_primary_assembly:EquCab3.0:11:1:61676917:1_REF:54752363..54752441:+
1_dna:primary_assembly_primary_assembly:EquCab3.0:1:1:188260577:1_REF_16974	35738.2	89 +/- 1%	-	70094	42612	0	27482	no	eca-miR-628a	hsa-miR-628-5p	-	-	augcugacauauuuacuagagg	ucuaguaagaguggcagucgaag	augcugacauauuuacuagaggguaaaauuaauaaccuucuaguaagaguggcagucgaag	1_dna:primary_assembly_primary_assembly:EquCab3.0:1:1:188260577:1_REF:136675942..136676003:+
8_dna:primary_assembly_primary_assembly:EquCab3.0:8:1:97563019:1_REF_42373	30113.4	89 +/- 1%	-	59061	51028	1	8032	no	eca-miR-130b	hsa-miR-130a-3p	-	-	cagugcaaugaugaaagggca	acucuuucccuguugcacuacu	acucuuucccuguugcacuacugugggcugcuggaagcagugcaaugaugaaagggca	8_dna:primary_assembly_primary_assembly:EquCab3.0:8:1:97563019:1_REF:5383828..5383886:+
13_dna:primary_assembly_primary_assembly:EquCab3.0:13:1:43784481:1_REF_6393	29755.9	89 +/- 1%	-	58362	55356	29	2977	no	eca-miR-590-5p	hsa-miR-590-3p	-	-	uaauuuuauguauaagcuagu	gagcuuauucauaaaaguacag	gagcuuauucauaaaaguacaguauaauccaguaaaccuguaauuuuauguauaagcuagu	13_dna:primary_assembly_primary_assembly:EquCab3.0:13:1:43784481:1_REF:12015291..12015352:+
12_dna:primary_assembly_primary_assembly:EquCab3.0:12:1:36992759:1_REF_5869	26746.5	89 +/- 1%	-	52457	52425	1	31	no	eca-miR-192	hsa-miR-192-5p	-	-	cugaccuaugaauugacagcc	cugccaauuccauaggucacag	cugaccuaugaauugacagccagugcucuugucucccucuggcugccaauuccauaggucacag	12_dna:primary_assembly_primary_assembly:EquCab3.0:12:1:36992759:1_REF:28723072..28723136:-
10_dna:primary_assembly_primary_assembly:EquCab3.0:10:1:85155674:1_REF_1663	26354.9	89 +/- 1%	-	51688	42643	0	9045	no	eca-miR-330	hsa-miR-330-5p	-	-	ucucugggccugugucuuaggcu	caaagcacacggccugcagaga	ucucugggccugugucuuaggcucuucaagaucaaccgagcaaagcacacggccugcagaga	10_dna:primary_assembly_primary_assembly:EquCab3.0:10:1:85155674:1_REF:16353449..16353511:-
10_dna:primary_assembly_primary_assembly:EquCab3.0:10:1:85155674:1_REF_836	24943.3	89 +/- 1%	-	48919	48802	1	116	no	eca-let-7e	hsa-let-7a-5p	-	-	ugagguaggagguuguauaguu	cuauacggccuccuagcuuucc	ugagguaggagguuguauaguugaggaggacacccacggagaucacuauacggccuccuagcuuucc	10_dna:primary_assembly_primary_assembly:EquCab3.0:10:1:85155674:1_REF:21666217..21666284:+
X_dna:primary_assembly_primary_assembly:EquCab3.0:X:1:128206784:1_REF_46589	22369.2	89 +/- 1%	-	43871	43864	0	7	no	eca-miR-1468	hsa-miR-1468-5p	-	-	cuccguuugccuguuuugcuga	agcaaaauaagcaaauggaaa	cuccguuugccuguuuugcugauguucuuuugauucauucucagcaaaauaagcaaauggaaa	X_dna:primary_assembly_primary_assembly:EquCab3.0:X:1:128206784:1_REF:49538676..49538739:-
X_dna:primary_assembly_primary_assembly:EquCab3.0:X:1:128206784:1_REF_46934	22074.9	89 +/- 1%	-	43300	40819	0	2481	no	eca-miR-505	-	-	-	gucaacacuugcugguuuccu	gggagccaggaaguauugauguu	gggagccaggaaguauugauguuucugccaguuuagcgucaacacuugcugguuuccu	X_dna:primary_assembly_primary_assembly:EquCab3.0:X:1:128206784:1_REF:115406723..115406781:-
13_dna:primary_assembly_primary_assembly:EquCab3.0:13:1:43784481:1_REF_6411	21246.8	89 +/- 1%	-	41676	41211	2	463	no	eca-miR-7177b	-	-	-	aaaugguccccuagugcucugg	agggcacuaggagaccacuugg	agggcacuaggagaccacuugguaaauuacuuuaaccaagcacucuaaaugguccccuagugcucugg	13_dna:primary_assembly_primary_assembly:EquCab3.0:13:1:43784481:1_REF:16445429..16445497:+
13_dna:primary_assembly_primary_assembly:EquCab3.0:13:1:43784481:1_REF_6820	19689.4	89 +/- 1%	-	38614	35612	4	2998	no	eca-miR-1842	hsa-miR-8057	-	-	uuggcucugugaggucggcuca	agcaggccugucagggcguug	uuggcucugugaggucggcucaaggugggucuggauauugagcaggccugucagggcguug	13_dna:primary_assembly_primary_assembly:EquCab3.0:13:1:43784481:1_REF:41809740..41809801:+
8_dna:primary_assembly_primary_assembly:EquCab3.0:8:1:97563019:1_REF_43297	19364.3	89 +/- 1%	-	37976	34434	0	3542	no	eca-miR-185	hsa-miR-185-5p	-	-	uggagagaaaggcaguuccuga	aggggcuggcuuuccucuggu	uggagagaaaggcaguuccugaugguccccuccccaggggcuggcuuuccucuggu	8_dna:primary_assembly_primary_assembly:EquCab3.0:8:1:97563019:1_REF:326604..326660:-
23_dna:primary_assembly_primary_assembly:EquCab3.0:23:1:55556184:1_REF_23676	18790.4	89 +/- 1%	-	36852	29326	0	7526	no	eca-miR-872	mmu-miR-872-5p	-	-	aagguuacuuguuaguucagg	ugaacuuugcaguagccuccu	aagguuacuuguuaguucaggaccucguuauuucuugccugaacuuugcaguagccuccu	23_dna:primary_assembly_primary_assembly:EquCab3.0:23:1:55556184:1_REF:44521288..44521348:+
23_dna:primary_assembly_primary_assembly:EquCab3.0:23:1:55556184:1_REF_23862	17172.2	89 +/- 1%	-	33677	25565	4	8108	no	eca-miR-7	hsa-miR-7-1-3p	-	-	caacaaaucacagucugccaua	uggaagacuagugauuuuguuguu	uggaagacuagugauuuuguuguuuguagauaacuaaaucgacaacaaaucacagucugccaua	23_dna:primary_assembly_primary_assembly:EquCab3.0:23:1:55556184:1_REF:6940633..6940697:-
28_dna:primary_assembly_primary_assembly:EquCab3.0:28:1:47348498:1_REF_28488	15684.4	89 +/- 1%	-	30766	30737	0	29	no	eca-miR-9021	-	-	-	gcugccgagaguuguucacugu	gugggcagccccuggccugcag	gugggcagccccuggccugcagagguuagaguaaccugcugccgagaguuguucacugu	28_dna:primary_assembly_primary_assembly:EquCab3.0:28:1:47348498:1_REF:46416715..46416774:-
17_dna:primary_assembly_primary_assembly:EquCab3.0:17:1:80722430:1_REF_12718	14609.6	89 +/- 1%	-	28655	23747	9	4899	no	eca-miR-18a	hsa-miR-18a-5p	-	-	uaaggugcaucuagugcagauag	acugcccuaagugcuccuucug	uaaggugcaucuagugcagauagugaaguagauuagcaucuacugcccuaagugcuccuucug	17_dna:primary_assembly_primary_assembly:EquCab3.0:17:1:80722430:1_REF:61685181..61685244:+
24_dna:primary_assembly_primary_assembly:EquCab3.0:24:1:48288683:1_REF_24678	14532.1	89 +/- 1%	-	28498	18779	17	9702	no	eca-miR-345-5p	hsa-miR-345-5p	-	-	gcugacuccuaguccagugcu	cccugaacuaggggucuggagg	gcugacuccuaguccagugcucgugauggcuagugggcccugaacuaggggucuggagg	24_dna:primary_assembly_primary_assembly:EquCab3.0:24:1:48288683:1_REF:42657513..42657572:+
X_dna:primary_assembly_primary_assembly:EquCab3.0:X:1:128206784:1_REF_45774	13008.8	89 +/- 1%	-	25511	24645	25	841	no	eca-miR-188-5p	hsa-miR-188-5p	-	-	caucccuugcaugguggagggu	cucccacaugcaggguuugca	caucccuugcaugguggagggugagcuuucugaaaaccccucccacaugcaggguuugca	X_dna:primary_assembly_primary_assembly:EquCab3.0:X:1:128206784:1_REF:41473768..41473828:+
X_dna:primary_assembly_primary_assembly:EquCab3.0:X:1:128206784:1_REF_46644	12299.9	89 +/- 1%	-	24121	23999	0	122	no	eca-miR-421	hsa-miR-421	-	-	aucaacagacauuaauugggcgc	cucauuaaauguuuguugaaug	cucauuaaauguuuguugaaugaaaaaaugaaucaucaacagacauuaauugggcgc	X_dna:primary_assembly_primary_assembly:EquCab3.0:X:1:128206784:1_REF:58556034..58556091:-
25_dna:primary_assembly_primary_assembly:EquCab3.0:25:1:40282968:1_REF_26373	12145.1	89 +/- 1%	-	23816	19461	0	4355	no	eca-miR-126-5p	hsa-miR-126-5p	-	-	cauuauuacuuuugguacgcg	ucguaccgugaguaauaaugcg	cauuauuacuuuugguacgcgcugugacacuucaaacucguaccgugaguaauaaugcg	25_dna:primary_assembly_primary_assembly:EquCab3.0:25:1:40282968:1_REF:37944588..37944647:-
8_dna:primary_assembly_primary_assembly:EquCab3.0:8:1:97563019:1_REF_43446	11429.9	89 +/- 1%	-	22414	21600	0	814	no	eca-miR-3200	hsa-miR-3200-3p	-	-	caccuugcgcuacucaggucug	aaucugagaaggcgcacaagguu	aaucugagaaggcgcacaagguuuguguccaauacgcuccacaccuugcgcuacucaggucug	8_dna:primary_assembly_primary_assembly:EquCab3.0:8:1:97563019:1_REF:8437367..8437430:-
8_dna:primary_assembly_primary_assembly:EquCab3.0:8:1:97563019:1_REF_43444	11429.9	89 +/- 1%	-	22414	21600	0	814	no	eca-miR-3200	hsa-miR-3200-3p	-	-	caccuugcgcuacucaggucug	aaucugagaaggcgcacaagguu	aaucugagaaggcgcacaagguuuguguccaauacgcuccacaccuugcgcuacucaggucug	8_dna:primary_assembly_primary_assembly:EquCab3.0:8:1:97563019:1_REF:8331200..8331263:-
7_dna:primary_assembly_primary_assembly:EquCab3.0:7:1:100787686:1_REF_40911	11221	89 +/- 1%	-	22003	21586	0	417	no	eca-miR-326	hsa-miR-330-5p	-	-	ccucugggcccuuccuccagc	uggaggcagggccuuugugaaggcga	uggaggcagggccuuugugaaggcgaguugugcugggaucgccucugggcccuuccuccagc	7_dna:primary_assembly_primary_assembly:EquCab3.0:7:1:100787686:1_REF:70997182..70997244:+
17_dna:primary_assembly_primary_assembly:EquCab3.0:17:1:80722430:1_REF_12719	10915.8	89 +/- 1%	-	21406	20964	0	442	no	eca-miR-19a	hsa-miR-19a-3p	-	-	ugugcaaaucuaugcaaaacuga	aguuuugcauaguugcacua	aguuuugcauaguugcacuacaagaagaauguaguugugcaaaucuaugcaaaacuga	17_dna:primary_assembly_primary_assembly:EquCab3.0:17:1:80722430:1_REF:61685330..61685388:+
30_dna:primary_assembly_primary_assembly:EquCab3.0:30:1:31395959:1_REF_31441	10583.9	89 +/- 1%	-	20756	6364	0	14392	no	eca-miR-350	hsa-miR-519c-3p	-	-	aaagugcacgcgcuuugggac	uucacaaagcccauacacuuuu	aaagugcacgcgcuuugggacagugaggaagaugauguucacaaagcccauacacuuuu	30_dna:primary_assembly_primary_assembly:EquCab3.0:30:1:31395959:1_REF:2087482..2087541:+
17_dna:primary_assembly_primary_assembly:EquCab3.0:17:1:80722430:1_REF_12537	10046.1	89 +/- 1%	-	19701	15861	3	3837	no	eca-miR-3613	hsa-miR-3613-5p	-	-	uguuguacuuuuuuuuuuguuc	acaaaaaaaaaagcccaacccu	uguuguacuuuuuuuuuuguucguugcauuuuuaggaacaaaaaaaaaagcccaacccu	17_dna:primary_assembly_primary_assembly:EquCab3.0:17:1:80722430:1_REF:21087974..21088033:+
4_dna:primary_assembly_primary_assembly:EquCab3.0:4:1:109462549:1_REF_34975	9477	89 +/- 1%	-	18582	15350	0	3232	no	eca-miR-671-5p	hsa-miR-671-3p	-	-	uccgguucucagggcuccacc	aggaagcccuggaggggcuggagg	aggaagcccuggaggggcuggaggugauggauguuuuccuccgguucucagggcuccacc	4_dna:primary_assembly_primary_assembly:EquCab3.0:4:1:109462549:1_REF:102950779..102950839:+
12_dna:primary_assembly_primary_assembly:EquCab3.0:12:1:36992759:1_REF_5037	8864.4	89 +/- 1%	-	17382	17369	0	13	no	eca-miR-130a	hsa-miR-130a-3p	-	-	cagugcaauguuaaaagggcau	gcucuuuucacauugugcuacu	gcucuuuucacauugugcuacugucugcaccuaccacuagcagugcaauguuaaaagggcau	12_dna:primary_assembly_primary_assembly:EquCab3.0:12:1:36992759:1_REF:21236000..21236062:+
X_dna:primary_assembly_primary_assembly:EquCab3.0:X:1:128206784:1_REF_46893	8615.1	89 +/- 1%	-	16893	16672	0	221	no	eca-miR-20b	hsa-miR-17-5p	-	-	caaagugcucauagugcagguag	acuguagugugggcacuuccagu	caaagugcucauagugcagguaguuuuggcauuacucuacuguagugugggcacuuccagu	X_dna:primary_assembly_primary_assembly:EquCab3.0:X:1:128206784:1_REF:110758795..110758856:-
X_dna:primary_assembly_primary_assembly:EquCab3.0:X:1:128206784:1_REF_46901	7739.9	89 +/- 1%	-	15178	15175	0	3	no	eca-miR-450b-5p	hsa-miR-450b-5p	-	-	uuuugcaauauguuccugaau	uugggaacauuuugcauccaua	uuuugcaauauguuccugaauauguaauauaaguguauugggaacauuuugcauccaua	X_dna:primary_assembly_primary_assembly:EquCab3.0:X:1:128206784:1_REF:111015233..111015292:-
3_dna:primary_assembly_primary_assembly:EquCab3.0:3:1:121351753:1_REF_33386	6707.5	89 +/- 1%	-	13150	13081	51	18	no	eca-miR-328	hsa-miR-328-3p	-	-	cuggcccucucugcccuuccgu	ggggggcaggaggggcucaggg	ggggggcaggaggggcucagggagaaagugugugcagccccuggcccucucugcccuuccgu	3_dna:primary_assembly_primary_assembly:EquCab3.0:3:1:121351753:1_REF:18363108..18363170:-
X_dna:primary_assembly_primary_assembly:EquCab3.0:X:1:128206784:1_REF_46649	5148.9	89 +/- 1%	-	10094	7606	0	2488	no	eca-miR-545	hsa-miR-545-5p	-	-	ucaguaaauguuuauuggauga	aucaacaaacauuuauugugugc	ucaguaaauguuuauuggaugaauaaaugaaugacucaucaacaaacauuuauugugugc	X_dna:primary_assembly_primary_assembly:EquCab3.0:X:1:128206784:1_REF:58620605..58620665:-
18_dna:primary_assembly_primary_assembly:EquCab3.0:18:1:82641348:1_REF_13682	4824.3	89 +/- 1%	-	9458	9455	0	3	no	eca-miR-10b	hsa-miR-10a-5p	-	-	uacccuguagaaccgaauuugu	acagauucgauucuaggggaa	uacccuguagaaccgaauuugugugguauccacauagucacagauucgauucuaggggaa	18_dna:primary_assembly_primary_assembly:EquCab3.0:18:1:82641348:1_REF:54645768..54645828:+
7_dna:primary_assembly_primary_assembly:EquCab3.0:7:1:100787686:1_REF_40194	4769.2	89 +/- 1%	-	9349	8107	0	1242	no	eca-miR-7	hsa-miR-7-5p	-	-	uggaagacuagugauuuuguuguu	caacaaaucacggcuuccuca	uggaagacuagugauuuuguuguuuugacguacuaugacaacaaaucacggcuuccuca	7_dna:primary_assembly_primary_assembly:EquCab3.0:7:1:100787686:1_REF:3377235..3377294:+
17_dna:primary_assembly_primary_assembly:EquCab3.0:17:1:80722430:1_REF_12834	4694	89 +/- 1%	-	9201	9176	0	25	no	eca-miR-9163	hsa-miR-5699-5p	-	-	ugccccaagaagccuggacuugu	agguccuggcgucugggugcugga	ugccccaagaagccuggacuuguggguuuguggcucugcugugcacagguccuggcgucugggugcugga	17_dna:primary_assembly_primary_assembly:EquCab3.0:17:1:80722430:1_REF:78291092..78291162:+
11_dna:primary_assembly_primary_assembly:EquCab3.0:11:1:61676917:1_REF_3521	4555.4	89 +/- 1%	-	8929	8927	0	2	no	eca-miR-1180	hsa-miR-1180-3p	-	-	uuuccggcucgagugggugugu	uggcccacccagccgggaau	uggcccacccagccgggaauagugcacgaguuuguuuccggcucgagugggugugu	11_dna:primary_assembly_primary_assembly:EquCab3.0:11:1:61676917:1_REF:59580511..59580567:+
28_dna:primary_assembly_primary_assembly:EquCab3.0:28:1:47348498:1_REF_28448	4477.1	89 +/- 1%	-	8776	8710	0	66	no	eca-miR-1249	hsa-miR-1249-3p	-	-	acgcccuucccccccuucuuca	aggagggaggagaugggccaaguu	aggagggaggagaugggccaaguucccucugccuggaacgcccuucccccccuucuuca	28_dna:primary_assembly_primary_assembly:EquCab3.0:28:1:47348498:1_REF:42329014..42329073:-
X_dna:primary_assembly_primary_assembly:EquCab3.0:X:1:128206784:1_REF_46645	4233.6	89 +/- 1%	-	8299	6807	0	1492	no	eca-miR-374b	hsa-miR-374a-5p	-	-	auauaauacaaccugcuaagu	cuuaucagguuguauuaucauu	auauaauacaaccugcuaaguguccuagcacuuaucagguuguauuaucauu	X_dna:primary_assembly_primary_assembly:EquCab3.0:X:1:128206784:1_REF:58556199..58556251:-
5_dna:primary_assembly_primary_assembly:EquCab3.0:5:1:96759418:1_REF_36424	4194.4	89 +/- 1%	-	8222	8220	0	2	no	eca-miR-190b	hsa-miR-190a-5p	-	-	ugauauguuugauauuggguug	acuaaaugucaaacauauucu	ugauauguuugauauuggguuguuuaauuagaaaccaacuaaaugucaaacauauucu	5_dna:primary_assembly_primary_assembly:EquCab3.0:5:1:96759418:1_REF:40110329..40110387:+
21_dna:primary_assembly_primary_assembly:EquCab3.0:21:1:58984458:1_REF_21399	4169.2	89 +/- 1%	-	8179	5240	0	2939	no	eca-miR-582-5p	-	-	-	uaaccgguugaacaacugaacc	uuacaguuguucaaccaguuac	uuacaguuguucaaccaguuacuaaucuaacuaauuguaaccgguugaacaacugaacc	21_dna:primary_assembly_primary_assembly:EquCab3.0:21:1:58984458:1_REF:13877221..13877280:+
13_dna:primary_assembly_primary_assembly:EquCab3.0:13:1:43784481:1_REF_7388	3602.5	89 +/- 1%	-	7061	6535	0	526	no	eca-miR-193b	hsa-miR-193a-3p	-	-	aacuggcccacaaagucccgcu	cgggguuuugagggcgagauga	cgggguuuugagggcgagaugaguuuauguuuuauccaacuggcccacaaagucccgcu	13_dna:primary_assembly_primary_assembly:EquCab3.0:13:1:43784481:1_REF:31850710..31850769:-
29_dna:primary_assembly_primary_assembly:EquCab3.0:29:1:34776120:1_REF_28601	3427.6	89 +/- 1%	-	6724	6712	0	12	no	eca-miR-9080	-	-	-	auccgagguugguugaaucug	auucaaccuaccauggau	auucaaccuaccauggaucauaaacauaguacuguacaugauccgagguugguugaaucug	29_dna:primary_assembly_primary_assembly:EquCab3.0:29:1:34776120:1_REF:11961302..11961363:+
X_dna:primary_assembly_primary_assembly:EquCab3.0:X:1:128206784:1_REF_46905	3280.6	89 +/- 1%	-	6430	6429	0	1	no	eca-miR-450c	hsa-miR-450a-5p	-	-	uuuugcgauguguuccuaauac	auugggaacauuuugcauuc	uuuugcgauguguuccuaauacguaauauaaauguauugggaacauuuugcauuc	X_dna:primary_assembly_primary_assembly:EquCab3.0:X:1:128206784:1_REF:111015539..111015594:-
1_dna:primary_assembly_primary_assembly:EquCab3.0:1:1:188260577:1_REF_17955	2845.4	89 +/- 1%	-	5575	5563	2	10	no	eca-miR-1296	hsa-miR-1296-5p	-	-	uuagggcccuggcuccaucuccu	aguggggcuucgacccuaacc	uuagggcccuggcuccaucuccuuuaggaaaaccuucuuuggggaguggggcuucgacccuaacc	1_dna:primary_assembly_primary_assembly:EquCab3.0:1:1:188260577:1_REF:52846599..52846664:-
22_dna:primary_assembly_primary_assembly:EquCab3.0:22:1:50928189:1_REF_23309	2719.4	89 +/- 1%	-	5328	3653	0	1675	no	eca-miR-296	hsa-miR-7160-3p	-	-	gagggccccccccaauccugu	aggguuggguggaggcuuuccu	gagggccccccccaauccuguuguguuugauucagaggguuggguggaggcuuuccu	22_dna:primary_assembly_primary_assembly:EquCab3.0:22:1:50928189:1_REF:46180502..46180559:-
4_dna:primary_assembly_primary_assembly:EquCab3.0:4:1:109462549:1_REF_35431	2486.2	89 +/- 1%	-	4872	4826	0	46	no	eca-miR-196b	hsa-miR-196a-5p	-	-	uagguaguuuccuguuguuggga	ucgacagcacgacacugccuuca	uagguaguuuccuguuguugggauccagcuuucucucgacagcacgacacugccuuca	4_dna:primary_assembly_primary_assembly:EquCab3.0:4:1:109462549:1_REF:58381209..58381267:-
X_dna:primary_assembly_primary_assembly:EquCab3.0:X:1:128206784:1_REF_46911	2485.8	89 +/- 1%	-	4870	3892	0	978	no	eca-miR-424	hsa-miR-15a-5p	-	-	cagcagcaauucauguuuuga	caaaacgugaggcgcugcuau	cagcagcaauucauguuuugaagugauuuaaacgguucaaaacgugaggcgcugcuau	X_dna:primary_assembly_primary_assembly:EquCab3.0:X:1:128206784:1_REF:111021472..111021530:-
25_dna:primary_assembly_primary_assembly:EquCab3.0:25:1:40282968:1_REF_26236	2480.3	89 +/- 1%	-	4860	3531	0	1329	no	eca-miR-199b-5p	hsa-miR-199a-3p	-	-	acaguagucugcacauugguu	cccaguguuuagacuaucuguuc	cccaguguuuagacuaucuguucaggacucccaaauuguacaguagucugcacauugguu	25_dna:primary_assembly_primary_assembly:EquCab3.0:25:1:40282968:1_REF:32139036..32139096:-
X_dna:primary_assembly_primary_assembly:EquCab3.0:X:1:128206784:1_REF_46931	2381.4	89 +/- 1%	-	4672	4602	0	70	no	eca-miR-504	-	-	-	gacccuggucugcacucuauc	gggagcgcagggcaggguuucc	gacccuggucugcacucuaucuguaugcuuacugaagggagcgcagggcaggguuucc	X_dna:primary_assembly_primary_assembly:EquCab3.0:X:1:128206784:1_REF:114357347..114357405:-
1_dna:primary_assembly_primary_assembly:EquCab3.0:1:1:188260577:1_REF_18429	2314.4	89 +/- 1%	-	4534	4527	0	7	no	eca-miR-211	hsa-miR-204-5p	-	-	uucccuuugucauccuuugccu	gcagggacugcaaaggggugc	uucccuuugucauccuuugccuagggcucugaguggggcagggacugcaaaggggugc	1_dna:primary_assembly_primary_assembly:EquCab3.0:1:1:188260577:1_REF:109178767..109178825:-
2_dna:primary_assembly_primary_assembly:EquCab3.0:2:1:121350024:1_REF_29746	2278.8	89 +/- 1%	-	4464	4431	1	32	no	eca-miR-34a	hsa-miR-34a-5p	-	-	uggcagugucuuagcugguuguu	aaucagcaaguauacugccu	uggcagugucuuagcugguuguugugaguaauagugcgggaagcaaucagcaaguauacugccu	2_dna:primary_assembly_primary_assembly:EquCab3.0:2:1:121350024:1_REF:42156752..42156816:+
14_dna:primary_assembly_primary_assembly:EquCab3.0:14:1:94600235:1_REF_7886	2044.2	89 +/- 1%	-	4012	3867	6	139	no	eca-miR-9156	-	-	-	ucuagggcgccugugaagauggu	uucugcgcacgcgccguccugg	ucuagggcgccugugaagauggucuuucuugagccucgccuucugcgcacgcgccguccugg	14_dna:primary_assembly_primary_assembly:EquCab3.0:14:1:94600235:1_REF:26253625..26253687:+
23_dna:primary_assembly_primary_assembly:EquCab3.0:23:1:55556184:1_REF_23540	2019.3	89 +/- 1%	-	3962	3932	0	30	no	eca-miR-8951	-	-	-	uuuugaagacauuccuagaau	uucuaagaaugucuucaaaaac	uuuugaagacauuccuagaauccagugaguuguuuuaaucugauucuaagaaugucuucaaaaac	23_dna:primary_assembly_primary_assembly:EquCab3.0:23:1:55556184:1_REF:18492011..18492076:+
7_dna:primary_assembly_primary_assembly:EquCab3.0:7:1:100787686:1_REF_40653	1983.5	89 +/- 1%	-	3883	2928	0	955	no	eca-miR-8992	mmu-miR-666-3p	-	-	cgcugcaggcugcgcccgggga	accgggugcagccggcacgcg	accgggugcagccggcacgcgcuugccgggcaccccgcgcugcaggcugcgcccgggga	7_dna:primary_assembly_primary_assembly:EquCab3.0:7:1:100787686:1_REF:46235223..46235282:+
7_dna:primary_assembly_primary_assembly:EquCab3.0:7:1:100787686:1_REF_40958	1915.6	89 +/- 1%	-	3751	3458	0	293	no	eca-miR-139-5p	hsa-miR-139-5p	-	-	ucuacagugcacgugucuccagu	ggagacgcggcccuguuggagu	ucuacagugcacgugucuccaguguggcuccgaggcuggagacgcggcccuguuggagu	7_dna:primary_assembly_primary_assembly:EquCab3.0:7:1:100787686:1_REF:73259103..73259162:+
X_dna:primary_assembly_primary_assembly:EquCab3.0:X:1:128206784:1_REF_46903	1874.7	89 +/- 1%	-	3673	3660	0	13	no	eca-miR-450a	hsa-miR-450a-5p	-	-	uuuugcgauguguuccuaau	uugggagcauuuugcaugcau	uuuugcgauguguuccuaauaugcaguauaaauauauugggagcauuuugcaugcau	X_dna:primary_assembly_primary_assembly:EquCab3.0:X:1:128206784:1_REF:111015404..111015461:-
5_dna:primary_assembly_primary_assembly:EquCab3.0:5:1:96759418:1_REF_37134	1872.8	89 +/- 1%	-	3668	3550	0	118	no	eca-miR-199a-5p	hsa-miR-199a-3p	-	-	acaguagucugcacauugguu	cccaguguucagacuaccuguuc	cccaguguucagacuaccuguucaggacaaugccguuguacaguagucugcacauugguu	5_dna:primary_assembly_primary_assembly:EquCab3.0:5:1:96759418:1_REF:8123287..8123347:-
7_dna:primary_assembly_primary_assembly:EquCab3.0:7:1:100787686:1_REF_40747	1863.4	89 +/- 1%	-	3649	3531	0	118	no	eca-miR-199a-5p	hsa-miR-199a-3p	-	-	acaguagucugcacauugguu	cccaguguucagacuaccuguuc	cccaguguucagacuaccuguucagggggcuccgaauguguacaguagucugcacauugguu	7_dna:primary_assembly_primary_assembly:EquCab3.0:7:1:100787686:1_REF:51126962..51127024:+
4_dna:primary_assembly_primary_assembly:EquCab3.0:4:1:109462549:1_REF_34733	1697	89 +/- 1%	-	3323	1895	0	1428	no	eca-miR-335	hsa-miR-335-3p	-	-	uuuuucauuauugcuccugac	ucaagagcaauaacgaaaaaug	ucaagagcaauaacgaaaaauguuugucauaaaccguuuuucauuauugcuccugac	4_dna:primary_assembly_primary_assembly:EquCab3.0:4:1:109462549:1_REF:85156075..85156132:+
12_dna:primary_assembly_primary_assembly:EquCab3.0:12:1:36992759:1_REF_5871	1655.6	89 +/- 1%	-	3241	3223	0	18	no	eca-miR-194	hsa-miR-194-5p	-	-	uguaacagcaacuccaugugga	ccaguggggcugcuguuaucugg	uguaacagcaacuccauguggaagugcccacugguuccaguggggcugcuguuaucugg	12_dna:primary_assembly_primary_assembly:EquCab3.0:12:1:36992759:1_REF:28723278..28723337:-
7_dna:primary_assembly_primary_assembly:EquCab3.0:7:1:100787686:1_REF_41589	1607.8	89 +/- 1%	-	3149	2976	0	173	no	eca-miR-125b-5p	hsa-miR-125b-5p	-	-	ucccugagacccuaacuuguga	acggguuaggcucuugggagcu	ucccugagacccuaacuugugauguuuaccguuuaaauccacggguuaggcucuugggagcu	7_dna:primary_assembly_primary_assembly:EquCab3.0:7:1:100787686:1_REF:30143999..30144061:-
26_dna:primary_assembly_primary_assembly:EquCab3.0:26:1:43147642:1_REF_26480	1559	89 +/- 1%	-	3053	2949	0	104	no	eca-miR-125b-5p	hsa-miR-125b-5p	-	-	ucccugagacccuaacuuguga	acaagucaggcucuugggaccu	ucccugagacccuaacuugugagguauuuugguaacaucacaagucaggcucuugggaccu	26_dna:primary_assembly_primary_assembly:EquCab3.0:26:1:43147642:1_REF:16052915..16052976:+
X_dna:primary_assembly_primary_assembly:EquCab3.0:X:1:128206784:1_REF_46857	1516.8	89 +/- 1%	-	2977	1964	0	1013	no	eca-miR-2483	-	-	-	ucugucaaccauccagcuguuu	aacaucuaguugguugagaga	ucugucaaccauccagcuguuuggggugaugcaaacaaacaucuaguugguugagaga	X_dna:primary_assembly_primary_assembly:EquCab3.0:X:1:128206784:1_REF:103584120..103584178:-
30_dna:primary_assembly_primary_assembly:EquCab3.0:30:1:31395959:1_REF_31767	1494	89 +/- 1%	-	2925	2921	0	4	no	eca-miR-194	hsa-miR-194-5p	-	-	uguaacagcaacuccaugugga	ccaguggagaugcuguuacuuu	uguaacagcaacuccauguggacuggguaccaauuuccaguggagaugcuguuacuuu	30_dna:primary_assembly_primary_assembly:EquCab3.0:30:1:31395959:1_REF:10716109..10716167:-
11_dna:primary_assembly_primary_assembly:EquCab3.0:11:1:61676917:1_REF_4647	1464.9	89 +/- 1%	-	2867	2640	0	227	no	eca-miR-195	hsa-miR-15a-5p	-	-	uagcagcacagaaauauuggca	ccaauauuggcugugcugcucc	uagcagcacagaaauauuggcacugggaagagagucugccaauauuggcugugcugcucc	11_dna:primary_assembly_primary_assembly:EquCab3.0:11:1:61676917:1_REF:50388634..50388694:-
1_dna:primary_assembly_primary_assembly:EquCab3.0:1:1:188260577:1_REF_16472	1408.9	89 +/- 1%	-	2766	2327	0	439	no	eca-miR-9055	-	-	-	agagagcaccaagggagcugcgu	cagcgucccuccgugcuguc	agagagcaccaagggagcugcguggggcuauuuaucacagcgucccuccgugcuguc	1_dna:primary_assembly_primary_assembly:EquCab3.0:1:1:188260577:1_REF:93687659..93687716:+
11_dna:primary_assembly_primary_assembly:EquCab3.0:11:1:61676917:1_REF_4649	1307.8	89 +/- 1%	-	2559	2551	4	4	no	eca-miR-497	hsa-miR-15a-5p	-	-	cagcagcacacugugguuugu	caaaccacacugugguguuaga	cagcagcacacugugguuuguacggcacuguggccacguccaaaccacacugugguguuaga	11_dna:primary_assembly_primary_assembly:EquCab3.0:11:1:61676917:1_REF:50388941..50389003:-
30_dna:primary_assembly_primary_assembly:EquCab3.0:30:1:31395959:1_REF_31765	1174.6	89 +/- 1%	-	2299	2254	0	45	no	eca-miR-215	hsa-miR-192-5p	-	-	augaccuaugaauugacagaca	ucugucauuucuguaggccaaua	augaccuaugaauugacagacaauaugacuaaguuugucugucauuucuguaggccaaua	30_dna:primary_assembly_primary_assembly:EquCab3.0:30:1:31395959:1_REF:10715816..10715876:-
4_dna:primary_assembly_primary_assembly:EquCab3.0:4:1:109462549:1_REF_35555	1091.8	89 +/- 1%	-	2136	2112	0	24	no	eca-miR-183	hsa-miR-183-5p	-	-	uauggcacugguagaauucacu	ugaauuaccgaagggccauaaa	uauggcacugguagaauucacugugaacagucucggucagugaauuaccgaagggccauaaa	4_dna:primary_assembly_primary_assembly:EquCab3.0:4:1:109462549:1_REF:84575895..84575957:-
20_dna:primary_assembly_primary_assembly:EquCab3.0:20:1:65343332:1_REF_19935	1047.7	89 +/- 1%	-	2049	1520	3	526	no	eca-miR-219-5p	hsa-miR-219a-1-3p	-	-	agaguugagucuggacgucccga	ugauuguccaaacgcaauucucga	ugauuguccaaacgcaauucucgagucucuggcuccggccgagaguugagucuggacgucccga	20_dna:primary_assembly_primary_assembly:EquCab3.0:20:1:65343332:1_REF:34558901..34558965:+
11_dna:primary_assembly_primary_assembly:EquCab3.0:11:1:61676917:1_REF_4438	1014.3	89 +/- 1%	-	1983	1659	0	324	no	eca-miR-193a-5p	hsa-miR-193a-3p	-	-	aacuggccuacaaagucccagu	ugggucuuugcgggcgagauga	ugggucuuugcgggcgagaugagggugucaguucaacuggccuacaaagucccagu	11_dna:primary_assembly_primary_assembly:EquCab3.0:11:1:61676917:1_REF:41106500..41106556:-
12_dna:primary_assembly_primary_assembly:EquCab3.0:12:1:36992759:1_REF_6058	995.1	89 +/- 1%	-	1952	1904	0	48	no	eca-miR-483	-	-	-	cacuccucuccucccgucuucu	aggacgggaggggaggagggcg	aggacgggaggggaggagggcgugguuuuaugcagcuccucacuccucuccucccgucuucu	12_dna:primary_assembly_primary_assembly:EquCab3.0:12:1:36992759:1_REF:34440827..34440889:-
7_dna:primary_assembly_primary_assembly:EquCab3.0:7:1:100787686:1_REF_40358	947.6	89 +/- 1%	-	1855	1838	0	17	no	eca-miR-34c	hsa-miR-34a-5p	-	-	aggcaguguaguuagcugauugc	aaucacuaaccacacggccag	aggcaguguaguuagcugauugcuaauaauaccaaucacuaaccacacggccag	7_dna:primary_assembly_primary_assembly:EquCab3.0:7:1:100787686:1_REF:20597669..20597723:+
8_dna:primary_assembly_primary_assembly:EquCab3.0:8:1:97563019:1_REF_43920	918.1	89 +/- 1%	-	1795	1793	0	2	no	eca-miR-187	hsa-miR-187-3p	-	-	ucgugucuuguguugcagccg	gcuacaacacgggacccgggcg	gcuacaacacgggacccgggcgcugcuccgaccccucgugucuuguguugcagccg	8_dna:primary_assembly_primary_assembly:EquCab3.0:8:1:97563019:1_REF:59511287..59511343:-
4_dna:primary_assembly_primary_assembly:EquCab3.0:4:1:109462549:1_REF_34699	905.3	89 +/- 1%	-	1770	1139	4	627	no	eca-miR-129b-5p	hsa-miR-129-1-3p	-	-	aagcccuuaccccaaaaaguau	cuuuuugcggucugggcuugc	cuuuuugcggucugggcuugcuguuccucucaacaguagucaggaagcccuuaccccaaaaaguau	4_dna:primary_assembly_primary_assembly:EquCab3.0:4:1:109462549:1_REF:83490178..83490244:+
20_dna:primary_assembly_primary_assembly:EquCab3.0:20:1:65343332:1_REF_20415	862.7	89 +/- 1%	-	1694	1572	0	122	no	eca-miR-8914	-	-	-	uuugagcuguguugguugucacg	ugaaccacaagcagcucaaca	uuugagcuguguugguugucacgguuccuguuucgugaaccacaagcagcucaaca	20_dna:primary_assembly_primary_assembly:EquCab3.0:20:1:65343332:1_REF:16061876..16061932:-
11_dna:primary_assembly_primary_assembly:EquCab3.0:11:1:61676917:1_REF_4436	830.7	89 +/- 1%	-	1624	1613	0	11	no	eca-miR-365	hsa-miR-365a-3p	-	-	uaaugccccuaaaaauccuuau	gagggacuuucaggggcagcugu	gagggacuuucaggggcagcuguguuuucugacucagucauaaugccccuaaaaauccuuau	11_dna:primary_assembly_primary_assembly:EquCab3.0:11:1:61676917:1_REF:41093763..41093825:-
14_dna:primary_assembly_primary_assembly:EquCab3.0:14:1:94600235:1_REF_8160	786.7	89 +/- 1%	-	1538	1357	0	181	no	eca-miR-9159	mmu-miR-6961-3p	-	-	uccucuuucuuugcuuccuucu	aaugaagcagggaaaggaaca	uccucuuucuuugcuuccuucuuuuugaaagaucaagaaugaagcagggaaaggaaca	14_dna:primary_assembly_primary_assembly:EquCab3.0:14:1:94600235:1_REF:46977349..46977407:+
19_dna:primary_assembly_primary_assembly:EquCab3.0:19:1:62681739:1_REF_15629	739.7	89 +/- 1%	-	1451	706	0	745	no	eca-miR-9179	-	-	-	gucauggguggacuuccugcu	gcaggacgucuaccucugaccc	gcaggacgucuaccucugacccuccaggagaauagggucauggguggacuuccugcu	19_dna:primary_assembly_primary_assembly:EquCab3.0:19:1:62681739:1_REF:56650579..56650636:-
7_dna:primary_assembly_primary_assembly:EquCab3.0:7:1:100787686:1_REF_40283	662	89 +/- 1%	-	1293	1242	0	51	no	eca-miR-7143	hsa-miR-4793-3p	-	-	ucugcacuugaagcugagccuga	aagcucagcucugaagugcaggg	aagcucagcucugaagugcaggggcuauuugcacuuccucugcacuugaagcugagccuga	7_dna:primary_assembly_primary_assembly:EquCab3.0:7:1:100787686:1_REF:6861418..6861479:+
21_dna:primary_assembly_primary_assembly:EquCab3.0:21:1:58984458:1_REF_21454	592	89 +/- 1%	-	1156	1047	25	84	no	eca-miR-449a	hsa-miR-34a-5p	-	-	uggcaguguauuguuagcuggu	cagcuaacaagcaacugcuauc	uggcaguguauuguuagcugguugaauauaugaauggcaucagcuaacaagcaacugcuauc	21_dna:primary_assembly_primary_assembly:EquCab3.0:21:1:58984458:1_REF:17771325..17771387:+
X_dna:primary_assembly_primary_assembly:EquCab3.0:X:1:128206784:1_REF_46908	555.7	89 +/- 1%	-	1085	738	0	347	no	eca-miR-542-5p	hsa-miR-542-3p	-	-	ugugacagauugauaacugaaa	ucggggaucaucaugucacgaga	ucggggaucaucaugucacgagauaccacugugcacuugugacagauugauaacugaaa	X_dna:primary_assembly_primary_assembly:EquCab3.0:X:1:128206784:1_REF:111016322..111016381:-
11_dna:primary_assembly_primary_assembly:EquCab3.0:11:1:61676917:1_REF_4547	502	89 +/- 1%	-	979	524	0	455	no	eca-miR-212	hsa-miR-212-5p	-	-	accuuggcucuagacugcuuacu	uaacagucuccagucacggcc	accuuggcucuagacugcuuacugcccgggccgcccucaguaacagucuccagucacggcc	11_dna:primary_assembly_primary_assembly:EquCab3.0:11:1:61676917:1_REF:45961978..45962039:-
6_dna:primary_assembly_primary_assembly:EquCab3.0:6:1:87230776:1_REF_38417	483.1	89 +/- 1%	-	941	931	0	10	no	eca-miR-200c	hsa-miR-200b-3p	-	-	uaauacugccggguaaugaugga	cgucuuacccagcaguguuugg	cgucuuacccagcaguguuugggugcugguugggagucucuaauacugccggguaaugaugga	6_dna:primary_assembly_primary_assembly:EquCab3.0:6:1:87230776:1_REF:35438670..35438733:+
16_dna:primary_assembly_primary_assembly:EquCab3.0:16:1:88962352:1_REF_11210	457	89 +/- 1%	-	898	876	0	22	no	eca-miR-9174	-	-	-	caguugacugacacuugagcgc	ugcucagggguagagucaacu	caguugacugacacuugagcgcuugggaucuuguggcugugcucagggguagagucaacu	16_dna:primary_assembly_primary_assembly:EquCab3.0:16:1:88962352:1_REF:41399995..41400055:+
12_dna:primary_assembly_primary_assembly:EquCab3.0:12:1:36992759:1_REF_4946	455.4	89 +/- 1%	-	887	624	2	261	no	eca-miR-129b-5p	hsa-miR-129-5p	-	-	cuuuuugcggucugggcuugc	aagcccuuaccccaaaaagcau	cuuuuugcggucugggcuugcuguacauaacucaauagccggaagcccuuaccccaaaaagcau	12_dna:primary_assembly_primary_assembly:EquCab3.0:12:1:36992759:1_REF:8563207..8563271:+
5_dna:primary_assembly_primary_assembly:EquCab3.0:5:1:96759418:1_REF_36342	404.5	89 +/- 1%	-	788	766	0	22	no	eca-miR-9a	hsa-miR-9-5p	-	-	ucuuugguuaucuagcuguauga	uaaagcuagauaaccgaaagua	ucuuugguuaucuagcuguaugagugguguggagucuucauaaagcuagauaaccgaaagua	5_dna:primary_assembly_primary_assembly:EquCab3.0:5:1:96759418:1_REF:38435556..38435618:+
14_dna:primary_assembly_primary_assembly:EquCab3.0:14:1:94600235:1_REF_8338	404.5	89 +/- 1%	-	788	766	0	22	no	eca-miR-9a	hsa-miR-9-5p	-	-	ucuuugguuaucuagcuguauga	uaaagcuagauaaccgaaagua	ucuuugguuaucuagcuguaugaguguauuggucuucauaaagcuagauaaccgaaagua	14_dna:primary_assembly_primary_assembly:EquCab3.0:14:1:94600235:1_REF:78864843..78864903:+
1_dna:primary_assembly_primary_assembly:EquCab3.0:1:1:188260577:1_REF_18339	403.7	89 +/- 1%	-	786	766	0	20	no	eca-miR-9a	hsa-miR-9-5p	-	-	ucuuugguuaucuagcuguauga	uaaagcuagauaaccgaaagua	ucuuugguuaucuagcuguaugagugccacagagccgucauaaagcuagauaaccgaaagua	1_dna:primary_assembly_primary_assembly:EquCab3.0:1:1:188260577:1_REF:94880168..94880230:-
23_dna:primary_assembly_primary_assembly:EquCab3.0:23:1:55556184:1_REF_23660	392.5	89 +/- 1%	-	764	542	0	222	no	eca-miR-491-5p	hsa-miR-491-5p	-	-	aguggggaacccuuccaugagg	cuuaugcaagauucccuucuac	aguggggaacccuuccaugaggaguagaacacuccuuaugcaagauucccuucuac	23_dna:primary_assembly_primary_assembly:EquCab3.0:23:1:55556184:1_REF:39378600..39378656:+
26_dna:primary_assembly_primary_assembly:EquCab3.0:26:1:43147642:1_REF_26522	343.8	89 +/- 1%	-	675	504	0	171	no	eca-miR-9027	-	-	-	uucucauuggcuuccuguccug	gagcuggccaaugaguugucg	uucucauuggcuuccuguccugucaguuccaggagcuggccaaugaguugucg	26_dna:primary_assembly_primary_assembly:EquCab3.0:26:1:43147642:1_REF:26887595..26887648:+
6_dna:primary_assembly_primary_assembly:EquCab3.0:6:1:87230776:1_REF_39127	317.1	89 +/- 1%	-	616	410	0	206	no	eca-miR-153	mmu-miR-153-5p	-	-	gucauuuuugugaucugcagcu	uugcauagucacaaaagugauc	gucauuuuugugaucugcagcuaguauucucgcuccaguugcauagucacaaaagugauc	6_dna:primary_assembly_primary_assembly:EquCab3.0:6:1:87230776:1_REF:8602171..8602231:-
21_dna:primary_assembly_primary_assembly:EquCab3.0:21:1:58984458:1_REF_21452	313.3	89 +/- 1%	-	610	509	2	99	no	eca-miR-449b	hsa-miR-34a-5p	-	-	aggcaguguguuguuagcuggcugc	cagccacaacuacccugccacu	aggcaguguguuguuagcuggcugcuuuaggucaauucagcagccacaacuacccugccacu	21_dna:primary_assembly_primary_assembly:EquCab3.0:21:1:58984458:1_REF:17771204..17771266:+
22_dna:primary_assembly_primary_assembly:EquCab3.0:22:1:50928189:1_REF_22461	297.9	89 +/- 1%	-	585	403	0	182	no	eca-miR-8964	-	-	-	gccuccuuaaauucugcacccu	aguguagaauuuaaggagaug	aguguagaauuuaaggagaugcgcacuaucaaccugaaacgccuccuuaaauucugcacccu	22_dna:primary_assembly_primary_assembly:EquCab3.0:22:1:50928189:1_REF:27140262..27140324:+
X_dna:primary_assembly_primary_assembly:EquCab3.0:X:1:128206784:1_REF_46193	294.7	89 +/- 1%	-	579	493	0	86	no	eca-miR-2114	-	-	-	agccucaagcaagggacuuuga	uagucccuuccuugaagggucg	uagucccuuccuugaagggucggauaagucacaugacgagccucaagcaagggacuuuga	X_dna:primary_assembly_primary_assembly:EquCab3.0:X:1:128206784:1_REF:123270383..123270443:+
7_dna:primary_assembly_primary_assembly:EquCab3.0:7:1:100787686:1_REF_40050	263.4	89 +/- 1%	-	511	499	0	12	no	eca-miR-8985	mmu-miR-7078-3p	-	-	uacuuuuuggucugagugcgu	cacacucacacuaaaagggau	uacuuuuuggucugagugcgucccacacgacauugagacacacucacacuaaaagggau	7_dna:primary_assembly_primary_assembly:EquCab3.0:7:1:100787686:1_REF:767577..767636:+
26_dna:primary_assembly_primary_assembly:EquCab3.0:26:1:43147642:1_REF_26476	248.2	89 +/- 1%	-	481	467	0	14	no	eca-miR-99a	hsa-miR-99a-5p	-	-	aacccguagauccgaucuugug	caagcucgcuucuaugggucugu	aacccguagauccgaucuuguggugaaguggaccucacaagcucgcuucuaugggucugu	26_dna:primary_assembly_primary_assembly:EquCab3.0:26:1:43147642:1_REF:16008730..16008790:+
X_dna:primary_assembly_primary_assembly:EquCab3.0:X:1:128206784:1_REF_46910	230.5	89 +/- 1%	-	445	270	0	175	no	eca-miR-503	hsa-miR-496	-	-	ggaguauuguuccugcugcccgg	uagcagcgggaacaguacug	uagcagcgggaacaguacugcagugggcgaucggugcucuggaguauuguuccugcugcccgg	X_dna:primary_assembly_primary_assembly:EquCab3.0:X:1:128206784:1_REF:111021116..111021179:-
27_dna:primary_assembly_primary_assembly:EquCab3.0:27:1:40254690:1_REF_27403	221.8	89 +/- 1%	-	430	426	0	4	no	eca-miR-383	hsa-miR-383-5p	-	-	agaucagaaggugauuguggcu	ccacagcacugccuggucagaa	agaucagaaggugauuguggcuuuggguggauauuaaucagccacagcacugccuggucagaa	27_dna:primary_assembly_primary_assembly:EquCab3.0:27:1:40254690:1_REF:18220080..18220143:-
21_dna:primary_assembly_primary_assembly:EquCab3.0:21:1:58984458:1_REF_21931	221.1	89 +/- 1%	-	435	417	0	18	no	eca-miR-8958	-	-	-	ggaugauugucccuuugcugcu	gcucagaggguuaauuaucuu	ggaugauugucccuuugcugcuuccauggcugggugagcucagaggguuaauuaucuu	21_dna:primary_assembly_primary_assembly:EquCab3.0:21:1:58984458:1_REF:12305270..12305328:-
8_dna:primary_assembly_primary_assembly:EquCab3.0:8:1:97563019:1_REF_43078	217.6	89 +/- 1%	-	421	359	0	62	no	eca-miR-122	hsa-miR-122-5p	-	-	uggagugugacaaugguguuugu	aacgccauuaucacacuaaau	uggagugugacaaugguguuuguguccaaacuaucaaacgccauuaucacacuaaau	8_dna:primary_assembly_primary_assembly:EquCab3.0:8:1:97563019:1_REF:79152586..79152643:+
25_dna:primary_assembly_primary_assembly:EquCab3.0:25:1:40282968:1_REF_26243	199.9	89 +/- 1%	-	386	384	0	2	no	eca-miR-219-5p	hsa-miR-219a-5p	-	-	ugauuguccaaacgcaauucuugu	agaauuguggcuggacaucugu	ugauuguccaaacgcaauucuuguacgagucugcggccaaccgagaauuguggcuggacaucugu	25_dna:primary_assembly_primary_assembly:EquCab3.0:25:1:40282968:1_REF:32252443..32252508:-
25_dna:primary_assembly_primary_assembly:EquCab3.0:25:1:40282968:1_REF_26348	192.2	89 +/- 1%	-	371	368	0	3	no	eca-miR-9036	hsa-miR-4793-3p	-	-	acugcacugaccuggggugag	ucaccugagagcggugccuacgu	ucaccugagagcggugccuacguggucacccccuuccacugcacugaccuggggugag	25_dna:primary_assembly_primary_assembly:EquCab3.0:25:1:40282968:1_REF:36152579..36152637:-
15_dna:primary_assembly_primary_assembly:EquCab3.0:15:1:92851403:1_REF_9282	179.2	89 +/- 1%	-	352	349	0	3	no	eca-miR-9151	-	-	-	ugccggcugugcagugggagcugg	cagccucacugcucagagccucagcc	ugccggcugugcagugggagcuggggguguuggaugucagccucacugcucagagccucagcc	15_dna:primary_assembly_primary_assembly:EquCab3.0:15:1:92851403:1_REF:8594237..8594300:+
28_dna:primary_assembly_primary_assembly:EquCab3.0:28:1:47348498:1_REF_28000	121.2	89 +/- 1%	-	239	145	0	94	no	eca-miR-9018	-	-	-	auuuucugcgacuaauuuuuca	aaaaauuagucgcagaaaauu	aaaaauuagucgcagaaaauuacucauugucagaaaaucauuuucugcgacuaauuuuuca	28_dna:primary_assembly_primary_assembly:EquCab3.0:28:1:47348498:1_REF:42904647..42904708:+
4_dna:primary_assembly_primary_assembly:EquCab3.0:4:1:109462549:1_REF_35878	110.9	89 +/- 1%	-	212	206	0	6	no	eca-miR-153	hsa-miR-153-3p	-	-	uugcauagucacaaaagugauc	gucauuuuugugauguugcagcu	gucauuuuugugauguugcagcuaguaauaugagcccaguugcauagucacaaaagugauc	4_dna:primary_assembly_primary_assembly:EquCab3.0:4:1:109462549:1_REF:107916663..107916724:-
12_dna:primary_assembly_primary_assembly:EquCab3.0:12:1:36992759:1_REF_5484	106.1	89 +/- 1%	-	201	187	0	14	no	eca-miR-8934	hsa-miR-4308	-	-	ccccuggaggccucuguaccccacu	uggggcagcaggccuggggccc	ccccuggaggccucuguaccccacuugagaaaggguggcaguggggcagcaggccuggggccc	12_dna:primary_assembly_primary_assembly:EquCab3.0:12:1:36992759:1_REF:34733801..34733864:+
19_dna:primary_assembly_primary_assembly:EquCab3.0:19:1:62681739:1_REF_14857	103.8	89 +/- 1%	-	205	197	0	8	no	eca-miR-9178	-	-	-	uaggcugugggcugcauuuggc	cauaugcaggucaucuccuauuu	cauaugcaggucaucuccuauuuuucuccucuuuggcaguacaaaaauaggcugugggcugcauuuggc	19_dna:primary_assembly_primary_assembly:EquCab3.0:19:1:62681739:1_REF:21164173..21164242:+
14_dna:primary_assembly_primary_assembly:EquCab3.0:14:1:94600235:1_REF_8067	101.1	89 +/- 1%	-	193	163	0	30	no	eca-miR-874	hsa-miR-874-3p	-	-	cugcccuggcccgagggaccga	cggccccacgcaccaggguaag	cggccccacgcaccaggguaagagagacucucgcuuccugcccuggcccgagggaccga	14_dna:primary_assembly_primary_assembly:EquCab3.0:14:1:94600235:1_REF:38023413..38023472:+
2_dna:primary_assembly_primary_assembly:EquCab3.0:2:1:121350024:1_REF_30984	91.3	89 +/- 1%	-	173	171	0	2	no	eca-miR-200a	hsa-miR-141-3p	-	-	uaacacugucugguaacgaugu	caucuuaccggacagugcuggau	caucuuaccggacagugcuggauuucucggcucgacucuaacacugucugguaacgaugu	2_dna:primary_assembly_primary_assembly:EquCab3.0:2:1:121350024:1_REF:48713816..48713876:-
7_dna:primary_assembly_primary_assembly:EquCab3.0:7:1:100787686:1_REF_40356	81.2	89 +/- 1%	-	155	89	0	66	no	eca-miR-34b-5p	hsa-miR-34a-5p	-	-	aggcaguguaauuagcugauugu	aaucacuaacuccacugccauc	aggcaguguaauuagcugauuguacucuggagcuuacaaucacuaacuccacugccauc	7_dna:primary_assembly_primary_assembly:EquCab3.0:7:1:100787686:1_REF:20597091..20597150:+
23_dna:primary_assembly_primary_assembly:EquCab3.0:23:1:55556184:1_REF_24105	76	89 +/- 1%	-	144	89	0	55	no	eca-miR-873	hsa-miR-873-5p	-	-	gcaggaacuugugagucuccu	gagacugaugaguucccgggaa	gcaggaacuugugagucuccuauugaaaaugaacaggagacugaugaguucccgggaa	23_dna:primary_assembly_primary_assembly:EquCab3.0:23:1:55556184:1_REF:46232417..46232475:-
8_dna:primary_assembly_primary_assembly:EquCab3.0:8:1:97563019:1_REF_42897	74.3	89 +/- 1%	-	140	139	0	1	no	eca-miR-133a	hsa-miR-133a-3p	-	-	uuugguccccuucaaccagcugu	agcugguaaaauggaaccaaau	agcugguaaaauggaaccaaaucgccucuucaauggauuugguccccuucaaccagcugu	8_dna:primary_assembly_primary_assembly:EquCab3.0:8:1:97563019:1_REF:42949632..42949692:+
22_dna:primary_assembly_primary_assembly:EquCab3.0:22:1:50928189:1_REF_22783	74.2	89 +/- 1%	-	140	139	0	1	no	eca-miR-133a	hsa-miR-133a-3p	-	-	uuugguccccuucaaccagcugu	agcugguaaaauggaaccaaau	agcugguaaaauggaaccaaaucaacuguucaauggauuugguccccuucaaccagcugu	22_dna:primary_assembly_primary_assembly:EquCab3.0:22:1:50928189:1_REF:49417700..49417760:+
7_dna:primary_assembly_primary_assembly:EquCab3.0:7:1:100787686:1_REF_40204	72.3	89 +/- 1%	-	143	138	0	5	no	eca-miR-8982	-	-	-	cacccgggguaggacuucagca	cugcgguccagcccugaguggag	cacccgggguaggacuucagcacaggaggucgaggggcugcgguccagcccugaguggag	7_dna:primary_assembly_primary_assembly:EquCab3.0:7:1:100787686:1_REF:3592332..3592392:+
28_dna:primary_assembly_primary_assembly:EquCab3.0:28:1:47348498:1_REF_28449	66.8	89 +/- 1%	-	132	116	0	16	no	eca-miR-9018	-	-	-	auuuucugcgacuaauuuuuca	aaaaauuagucgcagaaaau	aaaaauuagucgcagaaaaugauuuucugacaaugaguaauuuucugcgacuaauuuuuca	28_dna:primary_assembly_primary_assembly:EquCab3.0:28:1:47348498:1_REF:42904645..42904706:-
10_dna:primary_assembly_primary_assembly:EquCab3.0:10:1:85155674:1_REF_968	65.4	89 +/- 1%	-	122	19	0	103	no	eca-miR-9093	mmu-miR-3475-3p	-	-	gcuggagguggggacuacaccu	cuguaguccauguccccaggcc	cuguaguccauguccccaggcccugggaguguccugcgcuggagguggggacuacaccu	10_dna:primary_assembly_primary_assembly:EquCab3.0:10:1:85155674:1_REF:28118355..28118414:+
6_dna:primary_assembly_primary_assembly:EquCab3.0:6:1:87230776:1_REF_39445	64.1	89 +/- 1%	-	128	70	0	58	no	eca-miR-8977	-	-	-	ugaggcgaggguaugacucu	agccauacuccagucuuacuga	agccauacuccagucuuacugauuuacagaguauagcagugaggcgaggguaugacucu	6_dna:primary_assembly_primary_assembly:EquCab3.0:6:1:87230776:1_REF:41118401..41118460:-
16_dna:primary_assembly_primary_assembly:EquCab3.0:16:1:88962352:1_REF_11959	63.5	89 +/- 1%	-	126	124	0	2	no	eca-miR-191b	-	-	-	gaacgaaauccaagcgcagcug	cugcuuuugggauuccguugccc	gaacgaaauccaagcgcagcuggaaugcucuggagacaacagcugcuuuugggauuccguugccc	16_dna:primary_assembly_primary_assembly:EquCab3.0:16:1:88962352:1_REF:39558143..39558208:-
2_dna:primary_assembly_primary_assembly:EquCab3.0:2:1:121350024:1_REF_29799	61.7	89 +/- 1%	-	115	111	0	4	no	eca-miR-551a	hsa-miR-551a	-	-	gcgacccacucuugguuucc	gaaauccagagugggugaggccu	gaaauccagagugggugaggccugucugaccauuucuaggcgacccacucuugguuucc	2_dna:primary_assembly_primary_assembly:EquCab3.0:2:1:121350024:1_REF:46757811..46757870:+
19_dna:primary_assembly_primary_assembly:EquCab3.0:19:1:62681739:1_REF_15031	58.7	89 +/- 1%	-	117	53	0	64	no	eca-miR-9177	-	-	-	cugcuuugcucccacuuuguccu	gagcagugggugcagacaggc	cugcuuugcucccacuuuguccuguggccugauuaccaggagcagugggugcagacaggc	19_dna:primary_assembly_primary_assembly:EquCab3.0:19:1:62681739:1_REF:38337239..38337299:+
16_dna:primary_assembly_primary_assembly:EquCab3.0:16:1:88962352:1_REF_11090	55.7	89 +/- 1%	-	103	102	0	1	no	eca-miR-135a	hsa-miR-135a-5p	-	-	uauggcuuuuuauuccuauguga	auauagggauuggagccguggc	uauggcuuuuuauuccuaugugauucuacugcucacucauauagggauuggagccguggc	16_dna:primary_assembly_primary_assembly:EquCab3.0:16:1:88962352:1_REF:36933008..36933068:+
28_dna:primary_assembly_primary_assembly:EquCab3.0:28:1:47348498:1_REF_27660	55	89 +/- 1%	-	104	102	0	2	no	eca-miR-135a	hsa-miR-135a-5p	-	-	uauggcuuuuuauuccuauguga	uguagggauggaagccaugaaa	uauggcuuuuuauuccuaugugauaguaauaaagucucauguagggauggaagccaugaaa	28_dna:primary_assembly_primary_assembly:EquCab3.0:28:1:47348498:1_REF:23312820..23312881:+
1_dna:primary_assembly_primary_assembly:EquCab3.0:1:1:188260577:1_REF_17894	52.3	89 +/- 1%	-	104	82	0	22	no	eca-miR-9048	-	-	-	caucugcaguuggcugagccc	gauucaaccaaccgcggau	gauucaaccaaccgcggaucguguauguacugugguuaccaucugcaguuggcugagccc	1_dna:primary_assembly_primary_assembly:EquCab3.0:1:1:188260577:1_REF:40945804..40945864:-
6_dna:primary_assembly_primary_assembly:EquCab3.0:6:1:87230776:1_REF_38797	30.6	89 +/- 1%	-	53	44	0	9	no	eca-miR-615-5p	hsa-miR-615-3p	-	-	uccgagccugggucucccucu	ggggguccccggugcucggauc	ggggguccccggugcucggaucucgagggugcuuauuguucgguccgagccugggucucccucu	6_dna:primary_assembly_primary_assembly:EquCab3.0:6:1:87230776:1_REF:71801155..71801219:+
25_dna:primary_assembly_primary_assembly:EquCab3.0:25:1:40282968:1_REF_26163	29.5	89 +/- 1%	-	52	41	0	11	no	eca-miR-9041	hsa-miR-4272	-	-	aauucaaccaaccguggauugu	gauccaugguuaguugaauc	aauucaaccaaccguggauugugcgguauuauguuuacgauccaugguuaguugaauc	25_dna:primary_assembly_primary_assembly:EquCab3.0:25:1:40282968:1_REF:28116929..28116987:-
16_dna:primary_assembly_primary_assembly:EquCab3.0:16:1:88962352:1_REF_10916	11	89 +/- 1%	-	15	14	0	1	no	eca-miR-885-5p	hsa-miR-885-5p	-	-	uccauuacacuacccugccucu	aggcagcgggguguaguggau	uccauuacacuacccugccucuucuccaugagaggcagcgggguguaguggau	16_dna:primary_assembly_primary_assembly:EquCab3.0:16:1:88962352:1_REF:8057797..8057850:+
11_dna:primary_assembly_primary_assembly:EquCab3.0:11:1:61676917:1_REF_3554	4.4	70 +/- 2%	-	20079	14876	8	5195	no	eca-miR-33b	hsa-miR-33a-5p	-	-	gugcauugcuguugcauug	cagugccucggcagugcagcc	gugcauugcuguugcauugcacgugugugaggcgggugcagugccucggcagugcagcc	11_dna:primary_assembly_primary_assembly:EquCab3.0:11:1:61676917:1_REF:60435455..60435514:+
X_dna:primary_assembly_primary_assembly:EquCab3.0:X:1:128206784:1_REF_46051	4.1	70 +/- 2%	-	98068	97114	0	954	no	eca-miR-652	hsa-miR-652-3p	-	-	aauggcgccacuaggguug	caacccuaggagagggugcca	caacccuaggagagggugccauucacauagacuauaauugaauggcgccacuaggguug	X_dna:primary_assembly_primary_assembly:EquCab3.0:X:1:128206784:1_REF:90969690..90969749:+
6_dna:primary_assembly_primary_assembly:EquCab3.0:6:1:87230776:1_REF_38296	4	70 +/- 2%	-	1904	1901	0	3	no	eca-miR-149	hsa-miR-149-5p	-	-	ucuggcuccgugucuucacu	gagggagggacgggggcugugc	ucuggcuccgugucuucacucccguguguguccgaggagggagggagggacgggggcugugc	6_dna:primary_assembly_primary_assembly:EquCab3.0:6:1:87230776:1_REF:25920891..25920953:+
6_dna:primary_assembly_primary_assembly:EquCab3.0:6:1:87230776:1_REF_38419	4	70 +/- 2%	-	14542	14200	0	342	no	eca-miR-141	hsa-miR-141-3p	-	-	uaacacugucugguaaagaug	caucuuccaguacaguguugga	caucuuccaguacaguguuggauggucuaauugugaagcuccuaacacugucugguaaagaug	6_dna:primary_assembly_primary_assembly:EquCab3.0:6:1:87230776:1_REF:35439083..35439146:+
8_dna:primary_assembly_primary_assembly:EquCab3.0:8:1:97563019:1_REF_42371	4	70 +/- 2%	-	3820	3795	0	25	no	eca-miR-301b-5p	hsa-miR-130a-3p	-	-	cagugcaaugauauugucaaagc	gcugugacgauguugcacuacu	gcugugacgauguugcacuacugugcucugagaagcagugcaaugauauugucaaagc	8_dna:primary_assembly_primary_assembly:EquCab3.0:8:1:97563019:1_REF:5383504..5383562:+
2_dna:primary_assembly_primary_assembly:EquCab3.0:2:1:121350024:1_REF_30986	4	70 +/- 2%	-	73	73	0	0	no	eca-miR-200b	hsa-miR-200b-3p	-	-	uaauacugccugguaaugaugacg	ccaucuuacugggcagcauugga	ccaucuuacugggcagcauuggaugugucuggucucuaauacugccugguaaugaugacg	2_dna:primary_assembly_primary_assembly:EquCab3.0:2:1:121350024:1_REF:48714469..48714529:-
13_dna:primary_assembly_primary_assembly:EquCab3.0:13:1:43784481:1_REF_7048	3.9	46 +/- 2%	-	454792	219916	57	234819	no	eca-miR-106b	hsa-miR-17-5p	-	-	uaaagugcugacagugcagau	uaccgcacuguggguacuugcu	uaaagugcugacagugcagauagugguccucuccaugcuaccgcacuguggguacuugcu	13_dna:primary_assembly_primary_assembly:EquCab3.0:13:1:43784481:1_REF:8115357..8115417:-
4_dna:primary_assembly_primary_assembly:EquCab3.0:4:1:109462549:1_REF_35553	3.9	46 +/- 2%	-	406	401	0	5	no	eca-miR-96	hsa-miR-96-5p	-	-	uuuggcacuagcacauuuuug	caaucaugugcagugccaauau	uuuggcacuagcacauuuuugcuugugucucuccgcucugagcaaucaugugcagugccaauau	4_dna:primary_assembly_primary_assembly:EquCab3.0:4:1:109462549:1_REF:84575668..84575732:-
25_dna:primary_assembly_primary_assembly:EquCab3.0:25:1:40282968:1_REF_25879	3.9	46 +/- 2%	-	2733	2426	0	307	no	eca-miR-9040	hsa-miR-676-3p	-	-	cuguccuaccggaugccaguagc	cuggcauccugcaaggcagugu	cuggcauccugcaaggcagugugggauggaacacuguccuaccggaugccaguagc	25_dna:primary_assembly_primary_assembly:EquCab3.0:25:1:40282968:1_REF:38670122..38670178:+
15_dna:primary_assembly_primary_assembly:EquCab3.0:15:1:92851403:1_REF_9869	3.9	46 +/- 2%	-	4338	4336	0	2	no	eca-miR-1301	hsa-miR-1301-3p	-	-	uugcagcugccugggagugau	gucacucuaggcaccgcagcac	gucacucuaggcaccgcagcacugugcuggggauguugcagcugccugggagugau	15_dna:primary_assembly_primary_assembly:EquCab3.0:15:1:92851403:1_REF:71646917..71646973:+
22_dna:primary_assembly_primary_assembly:EquCab3.0:22:1:50928189:1_REF_22460	3.9	46 +/- 2%	-	2309	2254	0	55	no	eca-miR-499-5p	hsa-miR-499a-5p	-	-	uuaagacuugcagugauguuu	gaacaucacagcaagucug	uuaagacuugcagugauguuuaacuccucuccacgugaacaucacagcaagucug	22_dna:primary_assembly_primary_assembly:EquCab3.0:22:1:50928189:1_REF:26712935..26712990:+
6_dna:primary_assembly_primary_assembly:EquCab3.0:6:1:87230776:1_REF_38796	3.9	46 +/- 2%	-	167	167	0	0	no	eca-miR-196a	hsa-miR-196a-5p	-	-	uagguaguuucauguuguug	gcaacaagaaacugccugag	uagguaguuucauguuguugggauugaguuuugaacucggcaacaagaaacugccugag	6_dna:primary_assembly_primary_assembly:EquCab3.0:6:1:87230776:1_REF:71759181..71759240:+
27_dna:primary_assembly_primary_assembly:EquCab3.0:27:1:40254690:1_REF_27015	3.9	46 +/- 2%	-	238570	238570	0	0	no	eca-miR-486-5p	hsa-miR-486-5p	-	-	uccuguacugagcugccccgagg	ucagcggccagcucugaccuccgu	ucagcggccagcucugaccuccguccucccugagggauccuguacugagcugccccgagg	27_dna:primary_assembly_primary_assembly:EquCab3.0:27:1:40254690:1_REF:3721449..3721509:+
24_dna:primary_assembly_primary_assembly:EquCab3.0:24:1:48288683:1_REF_24659	3.9	46 +/- 2%	-	855323	820551	181	34591	no	eca-miR-342-5p	hsa-miR-342-3p	-	-	ucucacacagaaaucgcacccgu	aggggugcuaucugugauuga	aggggugcuaucugugauugagggacauggcaaauagaauugucucacacagaaaucgcacccgu	24_dna:primary_assembly_primary_assembly:EquCab3.0:24:1:48288683:1_REF:42491188..42491253:+
X_dna:primary_assembly_primary_assembly:EquCab3.0:X:1:128206784:1_REF_45781	3.8	46 +/- 2%	-	236849	222797	0	14052	no	eca-miR-500	hsa-miR-501-3p	-	-	aaugcaccugggcaaggauuc	uaauccuugcuaccugggugaga	uaauccuugcuaccugggugagagugcuuucugaaugcaaugcaccugggcaaggauuc	X_dna:primary_assembly_primary_assembly:EquCab3.0:X:1:128206784:1_REF:41480027..41480086:+
1_dna:primary_assembly_primary_assembly:EquCab3.0:1:1:188260577:1_REF_18340	3.8	46 +/- 2%	-	766	766	0	0	no	eca-miR-9a	hsa-miR-9-5p	-	-	ucuuugguuaucuagcuguauga	cagcggcgguggcgaaggga	cagcggcgguggcgaagggaggcccguuucucucuuugguuaucuagcuguauga	1_dna:primary_assembly_primary_assembly:EquCab3.0:1:1:188260577:1_REF:94880207..94880262:-
25_dna:primary_assembly_primary_assembly:EquCab3.0:25:1:40282968:1_REF_26029	3.8	46 +/- 2%	-	194176	190558	14	3604	no	eca-miR-32	hsa-miR-25-3p	-	-	uauugcacauuacuaaguug	caauuuagugugugugauauu	uauugcacauuacuaaguugcacguugucacggccucagugcaauuuagugugugugauauu	25_dna:primary_assembly_primary_assembly:EquCab3.0:25:1:40282968:1_REF:14763853..14763915:-
14_dna:primary_assembly_primary_assembly:EquCab3.0:14:1:94600235:1_REF_8742	3.8	46 +/- 2%	-	251	251	0	0	no	eca-miR-143	hsa-miR-143-3p	-	-	ugagaugaagcacuguagcuc	ggugcagugcugcaucucugg	ggugcagugcugcaucucuggucaguugggagucugagaugaagcacuguagcuc	14_dna:primary_assembly_primary_assembly:EquCab3.0:14:1:94600235:1_REF:27744252..27744307:-
8_dna:primary_assembly_primary_assembly:EquCab3.0:8:1:97563019:1_REF_43919	3.8	46 +/- 2%	-	1793	1793	0	0	no	eca-miR-187	hsa-miR-187-3p	-	-	ucgugucuuguguugcagccg	gcccgggacucgacgcagc	ucgugucuuguguugcagccggagggacgcagguccgcagcagagccugcuccgccgcccgggacucgacgcagc	8_dna:primary_assembly_primary_assembly:EquCab3.0:8:1:97563019:1_REF:59511233..59511308:-
2_dna:primary_assembly_primary_assembly:EquCab3.0:2:1:121350024:1_REF_29875	3.8	46 +/- 2%	-	20662	17618	0	3044	no	eca-miR-3548	mmu-miR-6345	-	-	cagcacuguccgguaagaug	caucguuaccagacaguguuaga	caucguuaccagacaguguuagagucgagccgagaaauccagcacuguccgguaagaug	2_dna:primary_assembly_primary_assembly:EquCab3.0:2:1:121350024:1_REF:48713817..48713876:+
5_dna:primary_assembly_primary_assembly:EquCab3.0:5:1:96759418:1_REF_36803	3.8	46 +/- 2%	-	76	76	0	0	no	eca-miR-137	hsa-miR-137-3p	-	-	uuauugcuuaagaauacgcguagu	gacggguauucuuggguggauaaua	gacggguauucuuggguggauaauacggauuacguuguuauugcuuaagaauacgcguagu	5_dna:primary_assembly_primary_assembly:EquCab3.0:5:1:96759418:1_REF:64453428..64453489:+
X_dna:primary_assembly_primary_assembly:EquCab3.0:X:1:128206784:1_REF_46969	3.8	46 +/- 2%	-	66	66	0	0	no	eca-miR-224	mmu-miR-224-5p	-	-	caagucacuagugguuccguuu	auggugcccuagugacuacaa	caagucacuagugguuccguuuaguagaugguugugcauuguuucaaaauggugcccuagugacuacaa	X_dna:primary_assembly_primary_assembly:EquCab3.0:X:1:128206784:1_REF:124794224..124794293:-
X_dna:primary_assembly_primary_assembly:EquCab3.0:X:1:128206784:1_REF_46468	3.8	46 +/- 2%	-	407304	402927	1	4376	no	eca-miR-222	hsa-miR-221-3p	-	-	agcuacaucuggcuacugggucuc	cucaguagccaguguagaucc	cucaguagccaguguagauccugucuuuuguaaucagcagcuacaucuggcuacugggucuc	X_dna:primary_assembly_primary_assembly:EquCab3.0:X:1:128206784:1_REF:38514692..38514754:-
7_dna:primary_assembly_primary_assembly:EquCab3.0:7:1:100787686:1_REF_40610	3.7	46 +/- 2%	-	2329	2317	0	12	no	eca-miR-1271b	hsa-miR-96-5p	-	-	uuuggcacaugacaagcacuc	gcuuaaugugugccaggc	uuuggcacaugacaagcacucaaaauagcacugaucaguuauugagcgcuuaaugugugccaggc	7_dna:primary_assembly_primary_assembly:EquCab3.0:7:1:100787686:1_REF:46105835..46105900:+
28_dna:primary_assembly_primary_assembly:EquCab3.0:28:1:47348498:1_REF_27637	3.7	46 +/- 2%	-	36968	33426	0	3542	no	eca-miR-331	hsa-miR-331-3p	-	-	gccccugggccuauccuaga	ucuagguauggucccagggau	ucuagguauggucccagggaucccagaucaaaccaggccccugggccuauccuaga	28_dna:primary_assembly_primary_assembly:EquCab3.0:28:1:47348498:1_REF:21450595..21450651:+
13_dna:primary_assembly_primary_assembly:EquCab3.0:13:1:43784481:1_REF_7044	3.7	46 +/- 2%	-	2410672	2400816	9720	136	no	eca-miR-25	hsa-miR-25-3p	-	-	cauugcacuugucucggucuga	cgggacuggccaguguugag	cgggacuggccaguguugagaggcggagacuugggcaauugcuggacgcugcccugggcauugcacuugucucggucuga	13_dna:primary_assembly_primary_assembly:EquCab3.0:13:1:43784481:1_REF:8114924..8115004:-
X_dna:primary_assembly_primary_assembly:EquCab3.0:X:1:128206784:1_REF_45777	3.7	46 +/- 2%	-	28787	15515	0	13272	no	eca-miR-362-5p	hsa-miR-362-3p	-	-	aacacaccuauucaaggauu	aauccuuggaaccuaggugugagu	aauccuuggaaccuaggugugagugccauuucagugcaacacaccuauucaaggauu	X_dna:primary_assembly_primary_assembly:EquCab3.0:X:1:128206784:1_REF:41478746..41478803:+
11_dna:primary_assembly_primary_assembly:EquCab3.0:11:1:61676917:1_REF_2367	3.7	46 +/- 2%	-	3885	3579	0	306	no	eca-miR-338-5p	hsa-miR-338-3p	-	-	uccagcaucagugauuuuguu	aacaauauccuggugcugagu	aacaauauccuggugcugagugaugacacacgcaacuccagcaucagugauuuuguu	11_dna:primary_assembly_primary_assembly:EquCab3.0:11:1:61676917:1_REF:1969260..1969317:+
11_dna:primary_assembly_primary_assembly:EquCab3.0:11:1:61676917:1_REF_4307	3.7	46 +/- 2%	-	21199544	20854184	443	344917	no	eca-miR-142-5p	mmu-miR-142b	-	-	cccauaaaguagaaagcacu	aguguuuccuacuuuauggaug	cccauaaaguagaaagcacuacuaacagcacuggaggguguaguguuuccuacuuuauggaug	11_dna:primary_assembly_primary_assembly:EquCab3.0:11:1:61676917:1_REF:32880911..32880974:-
4_dna:primary_assembly_primary_assembly:EquCab3.0:4:1:109462549:1_REF_35551	3.7	46 +/- 2%	-	31193	31186	0	7	no	eca-miR-182	hsa-miR-182-5p	-	-	uuuggcaaugguagaacucacacu	ggugguucuagacuugccaacu	uuuggcaaugguagaacucacacuggugagguaaugggauccggugguucuagacuugccaacu	4_dna:primary_assembly_primary_assembly:EquCab3.0:4:1:109462549:1_REF:84571177..84571241:-
10_dna:primary_assembly_primary_assembly:EquCab3.0:10:1:85155674:1_REF_838	3.7	46 +/- 2%	-	161376	161111	0	265	no	eca-miR-125a-5p	hsa-miR-125b-5p	-	-	ucccugagacccuuuaaccugu	acaggugagguucuugggagcc	ucccugagacccuuuaaccugugaggacguccagggucacaggugagguucuugggagcc	10_dna:primary_assembly_primary_assembly:EquCab3.0:10:1:85155674:1_REF:21666721..21666781:+
16_dna:primary_assembly_primary_assembly:EquCab3.0:16:1:88962352:1_REF_12096	3.6	46 +/- 2%	-	415499	415499	0	0	no	eca-miR-128	hsa-miR-216a-3p	-	-	ucacagugaaccggucucuuu	gggggccgaugcacuguacgaga	gggggccgaugcacuguacgagagugaguagcaggucucacagugaaccggucucuuu	16_dna:primary_assembly_primary_assembly:EquCab3.0:16:1:88962352:1_REF:50693938..50693996:-
X_dna:primary_assembly_primary_assembly:EquCab3.0:X:1:128206784:1_REF_45775	3.6	46 +/- 2%	-	237165	222797	0	14368	no	eca-miR-500	hsa-miR-501-3p	-	-	aaugcaccugggcaaggauuc	uaauccuugcuaccugggugaga	uaauccuugcuaccugggugagaguguugucugaaugcaaugcaccugggcaaggauuc	X_dna:primary_assembly_primary_assembly:EquCab3.0:X:1:128206784:1_REF:41478212..41478271:+
16_dna:primary_assembly_primary_assembly:EquCab3.0:16:1:88962352:1_REF_11089	3.6	46 +/- 2%	-	111	102	4	5	no	eca-miR-135a	hsa-miR-135a-5p	-	-	uauggcuuuuuauuccuauguga	agaggggccagcaggagc	agaggggccagcaggagcagccccaggccucgcuguucucuauggcuuuuuauuccuauguga	16_dna:primary_assembly_primary_assembly:EquCab3.0:16:1:88962352:1_REF:36932968..36933031:+
13_dna:primary_assembly_primary_assembly:EquCab3.0:13:1:43784481:1_REF_6819	3.6	46 +/- 2%	-	35617	35612	5	0	no	eca-miR-1842	hsa-miR-8057	-	-	uuggcucugugaggucggcuca	gggcagcacaagggcagcc	gggcagcacaagggcagccggcgccugugagguugguggugcugacguuggcucugugaggucggcuca	13_dna:primary_assembly_primary_assembly:EquCab3.0:13:1:43784481:1_REF:41809693..41809762:+
24_dna:primary_assembly_primary_assembly:EquCab3.0:24:1:48288683:1_REF_24689	3.5	46 +/- 2%	-	30	30	0	0	no	eca-miR-127	hsa-miR-127-3p	-	-	ucggauccgucugagcuugg	aagcucagagggcucugauu	aagcucagagggcucugauucagaaagaucaucggauccgucugagcuugg	24_dna:primary_assembly_primary_assembly:EquCab3.0:24:1:48288683:1_REF:43185831..43185882:+
3_dna:primary_assembly_primary_assembly:EquCab3.0:3:1:121351753:1_REF_32424	3.5	46 +/- 2%	-	7828	7828	0	0	no	eca-miR-138	hsa-miR-138-5p	-	-	agcugguguugugaaucaggccg	gcuauuucacgacaccaggguu	agcugguguugugaaucaggccgacgagcagugcauccucuuacccggcuauuucacgacaccaggguu	3_dna:primary_assembly_primary_assembly:EquCab3.0:3:1:121351753:1_REF:9900389..9900458:+
2_dna:primary_assembly_primary_assembly:EquCab3.0:2:1:121350024:1_REF_30982	3.5	46 +/- 2%	-	31	31	0	0	no	eca-miR-429	hsa-miR-200b-3p	-	-	uaauacugucugguaaugccgu	gucuuaccagacacgguuaga	gucuuaccagacacgguuagaucugcguccuucugucuaauacugucugguaaugccgu	2_dna:primary_assembly_primary_assembly:EquCab3.0:2:1:121350024:1_REF:48712426..48712485:-
4_dna:primary_assembly_primary_assembly:EquCab3.0:4:1:109462549:1_REF_35531	3.5	46 +/- 2%	-	32	32	0	0	no	eca-miR-592	hsa-miR-592	-	-	uugugucaauaugcgaugaug	ucaucacguggugacgcaaca	uugugucaauaugcgaugaugugugugauggcacagcgucaucacguggugacgcaaca	4_dna:primary_assembly_primary_assembly:EquCab3.0:4:1:109462549:1_REF:82508986..82509045:-
11_dna:primary_assembly_primary_assembly:EquCab3.0:11:1:61676917:1_REF_4350	3.4	46 +/- 2%	-	20831	19846	0	985	no	eca-miR-454	hsa-miR-130a-3p	-	-	uagugcaauauugcuuauagggu	acccuaucgauauugucucugc	acccuaucgauauugucucugcuguguaaaucgcucugaguagugcaauauugcuuauagggu	11_dna:primary_assembly_primary_assembly:EquCab3.0:11:1:61676917:1_REF:33581061..33581124:-
7_dna:primary_assembly_primary_assembly:EquCab3.0:7:1:100787686:1_REF_40647	3.4	46 +/- 2%	-	472414	472414	0	0	no	eca-miR-23a	hsa-miR-23a-3p	-	-	aucacauugccagggauuu	guuccuggggaugggauuu	guuccuggggaugggauuugcugcuugucacaaaucacauugccagggauuu	7_dna:primary_assembly_primary_assembly:EquCab3.0:7:1:100787686:1_REF:46233019..46233071:+
7_dna:primary_assembly_primary_assembly:EquCab3.0:7:1:100787686:1_REF_41591	3.4	46 +/- 2%	-	4793775	4793775	0	0	no	eca-let-7a	hsa-let-7a-5p	-	-	ugagguaguagguuguauaguu	cuguacagccuccuagcuuucc	ugagguaguagguuguauaguuuagaauuacaucaagggagauaacuguacagccuccuagcuuucc	7_dna:primary_assembly_primary_assembly:EquCab3.0:7:1:100787686:1_REF:30187944..30188011:-
14_dna:primary_assembly_primary_assembly:EquCab3.0:14:1:94600235:1_REF_7803	3.4	46 +/- 2%	-	1847830	1847759	6	65	no	eca-miR-103	hsa-miR-103a-3p	-	-	agcagcauuguacagggcuauga	uucuuuacagugcugccuug	uucuuuacagugcugccuuguugcggauggaucaagcagcauuguacagggcuauga	14_dna:primary_assembly_primary_assembly:EquCab3.0:14:1:94600235:1_REF:11601954..11602011:+
11_dna:primary_assembly_primary_assembly:EquCab3.0:11:1:61676917:1_REF_4177	3.4	46 +/- 2%	-	110	99	0	11	no	eca-miR-196a	hsa-miR-196a-5p	-	-	uagguaguuucauguuguug	caacgacauuaaaccacccga	uagguaguuucauguuguugggccuggauuucugaacacaacgacauuaaaccacccga	11_dna:primary_assembly_primary_assembly:EquCab3.0:11:1:61676917:1_REF:24755452..24755511:-
2_dna:primary_assembly_primary_assembly:EquCab3.0:2:1:121350024:1_REF_29745	3.3	46 +/- 2%	-	4431	4431	0	0	no	eca-miR-34a	hsa-miR-34a-5p	-	-	uggcagugucuuagcugguuguu	gggccagcugugcguguuucu	gggccagcugugcguguuucuuuggcagugucuuagcugguuguu	2_dna:primary_assembly_primary_assembly:EquCab3.0:2:1:121350024:1_REF:42156730..42156775:+
7_dna:primary_assembly_primary_assembly:EquCab3.0:7:1:100787686:1_REF_41593	3.3	46 +/- 2%	-	68	68	0	0	no	eca-miR-100	hsa-miR-99a-5p	-	-	aacccguagauccgaacuug	agcuugugucuauagguaug	aacccguagauccgaacuuguggugauaguccacacaagcuugugucuauagguaug	7_dna:primary_assembly_primary_assembly:EquCab3.0:7:1:100787686:1_REF:30193425..30193482:-
1_dna:primary_assembly_primary_assembly:EquCab3.0:1:1:188260577:1_REF_15886	3.3	46 +/- 2%	-	491667	315631	10	176026	no	eca-miR-1307	hsa-miR-1307-5p	-	-	ucgaccggaccucgaccggcu	acucggcguggcgucggucgugg	ucgaccggaccucgaccggcucgucuauguugccaaucgacucggcguggcgucggucgugg	1_dna:primary_assembly_primary_assembly:EquCab3.0:1:1:188260577:1_REF:27102444..27102506:+
5_dna:primary_assembly_primary_assembly:EquCab3.0:5:1:96759418:1_REF_36235	3.1	46 +/- 2%	-	103378	100931	124	2323	no	eca-miR-29b	hsa-miR-29a-3p	-	-	uagcaccauuugaaaucaguguu	cugguuucacaugguggcuuaga	cugguuucacaugguggcuuagauuuuuccaucuuuguaucuagcaccauuugaaaucaguguu	5_dna:primary_assembly_primary_assembly:EquCab3.0:5:1:96759418:1_REF:27511149..27511213:+
7_dna:primary_assembly_primary_assembly:EquCab3.0:7:1:100787686:1_REF_40284	3.1	46 +/- 2%	-	1242	1242	0	0	no	eca-miR-7143	hsa-miR-4793-3p	-	-	ucugcacuugaagcugagccuga	uggcuccuuagcugaaagaguacgaagg	ucugcacuugaagcugagccugaauggcuccuuagcugaaagaguacgaagg	7_dna:primary_assembly_primary_assembly:EquCab3.0:7:1:100787686:1_REF:6861456..6861508:+
1_dna:primary_assembly_primary_assembly:EquCab3.0:1:1:188260577:1_REF_18470	3.1	46 +/- 2%	-	280	280	0	0	no	eca-miR-184	hsa-miR-184	-	-	uggacggagaacugauaagggu	ccuuaucacuuuuccagccagc	ccuuaucacuuuuccagccagcuuugugacucuaaguguuggacggagaacugauaagggu	1_dna:primary_assembly_primary_assembly:EquCab3.0:1:1:188260577:1_REF:116238557..116238618:-
23_dna:primary_assembly_primary_assembly:EquCab3.0:23:1:55556184:1_REF_23823	3	46 +/- 2%	-	5565107	5565106	1	0	no	eca-miR-27b	hsa-miR-27a-3p	-	-	uucacaguggcuaaguucug	ggacaguuaaguuggagaca	uucacaguggcuaaguucugcaccugaagagaaggugagauggggacaguuaaguuggagaca	23_dna:primary_assembly_primary_assembly:EquCab3.0:23:1:55556184:1_REF:2132344..2132407:-
3_dna:primary_assembly_primary_assembly:EquCab3.0:3:1:121351753:1_REF_34072	2.9	43 +/- 2%	-	452	452	0	0	no	eca-miR-95	hsa-miR-95-3p	-	-	uucaacgggucuuuauugagc	ucaauaaauguuuguugaauu	ucaauaaauguuuguugaauugagaugcguuaaauucaacgggucuuuauugagc	3_dna:primary_assembly_primary_assembly:EquCab3.0:3:1:121351753:1_REF:117518910..117518965:-
5_dna:primary_assembly_primary_assembly:EquCab3.0:5:1:96759418:1_REF_36341	2.8	43 +/- 2%	-	766	766	0	0	no	eca-miR-9a	hsa-miR-9-5p	-	-	ucuuugguuaucuagcuguauga	cggcagccaggaggcgggguug	cggcagccaggaggcgggguugguuguuaucuuugguuaucuagcuguauga	5_dna:primary_assembly_primary_assembly:EquCab3.0:5:1:96759418:1_REF:38435527..38435579:+
11_dna:primary_assembly_primary_assembly:EquCab3.0:11:1:61676917:1_REF_4352	2.5	43 +/- 2%	-	45465	45062	1	402	no	eca-miR-301a	hsa-miR-130a-3p	-	-	cagugcaauaguauugucaaagc	gcucugacuuuauugcacuacu	gcucugacuuuauugcacuacuguacuuuacagcuagcagugcaauaguauugucaaagc	11_dna:primary_assembly_primary_assembly:EquCab3.0:11:1:61676917:1_REF:33590205..33590265:-
28_dna:primary_assembly_primary_assembly:EquCab3.0:28:1:47348498:1_REF_27655	2.5	43 +/- 2%	-	1962245	1962245	0	0	no	eca-miR-378	hsa-miR-378a-3p	-	-	acuggacuuggagucagaaggc	cuuucucauucucaaagguaa	cuuucucauucucaaagguaaugagcagcaacuugauauaguagaaagauuacuggacuuggagucagaaggc	28_dna:primary_assembly_primary_assembly:EquCab3.0:28:1:47348498:1_REF:22935229..22935302:+
6_dna:primary_assembly_primary_assembly:EquCab3.0:6:1:87230776:1_REF_38817	2.5	43 +/- 2%	-	274429	244480	1	29948	no	eca-miR-148b-5p	hsa-miR-148a-3p	-	-	ucagugcaucacagaacuuugucu	gaaguucuguuauacacucaggcu	gaaguucuguuauacacucaggcuguggcucucugaaagucagugcaucacagaacuuugucu	6_dna:primary_assembly_primary_assembly:EquCab3.0:6:1:87230776:1_REF:72050092..72050155:+
17_dna:primary_assembly_primary_assembly:EquCab3.0:17:1:80722430:1_REF_12534	2.5	43 +/- 2%	-	1287925	1287297	2	626	no	eca-miR-15a	hsa-miR-15a-5p	-	-	uagcagcacauaaugguuug	caggccauauugugcugcc	uagcagcacauaaugguuuguggauuuugaaaaggugcaggccauauugugcugcc	17_dna:primary_assembly_primary_assembly:EquCab3.0:17:1:80722430:1_REF:21041771..21041827:+
X_dna:primary_assembly_primary_assembly:EquCab3.0:X:1:128206784:1_REF_45819	2.3	43 +/- 2%	-	380647	380647	0	0	no	eca-miR-98	hsa-let-7a-5p	-	-	ugagguaguaaguuguauuguu	cuggaggauucugcucaug	cuggaggauucugcucaugccagggugagguaguaaguuguauuguu	X_dna:primary_assembly_primary_assembly:EquCab3.0:X:1:128206784:1_REF:44906073..44906120:+
11_dna:primary_assembly_primary_assembly:EquCab3.0:11:1:61676917:1_REF_4650	2.1	43 +/- 2%	-	2553	2551	0	2	no	eca-miR-497	hsa-miR-15a-5p	-	-	cagcagcacacugugguuugu	ccccaguccugcucccgccc	ccccaguccugcucccgccccagcagcacacugugguuugu	11_dna:primary_assembly_primary_assembly:EquCab3.0:11:1:61676917:1_REF:50388982..50389023:-
X_dna:primary_assembly_primary_assembly:EquCab3.0:X:1:128206784:1_REF_46052	1.9	42 +/- 2%	-	97115	97114	1	0	no	eca-miR-652	hsa-miR-652-3p	-	-	aauggcgccacuaggguug	gcccuggcauaauguaauguca	aauggcgccacuaggguugugcagugcacaaccuacacaacuguacucggcagcccuggcauaauguaauguca	X_dna:primary_assembly_primary_assembly:EquCab3.0:X:1:128206784:1_REF:90969730..90969804:+
X_dna:primary_assembly_primary_assembly:EquCab3.0:X:1:128206784:1_REF_46895	1.8	42 +/- 2%	-	3461	3385	10	66	no	eca-miR-18b	hsa-miR-18a-5p	-	-	uaaggugcaucuagugcagu	acugcccuaaaugccccuucug	uaaggugcaucuagugcaguuagugaagcagcuuagaaucuacugcccuaaaugccccuucug	X_dna:primary_assembly_primary_assembly:EquCab3.0:X:1:128206784:1_REF:110759028..110759091:-
23_dna:primary_assembly_primary_assembly:EquCab3.0:23:1:55556184:1_REF_24202	1.6	42 +/- 2%	-	4774093	4774093	0	0	no	eca-let-7a	hsa-let-7a-5p	-	-	ugagguaguagguuguauaguu	cguucacccuugacguucucuuc	cguucacccuugacguucucuucacugugggaugagguaguagguuguauaguu	23_dna:primary_assembly_primary_assembly:EquCab3.0:23:1:55556184:1_REF:53960187..53960241:-
X_dna:primary_assembly_primary_assembly:EquCab3.0:X:1:128206784:1_REF_45876	1.2	42 +/- 2%	-	873453	873450	3	0	no	eca-miR-223	hsa-miR-223-3p	-	-	ugucaguuugucaaauacc	uacaacagagugacuug	ugucaguuugucaaauaccccaagugcggcacaugccuaacagcuccaggccaggacaguugggauacaacagagugacuug	X_dna:primary_assembly_primary_assembly:EquCab3.0:X:1:128206784:1_REF:51587816..51587898:+
21_dna:primary_assembly_primary_assembly:EquCab3.0:21:1:58984458:1_REF_21453	0.7	16 +/- 2%	-	1047	1047	0	0	no	eca-miR-449a	hsa-miR-34a-5p	-	-	uggcaguguauuguuagcuggu	cauuaacaaagugcauucguuacc	cauuaacaaagugcauucguuaccugugugugauggguuggcaguguauuguuagcuggu	21_dna:primary_assembly_primary_assembly:EquCab3.0:21:1:58984458:1_REF:17771287..17771347:+
18_dna:primary_assembly_primary_assembly:EquCab3.0:18:1:82641348:1_REF_14423	0.6	16 +/- 2%	-	764	751	0	13	no	eca-miR-9185	-	-	-	uccgcggauugaaccagccacg	cgugguugguugaauccgcaga	uccgcggauugaaccagccacguaguaugucuauaauacgugguugguugaauccgcaga	18_dna:primary_assembly_primary_assembly:EquCab3.0:18:1:82641348:1_REF:54741706..54741766:-
19_dna:primary_assembly_primary_assembly:EquCab3.0:19:1:62681739:1_REF_14993	0.4	16 +/- 2%	-	652	652	0	0	no	eca-miR-9180	-	-	-	cuuggaccucugaugggag	cccuuuaagagguccccagcc	cccuuuaagagguccccagccugugccuggggagggcuuggaccucugaugggag	19_dna:primary_assembly_primary_assembly:EquCab3.0:19:1:62681739:1_REF:36017668..36017723:+
11_dna:primary_assembly_primary_assembly:EquCab3.0:11:1:61676917:1_REF_2457	0.4	16 +/- 2%	-	1225	1225	0	0	no	eca-miR-9104	-	-	-	cugaccugaggccucugcugca	gaguggcugggcucagca	gaguggcugggcucagcagggcggagggucaggaggugagcuuggcucugcugaccugaggccucugcugca	11_dna:primary_assembly_primary_assembly:EquCab3.0:11:1:61676917:1_REF:5684827..5684899:+
20_dna:primary_assembly_primary_assembly:EquCab3.0:20:1:65343332:1_REF_20934	0.4	16 +/- 2%	-	2052	2035	0	17	no	eca-miR-8917	-	-	-	uugcccuucuuccucugaccuu	ucagcgguuggggggcaagucu	ucagcgguuggggggcaagucuccaagagacuugcccuucuuccucugaccuu	20_dna:primary_assembly_primary_assembly:EquCab3.0:20:1:65343332:1_REF:34629899..34629952:-
10_dna:primary_assembly_primary_assembly:EquCab3.0:10:1:85155674:1_REF_2033	0.2	16 +/- 2%	-	628	531	0	97	no	eca-miR-9085	-	-	-	ugauaagcguucucauuaug	cuuaaugaaaaggcuuauca	ugauaagcguucucauuaugcuuucauuuacuacaggcuuaaugaaaaggcuuauca	10_dna:primary_assembly_primary_assembly:EquCab3.0:10:1:85155674:1_REF:51813322..51813379:-
2_dna:primary_assembly_primary_assembly:EquCab3.0:2:1:121350024:1_REF_30786	0.2	16 +/- 2%	-	4043	3963	1	79	no	eca-miR-9060	-	-	-	ugagcacgcugaugucugcugc	cauuggcuucagccugcugaca	cauuggcuucagccugcugacauggugcugucguauagcugugagcacgcugaugucugcugc	2_dna:primary_assembly_primary_assembly:EquCab3.0:2:1:121350024:1_REF:33795500..33795563:-
6_dna:primary_assembly_primary_assembly:EquCab3.0:6:1:87230776:1_REF_38131	0.1	16 +/- 2%	-	434	432	0	2	no	eca-miR-8976	-	-	-	ccgcugugggucucacuccacu	gugagugagcaggccgcggc	gugagugagcaggccgcggccaggcuagggucacagcccgcugugggucucacuccacu	6_dna:primary_assembly_primary_assembly:EquCab3.0:6:1:87230776:1_REF:8869893..8869952:+
23_dna:primary_assembly_primary_assembly:EquCab3.0:23:1:55556184:1_REF_23675	0.1	16 +/- 2%	-	29326	29326	0	0	no	eca-miR-872	mmu-miR-872-5p	-	-	aagguuacuuguuaguucagg	uguuagaagguuacuuguu	uguuagaagguuacuuguuagaagguuacuuguuaguucagg	23_dna:primary_assembly_primary_assembly:EquCab3.0:23:1:55556184:1_REF:44521267..44521309:+
10_dna:primary_assembly_primary_assembly:EquCab3.0:10:1:85155674:1_REF_587	0	16 +/- 2%	-	1998	1998	0	0	no	eca-miR-9094	-	-	-	ucacccguguccuuucucugccu	gcagggugggcggguugagg	gcagggugggcggguugagggucugugggcuuggccucacccguguccuuucucugccu	10_dna:primary_assembly_primary_assembly:EquCab3.0:10:1:85155674:1_REF:15592781..15592840:+
14_dna:primary_assembly_primary_assembly:EquCab3.0:14:1:94600235:1_REF_8835	-0.1	12 +/- 2%	-	3096	3040	0	56	no	eca-miR-1543	-	-	-	uuugcaccucugagaguggagu	uagucugggugcaaacaauu	uuugcaccucugagaguggaguaacuccuccuguggaguugguccuagucugggugcaaacaauu	14_dna:primary_assembly_primary_assembly:EquCab3.0:14:1:94600235:1_REF:36671937..36672002:-
10_dna:primary_assembly_primary_assembly:EquCab3.0:10:1:85155674:1_REF_967	-0.2	12 +/- 2%	-	103	103	0	0	no	eca-miR-9093	-	-	-	cuguaguccauguccccaggcc	ccgauggagggaagcagugggaggcc	ccgauggagggaagcagugggaggccccagaaagucggcguugccuaggaacaagaucuucugggagcuguaguccauguccccaggcc	10_dna:primary_assembly_primary_assembly:EquCab3.0:10:1:85155674:1_REF:28118288..28118377:+
X_dna:primary_assembly_primary_assembly:EquCab3.0:X:1:128206784:1_REF_45889	-0.2	12 +/- 2%	-	2539	2539	0	0	no	eca-miR-676	-	-	-	ccguccuaagguuguugaguu	cucuucaaucucgggacucgca	cucuucaaucucgggacucgcagaauuaauggaaugccguccuaagguuguugaguu	X_dna:primary_assembly_primary_assembly:EquCab3.0:X:1:128206784:1_REF:55035838..55035895:+
14_dna:primary_assembly_primary_assembly:EquCab3.0:14:1:94600235:1_REF_8769	-0.2	12 +/- 2%	-	200	109	0	91	no	eca-miR-9162	-	-	-	agaguccaagcagcugcagacaga	ccugcagaugacuggacucca	agaguccaagcagcugcagacagaaucguaaaggccucccugcagaugacuggacucca	14_dna:primary_assembly_primary_assembly:EquCab3.0:14:1:94600235:1_REF:33433429..33433488:-
20_dna:primary_assembly_primary_assembly:EquCab3.0:20:1:65343332:1_REF_20193	-0.6	12 +/- 2%	-	3	3	0	0	no	eca-miR-133b	hsa-miR-133a-3p	-	-	uuugguccccuucaaccagcu	cuggucaaacggaaccaaguc	cuggucaaacggaaccaaguccgucuuccugagagguuugguccccuucaaccagcu	20_dna:primary_assembly_primary_assembly:EquCab3.0:20:1:65343332:1_REF:50841421..50841478:+
23_dna:primary_assembly_primary_assembly:EquCab3.0:23:1:55556184:1_REF_24074	-0.8	12 +/- 2%	-	209258	209256	2	0	no	eca-miR-31	hsa-miR-31-5p	-	-	aggcaagaugcuggcauagcug	acugaagaggcaugauguugcucc	acugaagaggcaugauguugcuccuguaacuuggaacuggagaggaggcaagaugcuggcauagcug	23_dna:primary_assembly_primary_assembly:EquCab3.0:23:1:55556184:1_REF:40089735..40089802:-
14_dna:primary_assembly_primary_assembly:EquCab3.0:14:1:94600235:1_REF_8337	-0.9	12 +/- 2%	-	766	766	0	0	no	eca-miR-9a	hsa-miR-9-5p	-	-	ucuuugguuaucuagcuguauga	cgggaccuggagucugaucaaaggaa	cgggaccuggagucugaucaaaggaagacagaggcgcgugagggaagcgaguuguuaucuuugguuaucuagcuguauga	14_dna:primary_assembly_primary_assembly:EquCab3.0:14:1:94600235:1_REF:78864786..78864866:+
7_dna:primary_assembly_primary_assembly:EquCab3.0:7:1:100787686:1_REF_41592	-2.6	11 +/- 2%	-	4793775	4793775	0	0	no	eca-let-7a	hsa-let-7a-5p	-	-	ugagguaguagguuguauaguu	cuaacuugcaauuucauugcuuaagaa	cuaacuugcaauuucauugcuuaagaaaugguagcuuuccagccauugugacugcauguucccagguugagguaguagguuguauaguu	7_dna:primary_assembly_primary_assembly:EquCab3.0:7:1:100787686:1_REF:30187989..30188078:-
29_dna:primary_assembly_primary_assembly:EquCab3.0:29:1:34776120:1_REF_28602	-4.1	10 +/- 2%	-	6712	6712	0	0	no	eca-miR-9080	-	-	-	auccgagguugguugaaucug	gagggcuaacugucuaucu	auccgagguugguugaaucuguggauguggaacauguggauacagagggcuaacugucuaucu	29_dna:primary_assembly_primary_assembly:EquCab3.0:29:1:34776120:1_REF:11961342..11961405:+
17_dna:primary_assembly_primary_assembly:EquCab3.0:17:1:80722430:1_REF_12533	-13.7	0.10 +/- 0.02	-	1287663	1287297	366	0	no	eca-miR-15a	hsa-miR-15a-5p	-	-	uagcagcacauaaugguuug	ggugcuaauguguguuuaaaaa	ggugcuaauguguguuuaaaaaaacaaaaccuuggaguaaaguagcagcacauaaugguuug	17_dna:primary_assembly_primary_assembly:EquCab3.0:17:1:80722430:1_REF:21041729..21041791:+
X_dna:primary_assembly_primary_assembly:EquCab3.0:X:1:128206784:1_REF_46902	-14.9	0.10 +/- 0.02	-	15175	15175	0	0	no	eca-miR-450b-5p	hsa-miR-450b-5p	-	-	uuuugcaauauguuccugaau	aaaggaagguacaaaauu	aaaggaagguacaaaauuauuuuugcaauauguuccugaau	X_dna:primary_assembly_primary_assembly:EquCab3.0:X:1:128206784:1_REF:111015271..111015312:-
X_dna:primary_assembly_primary_assembly:EquCab3.0:X:1:128206784:1_REF_46713	-33.4	0.10 +/- 0.02	-	446454	446444	10	0	no	eca-miR-361-3p	hsa-miR-361-3p	-	-	ucccccaggcgugauucugau	gagaauuacuguuugauccaga	ucccccaggcgugauucugauuugcuuccuucuccuccuccuccuccucuucuucuuccucugagaauuacuguuugauccaga	X_dna:primary_assembly_primary_assembly:EquCab3.0:X:1:128206784:1_REF:68955624..68955708:-

## Sheet: Novel equine miRNAs
provisional id	miRDeep2 score	estimated probability that the miRNA candidate is a true positive	rfam alert	total read count	mature read count	loop read count	star read count	significant randfold p-value	miRBase miRNA	example miRBase miRNA with the same seed	UCSC browser	NCBI blastn	consensus mature sequence	consensus star sequence	consensus precursor sequence	precursor coordinate
X_dna:primary_assembly_primary_assembly:EquCab3.0:X:1:128206784:1_REF_46825	2.17966e+06	89 +/- 1%	-	4275315	4166306	30	108979	no	-	-	-	-	agagguaaaaaauugauuugacu	caaaucauuuuuuacucucca	agagguaaaaaauugauuugacuaguucuuaaacacaucuagcaaaucauuuuuuacucucca	X_dna:primary_assembly_primary_assembly:EquCab3.0:X:1:128206784:1_REF:98954634..98954697:-
6_dna:primary_assembly_primary_assembly:EquCab3.0:6:1:87230776:1_REF_38108	2.1529e+06	89 +/- 1%	-	4222808	4195572	0	27236	no	-	hsa-miR-26a-5p	-	-	uucaaguaauucaggauagguu	ccuguucuccauuacuuggcu	uucaaguaauucaggauagguugugugcuguccagccuguucuccauuacuuggcu	6_dna:primary_assembly_primary_assembly:EquCab3.0:6:1:87230776:1_REF:7834343..7834399:+
6_dna:primary_assembly_primary_assembly:EquCab3.0:6:1:87230776:1_REF_38940	1699414	89 +/- 1%	-	3333321	3289314	34	43973	no	-	hsa-let-7a-5p	-	-	ugagguaguaguuugugcuguu	cugcgcaagcuacugccuug	ugagguaguaguuugugcuguuggucggguugugacacugcccgcuguggagauaacugcgcaagcuacugccuug	6_dna:primary_assembly_primary_assembly:EquCab3.0:6:1:87230776:1_REF:80187888..80187964:+
7_dna:primary_assembly_primary_assembly:EquCab3.0:7:1:100787686:1_REF_41795	145181	89 +/- 1%	-	284761	245492	0	39269	no	-	hsa-miR-181a-5p	-	-	aacauucaaccugucggugaguu	accaucgaccguugaguggacc	aacauucaaccugucggugaguuuggacagcucaggcaaaccaucgaccguugaguggacc	7_dna:primary_assembly_primary_assembly:EquCab3.0:7:1:100787686:1_REF:46208595..46208656:-
13_dna:primary_assembly_primary_assembly:EquCab3.0:13:1:43784481:1_REF_6936	108002	89 +/- 1%	-	211836	207528	0	4308	no	-	hsa-miR-339-5p	-	-	ucccuguccuccaggagcucacu	ugagcuccccgaggccagagc	ucccuguccuccaggagcucacuuacauccggccgugagcuccccgaggccagagc	13_dna:primary_assembly_primary_assembly:EquCab3.0:13:1:43784481:1_REF:724108..724164:-
2_dna:primary_assembly_primary_assembly:EquCab3.0:2:1:121350024:1_REF_31020	87782.1	89 +/- 1%	-	172174	172059	0	115	no	-	hsa-miR-320a-3p	-	-	aaaagcuggguugagagggcga	gccuucucuucccgguucuucc	gccuucucuucccgguucuucccggagucgggaaaagcuggguugagagggcga	2_dna:primary_assembly_primary_assembly:EquCab3.0:2:1:121350024:1_REF:51365771..51365825:-
24_dna:primary_assembly_primary_assembly:EquCab3.0:24:1:48288683:1_REF_24773	84089.9	89 +/- 1%	-	164932	164711	10	211	no	-	hsa-miR-203a-3p	-	-	gugaaauguuuaggaccacuaga	agugguucuuaacaguucaaca	agugguucuuaacaguucaacaguucuguagcgcaauugugaaauguuuaggaccacuaga	24_dna:primary_assembly_primary_assembly:EquCab3.0:24:1:48288683:1_REF:45947386..45947447:+
12_dna:primary_assembly_primary_assembly:EquCab3.0:12:1:36992759:1_REF_6110	21886.7	89 +/- 1%	-	42924	38110	0	4814	no	-	hsa-miR-210-3p	-	-	cugugcgugugacagcggcuga	agccacugcccaccgcacacug	agccacugcccaccgcacacugcgcugcuccggacccacugugcgugugacagcggcuga	12_dna:primary_assembly_primary_assembly:EquCab3.0:12:1:36992759:1_REF:35596555..35596615:-
2_dna:primary_assembly_primary_assembly:EquCab3.0:2:1:121350024:1_REF_30978	15711.7	89 +/- 1%	-	30818	30565	19	234	no	-	-	-	-	gcugcggacuacaacucccgg	ugggaguugugguucggacc	ugggaguugugguucggacccagacgccgcucuucgcccggucgggcugcggacuacaacucccgg	2_dna:primary_assembly_primary_assembly:EquCab3.0:2:1:121350024:1_REF:48382300..48382366:-
2_dna:primary_assembly_primary_assembly:EquCab3.0:2:1:121350024:1_REF_30977	15584.7	89 +/- 1%	-	30569	30565	2	2	no	-	-	-	-	gcugcggacuacaacucccgg	ggggcuucgggccgcucggcccgugg	gcugcggacuacaacucccggcaggcgccgcggccgcccuaggagccccggcugcugggggcuucgggccgcucggcccgugg	2_dna:primary_assembly_primary_assembly:EquCab3.0:2:1:121350024:1_REF:48382238..48382321:-
28_dna:primary_assembly_primary_assembly:EquCab3.0:28:1:47348498:1_REF_28408	13060.7	89 +/- 1%	-	25624	25623	0	1	no	-	-	-	-	auccugccgacuacgcca	cagcaguccaggagcaagc	cagcaguccaggagcaagcaguguccagccagcgaaauuucauccugccgacuacgcca	28_dna:primary_assembly_primary_assembly:EquCab3.0:28:1:47348498:1_REF:40257421..40257480:-
7_dna:primary_assembly_primary_assembly:EquCab3.0:7:1:100787686:1_REF_41793	12687.9	89 +/- 1%	-	24881	24811	1	69	no	-	hsa-miR-181a-5p	-	-	aacauucauuguugucggugggu	ccaccgggggaugaaugucac	aacauucauuguugucgguggguugugaggacggaggccagacccaccgggggaugaaugucac	7_dna:primary_assembly_primary_assembly:EquCab3.0:7:1:100787686:1_REF:46208380..46208444:-
3_dna:primary_assembly_primary_assembly:EquCab3.0:3:1:121351753:1_REF_33952	10591.3	89 +/- 1%	-	20767	16207	0	4560	no	-	hsa-miR-574-3p	-	-	cacgcucaugcacacacccaca	ugagugugugugugugagugugu	ugagugugugugugugagugugugucgcuccggguccacgcucaugcacacacccaca	3_dna:primary_assembly_primary_assembly:EquCab3.0:3:1:121351753:1_REF:90484144..90484202:-
3_dna:primary_assembly_primary_assembly:EquCab3.0:3:1:121351753:1_REF_33201	9956.8	89 +/- 1%	-	19531	19525	0	6	no	-	-	-	-	uccuugaucuggguuggcugag	caacccacccgggucuagcguu	caacccacccgggucuagcguugcaucugcacagcauccuugaucuggguuggcugag	3_dna:primary_assembly_primary_assembly:EquCab3.0:3:1:121351753:1_REF:117724091..117724149:+
X_dna:primary_assembly_primary_assembly:EquCab3.0:X:1:128206784:1_REF_46257	8303.2	89 +/- 1%	-	16286	16217	0	69	no	-	hsa-miR-5696	-	-	uucauuuacuucccagccuaca	ugggcuagggggcaugauuggau	ugggcuagggggcaugauuggauagaaagcauugcucuauucauuuacuucccagccuaca	X_dna:primary_assembly_primary_assembly:EquCab3.0:X:1:128206784:1_REF:127260064..127260125:+
4_dna:primary_assembly_primary_assembly:EquCab3.0:4:1:109462549:1_REF_35637	7843	89 +/- 1%	-	15389	13355	6	2028	no	-	-	-	-	aaauuacagauugucuaagagga	ucuuaagcgagcuguaguuccu	aaauuacagauugucuaagaggaaaaaaaugacuauuauucucuuaagcgagcuguaguuccu	4_dna:primary_assembly_primary_assembly:EquCab3.0:4:1:109462549:1_REF:92567590..92567653:-
3_dna:primary_assembly_primary_assembly:EquCab3.0:3:1:121351753:1_REF_32632	6934.7	89 +/- 1%	-	13602	13349	2	251	no	-	-	-	-	cuccugccacggccgcccggac	gccggcggcgguggcgggcgc	cuccugccacggccgcccggaccccggcuguggagcgggccggcggcgguggcgggcgc	3_dna:primary_assembly_primary_assembly:EquCab3.0:3:1:121351753:1_REF:31936829..31936888:+
1_dna:primary_assembly_primary_assembly:EquCab3.0:1:1:188260577:1_REF_18806	6489.9	89 +/- 1%	-	12727	12356	0	371	no	-	hsa-miR-147b-3p	-	-	gugugcggaaaugcuucugcua	guggaaacacuucugcacaaacu	guggaaacacuucugcacaaacuagauuauggguaccagugugcggaaaugcuucugcua	1_dna:primary_assembly_primary_assembly:EquCab3.0:1:1:188260577:1_REF:145486074..145486134:-
8_dna:primary_assembly_primary_assembly:EquCab3.0:8:1:97563019:1_REF_43295	5419.2	89 +/- 1%	-	10625	9411	5	1209	no	-	hsa-miR-1306-5p	-	-	ccaccuccccugcaaacgucca	gacguuggcucugguggugau	ccaccuccccugcaaacguccagugaugcagagguaauggacguuggcucugguggugau	8_dna:primary_assembly_primary_assembly:EquCab3.0:8:1:97563019:1_REF:278761..278821:-
24_dna:primary_assembly_primary_assembly:EquCab3.0:24:1:48288683:1_REF_25400	5293	89 +/- 1%	-	10383	10320	11	52	no	-	-	-	-	ugcugaccccuguccccacagg	gugagggcagggcagacgagca	gugagggcagggcagacgagcacagggaaguuccuacggggccacccagggagugaccaucugugcugaccccuguccccacagg	24_dna:primary_assembly_primary_assembly:EquCab3.0:24:1:48288683:1_REF:47384006..47384091:-
7_dna:primary_assembly_primary_assembly:EquCab3.0:7:1:100787686:1_REF_41390	3496.5	89 +/- 1%	-	6859	6842	16	1	no	-	-	-	-	cucugcccgcucucugucuuaca	gugaggcaggcgggaggcgg	gugaggcaggcgggaggcgggugugggacccugggccggccuggcggacgcgcccacucacccucugcccgcucucugucuuaca	7_dna:primary_assembly_primary_assembly:EquCab3.0:7:1:100787686:1_REF:4414236..4414321:-
11_dna:primary_assembly_primary_assembly:EquCab3.0:11:1:61676917:1_REF_2819	3491.9	89 +/- 1%	-	6851	6302	9	540	no	-	-	-	-	agcugaacccuaccagcgccaga	acggugcuguguaagcggggcagcugc	acggugcuguguaagcggggcagcugcccgccacagcucaggugcagcugaacccuaccagcgccaga	11_dna:primary_assembly_primary_assembly:EquCab3.0:11:1:61676917:1_REF:20025456..20025524:+
11_dna:primary_assembly_primary_assembly:EquCab3.0:11:1:61676917:1_REF_3994	3491.9	89 +/- 1%	-	6851	6302	9	540	no	-	-	-	-	agcugaacccuaccagcgccaga	acggugcuguguaagcggggcagcugc	acggugcuguguaagcggggcagcugcccgccacagcucaggugcagcugaacccuaccagcgccaga	11_dna:primary_assembly_primary_assembly:EquCab3.0:11:1:61676917:1_REF:20032047..20032115:-
5_dna:primary_assembly_primary_assembly:EquCab3.0:5:1:96759418:1_REF_37179	3266.9	89 +/- 1%	-	6422	4783	1	1638	no	-	-	-	-	acauggaggucucugucuggcu	ucugaucguuccccuccauaca	acauggaggucucugucuggcuuaggacagauggcuaagucugaucguuccccuccauaca	5_dna:primary_assembly_primary_assembly:EquCab3.0:5:1:96759418:1_REF:11294074..11294135:-
6_dna:primary_assembly_primary_assembly:EquCab3.0:6:1:87230776:1_REF_39200	3148.1	89 +/- 1%	-	6172	4744	12	1416	no	-	hsa-miR-630	-	-	uguauucugcuguuuugugaga	uucacagaacuagcauuauuuu	uucacagaacuagcauuauuuugccuucugucuucgcggagguguauucugcuguuuugugaga	6_dna:primary_assembly_primary_assembly:EquCab3.0:6:1:87230776:1_REF:18636493..18636557:-
11_dna:primary_assembly_primary_assembly:EquCab3.0:11:1:61676917:1_REF_2332	2873.9	89 +/- 1%	-	5639	5114	337	188	no	-	-	-	-	acuguacccaaggcaccagugc	uacuguaccugagguacugu	acuguacccaaggcaccagugcuguacccgaggcaccaguacuguaccugagguacugu	11_dna:primary_assembly_primary_assembly:EquCab3.0:11:1:61676917:1_REF:1527866..1527925:+
1_dna:primary_assembly_primary_assembly:EquCab3.0:1:1:188260577:1_REF_18549	2795.4	89 +/- 1%	-	5477	5420	0	57	no	-	hsa-miR-3620-5p	-	-	uugggcuggagcaccagagcaga	uccgggcugggcccaggccaga	uugggcuggagcaccagagcagaagguuggcuaagcuuccgggcugggcccaggccaga	1_dna:primary_assembly_primary_assembly:EquCab3.0:1:1:188260577:1_REF:120754552..120754611:-
1_dna:primary_assembly_primary_assembly:EquCab3.0:1:1:188260577:1_REF_15893	2717.9	89 +/- 1%	-	5326	4650	0	676	no	-	hsa-miR-185-3p	-	-	aggggcugacccaauggcacag	acaccacuggaccggcccguu	acaccacuggaccggcccguuaauauuucuucuuaaagauaaggggcugacccaauggcacag	1_dna:primary_assembly_primary_assembly:EquCab3.0:1:1:188260577:1_REF:27313859..27313922:+
22_dna:primary_assembly_primary_assembly:EquCab3.0:22:1:50928189:1_REF_23259	2579.5	89 +/- 1%	-	5061	4875	0	186	no	-	-	-	-	gcccugguucugaaggacgucu	cuguccccucaccaccaggccc	gcccugguucugaaggacgucugugugcuguuccuagcuguccccucaccaccaggccc	22_dna:primary_assembly_primary_assembly:EquCab3.0:22:1:50928189:1_REF:40331511..40331570:-
24_dna:primary_assembly_primary_assembly:EquCab3.0:24:1:48288683:1_REF_25138	2254.5	89 +/- 1%	-	4424	4413	0	11	no	-	-	-	-	cccgcccggcccggccgcc	gccgccgccgccuccccg	gccgccgccgccuccccggauccgcccgcccggcccggccgcc	24_dna:primary_assembly_primary_assembly:EquCab3.0:24:1:48288683:1_REF:32266561..32266604:-
1_dna:primary_assembly_primary_assembly:EquCab3.0:1:1:188260577:1_REF_17972	1730.1	89 +/- 1%	-	3395	3387	0	8	no	-	-	-	-	cccgcccgccgccgccgcc	gucgccgccgccugggccu	gucgccgccgccugggccucccgcuccccgcccgccgccgccgcc	1_dna:primary_assembly_primary_assembly:EquCab3.0:1:1:188260577:1_REF:56786312..56786357:-
X_dna:primary_assembly_primary_assembly:EquCab3.0:X:1:128206784:1_REF_46075	1664	89 +/- 1%	-	3260	3098	1	161	no	-	hsa-miR-5011-5p	-	-	uauauauauauauguacguau	uacguagauauauauguauuu	uauauauauauauguacguauguguauaugaauguauacguagauauauauguauuu	X_dna:primary_assembly_primary_assembly:EquCab3.0:X:1:128206784:1_REF:97744098..97744155:+
7_dna:primary_assembly_primary_assembly:EquCab3.0:7:1:100787686:1_REF_40254	1396	89 +/- 1%	-	2739	2727	0	12	no	-	-	-	-	aguucacgagcaaggccgucggc	cgacgaccugcuggagaugca	aguucacgagcaaggccgucggccgccucuucccgugcgccgacgaccugcuggagaugca	7_dna:primary_assembly_primary_assembly:EquCab3.0:7:1:100787686:1_REF:5306384..5306445:+
6_dna:primary_assembly_primary_assembly:EquCab3.0:6:1:87230776:1_REF_39771	1247.4	89 +/- 1%	-	2442	2331	1	110	no	-	hsa-miR-6878-3p	-	-	cuggccucccauucugccucu	aggcagccugggcggcuuggc	cuggccucccauucugccucuccuuuaugcuaguugugguggaggcagccugggcggcuuggc	6_dna:primary_assembly_primary_assembly:EquCab3.0:6:1:87230776:1_REF:71230207..71230270:-
1_dna:primary_assembly_primary_assembly:EquCab3.0:1:1:188260577:1_REF_18203	1142.2	89 +/- 1%	-	2241	874	0	1367	no	-	-	-	-	ucuucagcaucagcgugaugug	uucuugcuggugcugaagacg	ucuucagcaucagcgugaugugccucucugcugcuucuugcuggugcugaagacg	1_dna:primary_assembly_primary_assembly:EquCab3.0:1:1:188260577:1_REF:89526181..89526236:-
20_dna:primary_assembly_primary_assembly:EquCab3.0:20:1:65343332:1_REF_20576	1048.1	89 +/- 1%	-	2058	1697	0	361	no	-	-	-	-	uuucgaacaagaucucaaguuu	uucuugagaucuuguuugaagu	uucuugagaucuuguuugaaguaguguuacuuuuucgaacaagaucucaaguuu	20_dna:primary_assembly_primary_assembly:EquCab3.0:20:1:65343332:1_REF:24949323..24949377:-
20_dna:primary_assembly_primary_assembly:EquCab3.0:20:1:65343332:1_REF_21159	1046.2	89 +/- 1%	-	2045	2001	0	44	no	-	hsa-miR-30a-5p	-	-	uguaaacacccgacuggaagcc	cuuucagucgggugucugcagc	uguaaacacccgacuggaagccgugggcggcgggcuuucagucgggugucugcagc	20_dna:primary_assembly_primary_assembly:EquCab3.0:20:1:65343332:1_REF:63894234..63894290:-
4_dna:primary_assembly_primary_assembly:EquCab3.0:4:1:109462549:1_REF_34282	998.3	89 +/- 1%	-	1960	1928	0	32	no	-	-	-	-	uacgagguacugaggcuacga	uguauccucauugccuagaga	uacgagguacugaggcuacgacggagaauaggaguuguauccucauugccuagaga	4_dna:primary_assembly_primary_assembly:EquCab3.0:4:1:109462549:1_REF:11296057..11296113:+
7_dna:primary_assembly_primary_assembly:EquCab3.0:7:1:100787686:1_REF_40178	913.9	89 +/- 1%	-	1786	1749	0	37	no	-	hsa-miR-330-5p	-	-	ccucugggaccggcucgcucugg	gagcggggcggucacagggac	ccucugggaccggcucgcucuggucaacauggagaacagagcggggcggucacagggac	7_dna:primary_assembly_primary_assembly:EquCab3.0:7:1:100787686:1_REF:2920070..2920129:+
26_dna:primary_assembly_primary_assembly:EquCab3.0:26:1:43147642:1_REF_26721	795.6	89 +/- 1%	-	1554	1551	0	3	no	-	mmu-miR-6912-5p	-	-	cacagggacuucuccgcugcug	cagcugccggagggacccugcu	cagcugccggagggacccugcucgucuccgggggucgcacagggacuucuccgcugcug	26_dna:primary_assembly_primary_assembly:EquCab3.0:26:1:43147642:1_REF:41305161..41305220:+
23_dna:primary_assembly_primary_assembly:EquCab3.0:23:1:55556184:1_REF_23665	737.4	89 +/- 1%	-	1447	1374	0	73	no	-	-	-	-	gggaccaggcccggcuucggagc	uggaggcacggccuggacagcc	uggaggcacggccuggacagccgcgcguguaaaagagaaugugggaccaggcccggcuucggagc	23_dna:primary_assembly_primary_assembly:EquCab3.0:23:1:55556184:1_REF:40689986..40690051:+
6_dna:primary_assembly_primary_assembly:EquCab3.0:6:1:87230776:1_REF_38375	700.9	89 +/- 1%	-	1372	1343	3	26	no	-	mmu-miR-290a-3p	-	-	aaagugccuuucugagacgggc	ccucucagcaggacccuuuccu	ccucucagcaggacccuuuccugugugcagauuugagaaagugccuuucugagacgggc	6_dna:primary_assembly_primary_assembly:EquCab3.0:6:1:87230776:1_REF:35029704..35029763:+
2_dna:primary_assembly_primary_assembly:EquCab3.0:2:1:121350024:1_REF_30242	700.2	89 +/- 1%	-	1377	1361	0	16	no	-	-	-	-	ccggcgaccagugaacgucugc	cagacuuuccuggccgccucc	ccggcgaccagugaacgucugcaugucuucgcaaagcucggcuccagcucaccuccugcagacuuuccuggccgccucc	2_dna:primary_assembly_primary_assembly:EquCab3.0:2:1:121350024:1_REF:117594918..117594997:+
14_dna:primary_assembly_primary_assembly:EquCab3.0:14:1:94600235:1_REF_8888	688.3	89 +/- 1%	-	1351	1312	0	39	no	-	-	-	-	acgggguagaggaaaccagca	cugcuuucccuuaccccauga	cugcuuucccuuaccccaugaugcauggcagagcaguucacgggguagaggaaaccagca	14_dna:primary_assembly_primary_assembly:EquCab3.0:14:1:94600235:1_REF:40364527..40364587:-
17_dna:primary_assembly_primary_assembly:EquCab3.0:17:1:80722430:1_REF_12458	670	89 +/- 1%	-	1311	1261	0	50	no	-	hsa-miR-4778-5p	-	-	uauucugugugcaucuguuuugu	acgaacgauacacacagauucu	uauucugugugcaucuguuuugugguuuauaucuauagacacgaacgauacacacagauucu	17_dna:primary_assembly_primary_assembly:EquCab3.0:17:1:80722430:1_REF:10492817..10492879:+
12_dna:primary_assembly_primary_assembly:EquCab3.0:12:1:36992759:1_REF_5862	666.5	89 +/- 1%	-	1308	1302	0	6	no	-	-	-	-	cgucugugacccugccuccagg	uggggggcggggccacaggu	uggggggcggggccacaggugggguaccuggccaucucgucugugacccugccuccagg	12_dna:primary_assembly_primary_assembly:EquCab3.0:12:1:36992759:1_REF:28652212..28652271:-
2_dna:primary_assembly_primary_assembly:EquCab3.0:2:1:121350024:1_REF_29365	665.6	89 +/- 1%	-	1306	1018	0	288	no	-	-	-	-	gccuuuuccucuccagucuugc	aagaguggagguggaaagauc	aagaguggagguggaaagaucaguuagucggagugcuggccuuuuccucuccagucuugc	2_dna:primary_assembly_primary_assembly:EquCab3.0:2:1:121350024:1_REF:20009745..20009805:+
14_dna:primary_assembly_primary_assembly:EquCab3.0:14:1:94600235:1_REF_8550	664.8	89 +/- 1%	-	1298	1274	0	24	no	-	mmu-miR-8103	-	-	ucuccugucucuccugccccagu	uggggcagagaggugggacc	uggggcagagaggugggaccagggccugggccgaccccugaccuucuccugucucuccugccccagu	14_dna:primary_assembly_primary_assembly:EquCab3.0:14:1:94600235:1_REF:4016465..4016532:-
2_dna:primary_assembly_primary_assembly:EquCab3.0:2:1:121350024:1_REF_30660	647.7	89 +/- 1%	-	1272	1089	2	181	no	-	-	-	-	cugacaaccaccuuucccuacu	uaaggaaggguggcugcaagg	uaaggaaggguggcugcaaggggagggugccuaccagucacuugggucucaucccugacaaccaccuuucccuacu	2_dna:primary_assembly_primary_assembly:EquCab3.0:2:1:121350024:1_REF:28512320..28512396:-
3_dna:primary_assembly_primary_assembly:EquCab3.0:3:1:121351753:1_REF_33185	564.7	89 +/- 1%	-	1109	1031	0	78	no	-	-	-	-	cucagcccguguucuccccacu	aaggguggaaucggggugcagagc	aaggguggaaucggggugcagagcugguuucugcagccucagcccguguucuccccacu	3_dna:primary_assembly_primary_assembly:EquCab3.0:3:1:121351753:1_REF:116656026..116656085:+
31_dna:primary_assembly_primary_assembly:EquCab3.0:31:1:26001039:1_REF_32081	550.5	89 +/- 1%	-	1074	651	1	422	no	-	mmu-miR-5134-5p	-	-	uuggcagagaugacccagaac	cugggugaccucuggcagcu	cugggugaccucuggcagcuguaacgugcuggauugcucuggaguuggcagagaugacccagaac	31_dna:primary_assembly_primary_assembly:EquCab3.0:31:1:26001039:1_REF:17295870..17295935:+
14_dna:primary_assembly_primary_assembly:EquCab3.0:14:1:94600235:1_REF_8905	549.2	89 +/- 1%	-	1073	1060	0	13	no	-	hsa-miR-631	-	-	ugaccugggacucggacagcugc	gcugcucgauccacugguccag	ugaccugggacucggacagcugcuugcacucguucagcugcucgauccacugguccag	14_dna:primary_assembly_primary_assembly:EquCab3.0:14:1:94600235:1_REF:40837586..40837644:-
10_dna:primary_assembly_primary_assembly:EquCab3.0:10:1:85155674:1_REF_1744	544.1	89 +/- 1%	-	1061	986	0	75	no	-	mmu-miR-3113-3p	-	-	cccuggcccacccugucccugu	ugggggcaguggggcucacagg	ugggggcaguggggcucacaggggagagcaccugcguuauuucccuggcccacccugucccugu	10_dna:primary_assembly_primary_assembly:EquCab3.0:10:1:85155674:1_REF:19591620..19591684:-
28_dna:primary_assembly_primary_assembly:EquCab3.0:28:1:47348498:1_REF_27811	528.2	89 +/- 1%	-	1030	1029	0	1	no	-	hsa-miR-3663-3p	-	-	ugagcacccccugccacuucagg	ggggguggaggugggggc	ggggguggaggugggggcuugggagcuacgccugagcacccccugccacuucagg	28_dna:primary_assembly_primary_assembly:EquCab3.0:28:1:47348498:1_REF:35937323..35937378:+
1_dna:primary_assembly_primary_assembly:EquCab3.0:1:1:188260577:1_REF_17059	500.7	89 +/- 1%	-	974	947	0	27	no	-	mmu-miR-3091-5p	-	-	uaugggucuggucuggccuccu	ggccagaccagacccauaugc	ggccagaccagacccauaugccgugaacaaaggcauaugggucuggucuggccuccu	1_dna:primary_assembly_primary_assembly:EquCab3.0:1:1:188260577:1_REF:142161990..142162047:+
1_dna:primary_assembly_primary_assembly:EquCab3.0:1:1:188260577:1_REF_17380	491.4	89 +/- 1%	-	967	851	20	96	no	-	-	-	-	ccucuaagucagcaucccg	ugugcuuggcugaggagc	ugugcuuggcugaggagcuggaggagugaagcuaccauccgugggauuaugaccaaaggccucuaagucagcaucccg	1_dna:primary_assembly_primary_assembly:EquCab3.0:1:1:188260577:1_REF:174688634..174688712:+
2_dna:primary_assembly_primary_assembly:EquCab3.0:2:1:121350024:1_REF_30895	442	89 +/- 1%	-	860	856	2	2	no	-	hsa-miR-7152-5p	-	-	guuccuguccugaggcggacg	cccgccccgggaagggagccgc	guuccuguccugaggcggacgcggcagcuucggcgcccgccccgggaagggagccgc	2_dna:primary_assembly_primary_assembly:EquCab3.0:2:1:121350024:1_REF:40671461..40671518:-
4_dna:primary_assembly_primary_assembly:EquCab3.0:4:1:109462549:1_REF_34679	434	89 +/- 1%	-	854	848	0	6	no	-	-	-	-	uaauuuugcuguuugacugucu	acagccaaaugggauaauuagg	acagccaaaugggauaauuaggucccaaaguggauuuuuuggccuaauuuugcuguuugacugucu	4_dna:primary_assembly_primary_assembly:EquCab3.0:4:1:109462549:1_REF:77917409..77917475:+
26_dna:primary_assembly_primary_assembly:EquCab3.0:26:1:43147642:1_REF_26489	425.5	89 +/- 1%	-	830	827	0	3	no	-	mmu-miR-7012-3p	-	-	ugaccuguaggaccaauuccuga	aagggcuuggcccucagggcaga	aagggcuuggcccucagggcagagucuuaguccacucugaccuguaggaccaauuccuga	26_dna:primary_assembly_primary_assembly:EquCab3.0:26:1:43147642:1_REF:17071584..17071644:+
X_dna:primary_assembly_primary_assembly:EquCab3.0:X:1:128206784:1_REF_46634	423	89 +/- 1%	-	823	822	0	1	no	-	hsa-miR-6875-3p	-	-	uuucuuccucguacuugacuga	agucaaguaugaggcggaaaa	agucaaguaugaggcggaaaaaguuugaucuagaaagagacacauccaaccuuuucuuccucguacuugacuga	X_dna:primary_assembly_primary_assembly:EquCab3.0:X:1:128206784:1_REF:57124489..57124563:-
6_dna:primary_assembly_primary_assembly:EquCab3.0:6:1:87230776:1_REF_39172	410.3	89 +/- 1%	-	800	795	0	5	no	-	mmu-miR-5133	-	-	ucuggagccgagccugggaau	ucuugggcuccuggccccaaaggcu	ucuugggcuccuggccccaaaggcucugugaaagauggucuggagccgagccugggaau	6_dna:primary_assembly_primary_assembly:EquCab3.0:6:1:87230776:1_REF:13395726..13395785:-
24_dna:primary_assembly_primary_assembly:EquCab3.0:24:1:48288683:1_REF_25253	401.6	89 +/- 1%	-	788	782	0	6	no	-	-	-	-	ccgcccgccgccgccgcc	gccgcggccgccguggccg	ccgcccgccgccgccgccuuccagggcagcccgcgcuucgccaaggccgcggccgccguggccg	24_dna:primary_assembly_primary_assembly:EquCab3.0:24:1:48288683:1_REF:42862072..42862136:-
4_dna:primary_assembly_primary_assembly:EquCab3.0:4:1:109462549:1_REF_34473	391.2	89 +/- 1%	-	769	751	0	18	no	-	-	-	-	uuuuaggccgguucugcccacu	auggcagaaaaggcucauuaaagacc	auggcagaaaaggcucauuaaagaccucaagccuaugguuuuaggccgguucugcccacu	4_dna:primary_assembly_primary_assembly:EquCab3.0:4:1:109462549:1_REF:41848755..41848815:+
12_dna:primary_assembly_primary_assembly:EquCab3.0:12:1:36992759:1_REF_5140	379.1	89 +/- 1%	-	739	728	0	11	no	-	hsa-miR-542-5p	-	-	ucggggauucagguggcuguuc	ccauuccaccugccuccccaga	ucggggauucagguggcuguucccagggcgugaccauuccaccugccuccccaga	12_dna:primary_assembly_primary_assembly:EquCab3.0:12:1:36992759:1_REF:28112704..28112759:+
22_dna:primary_assembly_primary_assembly:EquCab3.0:22:1:50928189:1_REF_22821	376.7	89 +/- 1%	-	740	692	0	48	no	-	-	-	-	uucucagguuggacaguccugga	ugggcugacgaaccugagaacg	ugggcugacgaaccugagaacgacccuggagacucaccauucucagguuggacaguccugga	22_dna:primary_assembly_primary_assembly:EquCab3.0:22:1:50928189:1_REF:50627509..50627571:+
10_dna:primary_assembly_primary_assembly:EquCab3.0:10:1:85155674:1_REF_2090	374.9	89 +/- 1%	-	736	723	0	13	no	-	-	-	-	uugucuucuguuuugugcaacu	guugcacaaaacagaagac	guugcacaaaacagaagacaacauagcauauucucaucugaguuguugucuucuguuuugugcaacu	10_dna:primary_assembly_primary_assembly:EquCab3.0:10:1:85155674:1_REF:59453006..59453073:-
10_dna:primary_assembly_primary_assembly:EquCab3.0:10:1:85155674:1_REF_1167	374.8	89 +/- 1%	-	736	723	0	13	no	-	-	-	-	uugucuucuguuuugugcaacu	guugcacaaaacagaagac	guugcacaaaacagaagacaacaacucagaugagaauaugcuauguugucuucuguuuugugcaacu	10_dna:primary_assembly_primary_assembly:EquCab3.0:10:1:85155674:1_REF:59453007..59453074:+
3_dna:primary_assembly_primary_assembly:EquCab3.0:3:1:121351753:1_REF_32731	373	89 +/- 1%	-	727	626	0	101	no	-	hsa-miR-342-3p	-	-	gcucacacuguagucccggaa	uccagggucuaugcugugacc	uccagggucuaugcugugaccacuguaaaaggagacuugcuugugcucacacuguagucccggaa	3_dna:primary_assembly_primary_assembly:EquCab3.0:3:1:121351753:1_REF:36282035..36282100:+
15_dna:primary_assembly_primary_assembly:EquCab3.0:15:1:92851403:1_REF_9449	362.2	89 +/- 1%	-	705	438	0	267	no	-	hsa-miR-3175	-	-	aggggagaagguaagcagagaa	ccucucuucccuucuccccagc	aggggagaagguaagcagagaaacagacuucccuuuccucucuucccuucuccccagc	15_dna:primary_assembly_primary_assembly:EquCab3.0:15:1:92851403:1_REF:29532058..29532116:+
3_dna:primary_assembly_primary_assembly:EquCab3.0:3:1:121351753:1_REF_33025	357.6	89 +/- 1%	-	704	535	1	168	no	-	-	-	-	ucucauaggggcaauuuaaacu	guuuaaauccaccuucugaga	guuuaaauccaccuucugagauauuuaaauaaauguaucucauaggggcaauuuaaacu	3_dna:primary_assembly_primary_assembly:EquCab3.0:3:1:121351753:1_REF:82654998..82655057:+
8_dna:primary_assembly_primary_assembly:EquCab3.0:8:1:97563019:1_REF_42457	356.5	89 +/- 1%	-	700	342	22	336	no	-	-	-	-	cacacccggcuggcugcggcggc	ugcgcugacagcaggugugugg	ugcgcugacagcaggugugugggcugcaaguauauuugguccacacccggcuggcugcggcggc	8_dna:primary_assembly_primary_assembly:EquCab3.0:8:1:97563019:1_REF:9668490..9668554:+
24_dna:primary_assembly_primary_assembly:EquCab3.0:24:1:48288683:1_REF_25311	342.2	89 +/- 1%	-	664	594	1	69	no	-	mmu-miR-7085-3p	-	-	gagcuggcucggcuguggcugg	agccaggcucggggccagcgccc	gagcuggcucggcuguggcuggcauccccuccgcccgggcacacccagccaggcucggggccagcgccc	24_dna:primary_assembly_primary_assembly:EquCab3.0:24:1:48288683:1_REF:46562613..46562682:-
20_dna:primary_assembly_primary_assembly:EquCab3.0:20:1:65343332:1_REF_21096	341.4	89 +/- 1%	-	669	243	0	426	no	-	-	-	-	acauggaaggaggagcucuuga	ucaagagcuccuccuuccgugu	acauggaaggaggagcucuugaggguccuucuucagcuccucucaagagcuccuccuuccgugu	20_dna:primary_assembly_primary_assembly:EquCab3.0:20:1:65343332:1_REF:50967410..50967474:-
9_dna:primary_assembly_primary_assembly:EquCab3.0:9:1:85793548:1_REF_45174	324	89 +/- 1%	-	636	616	0	20	no	-	-	-	-	auccgugauugguugaauccg	ggauucaaccaaucauggau	ggauucaaccaaucauggaucguguaugguuuacaauccgugauugguugaauccg	9_dna:primary_assembly_primary_assembly:EquCab3.0:9:1:85793548:1_REF:63831197..63831253:-
16_dna:primary_assembly_primary_assembly:EquCab3.0:16:1:88962352:1_REF_11971	315.5	89 +/- 1%	-	620	551	36	33	no	-	-	-	-	ccgggcccgacccugccugcg	cacugugggccggcccggga	ccgggcccgacccugccugcgacuuccuggaacaauaagcuccgggcccgagcacugugggccggcccggga	16_dna:primary_assembly_primary_assembly:EquCab3.0:16:1:88962352:1_REF:41281339..41281411:-
3_dna:primary_assembly_primary_assembly:EquCab3.0:3:1:121351753:1_REF_33206	302.8	89 +/- 1%	-	596	424	0	172	no	-	-	-	-	ggcgagcucagggaggac	ccucccguggagcagaagggc	ggcgagcucagggaggacagaagccucccguggagcagaagggc	3_dna:primary_assembly_primary_assembly:EquCab3.0:3:1:121351753:1_REF:118207248..118207292:+
22_dna:primary_assembly_primary_assembly:EquCab3.0:22:1:50928189:1_REF_23312	298.8	89 +/- 1%	-	579	490	0	89	no	-	hsa-miR-190b-3p	-	-	ccuaaaugaaccaccuccgaga	ucggaggugguucauuuagguga	ucggaggugguucauuuaggugaauuuuaaaaaucaccuaaaugaaccaccuccgaga	22_dna:primary_assembly_primary_assembly:EquCab3.0:22:1:50928189:1_REF:46266226..46266284:-
22_dna:primary_assembly_primary_assembly:EquCab3.0:22:1:50928189:1_REF_22757	297.6	89 +/- 1%	-	577	490	0	87	no	-	hsa-miR-190b-3p	-	-	ccuaaaugaaccaccuccgaga	ucggaggugguucauuuagguga	ucggaggugguucauuuaggugauuuuuaaaauucaccuaaaugaaccaccuccgaga	22_dna:primary_assembly_primary_assembly:EquCab3.0:22:1:50928189:1_REF:46266228..46266286:+
8_dna:primary_assembly_primary_assembly:EquCab3.0:8:1:97563019:1_REF_44015	295.8	89 +/- 1%	-	575	551	0	24	no	-	hsa-miR-122b-5p	-	-	uuuagugugauaauggcguuug	aacaccauugucacacuccaca	uuuagugugauaauggcguuugauaguuuggacacaaacaccauugucacacuccaca	8_dna:primary_assembly_primary_assembly:EquCab3.0:8:1:97563019:1_REF:79152584..79152642:-
15_dna:primary_assembly_primary_assembly:EquCab3.0:15:1:92851403:1_REF_9865	289.2	89 +/- 1%	-	561	544	0	17	no	-	hsa-miR-515-3p	-	-	aagugccuucuuaaauugugugu	cacaauuuaaggaggcccucg	cacaauuuaaggaggcccucgccugacccugagagcaagugccuucuuaaauugugugu	15_dna:primary_assembly_primary_assembly:EquCab3.0:15:1:92851403:1_REF:70167604..70167663:+
14_dna:primary_assembly_primary_assembly:EquCab3.0:14:1:94600235:1_REF_8544	288.5	89 +/- 1%	-	560	525	0	35	no	-	mmu-miR-7012-3p	-	-	ugaccuguggccuguccccagg	ccugggcauaggcagcuggcc	ccugggcauaggcagcuggccaggggagcccccugcccugaccuguggccuguccccagg	14_dna:primary_assembly_primary_assembly:EquCab3.0:14:1:94600235:1_REF:3961494..3961554:-
22_dna:primary_assembly_primary_assembly:EquCab3.0:22:1:50928189:1_REF_23390	276.2	89 +/- 1%	-	535	533	0	2	no	-	mmu-miR-6355	-	-	cacaaugccugccuggcccccagg	agggggcaggugggcuagu	agggggcaggugggcuaguggggcaggcggcauggcgagcacagccagcaggggccucacaaugccugccuggcccccagg	22_dna:primary_assembly_primary_assembly:EquCab3.0:22:1:50928189:1_REF:50298272..50298353:-
16_dna:primary_assembly_primary_assembly:EquCab3.0:16:1:88962352:1_REF_11212	272.3	89 +/- 1%	-	535	432	2	101	no	-	-	-	-	ccagaacuggccuugagagcgu	cuucccugggcaguucugagc	ccagaacuggccuugagagcgucugccuuuuuaggugaaaagggaugcuucccugggcaguucugagc	16_dna:primary_assembly_primary_assembly:EquCab3.0:16:1:88962352:1_REF:41683671..41683739:+
11_dna:primary_assembly_primary_assembly:EquCab3.0:11:1:61676917:1_REF_2365	266.3	89 +/- 1%	-	523	486	18	19	no	-	-	-	-	ccgaccuccucucugcccugcaga	agcagggagggagcuggccaga	agcagggagggagcuggccagacaggccuuucuccuggguggaccugccgaccuccucucugcccugcaga	11_dna:primary_assembly_primary_assembly:EquCab3.0:11:1:61676917:1_REF:1883835..1883906:+
2_dna:primary_assembly_primary_assembly:EquCab3.0:2:1:121350024:1_REF_29964	259.6	89 +/- 1%	-	513	507	0	6	no	-	-	-	-	uuggccggucucuucucugcagu	ucuggcagaggcugagaacauggcugacc	uuggccggucucuucucugcaguccuuguccaucaaaaccuccucucuggcagaggcugagaacauggcugacc	2_dna:primary_assembly_primary_assembly:EquCab3.0:2:1:121350024:1_REF:56377510..56377584:+
11_dna:primary_assembly_primary_assembly:EquCab3.0:11:1:61676917:1_REF_2989	255.6	89 +/- 1%	-	503	367	0	136	no	-	-	-	-	uagcccagugccugccccuuaag	aagggggucacauggguuaa	aagggggucacauggguuaaaugugauaauguauuaaagcauuuagcccagugccugccccuuaag	11_dna:primary_assembly_primary_assembly:EquCab3.0:11:1:61676917:1_REF:25225665..25225731:+
13_dna:primary_assembly_primary_assembly:EquCab3.0:13:1:43784481:1_REF_7059	252.2	89 +/- 1%	-	489	487	0	2	no	-	mmu-miR-3475-3p	-	-	acuggaggcuucaucgucaggga	uccugacgugguggcuccugag	acuggaggcuucaucgucagggaggaaauuuccagccuccugacgugguggcuccugag	13_dna:primary_assembly_primary_assembly:EquCab3.0:13:1:43784481:1_REF:8247208..8247267:-
20_dna:primary_assembly_primary_assembly:EquCab3.0:20:1:65343332:1_REF_20928	245.8	89 +/- 1%	-	483	398	0	85	no	-	-	-	-	ucgagaauugcguuuggacaau	acguccagacucaacucucgg	acguccagacucaacucucggccggagccagagacucgagaauugcguuuggacaau	20_dna:primary_assembly_primary_assembly:EquCab3.0:20:1:65343332:1_REF:34558903..34558960:-
4_dna:primary_assembly_primary_assembly:EquCab3.0:4:1:109462549:1_REF_34911	239.9	89 +/- 1%	-	466	344	0	122	no	-	hsa-miR-130a-5p	-	-	ccucuuuucucuucuucucagc	aggagaagaaagaaaagagagu	aggagaagaaagaaaagagaguugggaaugguuccuauuuaccaaaauugaaccucuuuucucuucuucucagc	4_dna:primary_assembly_primary_assembly:EquCab3.0:4:1:109462549:1_REF:102315252..102315326:+
11_dna:primary_assembly_primary_assembly:EquCab3.0:11:1:61676917:1_REF_3630	237	89 +/- 1%	-	466	464	0	2	no	-	-	-	-	ucgacugacccugggccgggagc	cgccggcacagggcagcgaagc	cgccggcacagggcagcgaagcccagcucaucucauucgacugacccugggccgggagc	11_dna:primary_assembly_primary_assembly:EquCab3.0:11:1:61676917:1_REF:1466610..1466669:-
2_dna:primary_assembly_primary_assembly:EquCab3.0:2:1:121350024:1_REF_30333	236.5	89 +/- 1%	-	465	185	258	22	no	-	-	-	-	gccgcggcgccggggcug	gccccggcuccucggcug	gccgcggcgccggggcugccgcugcccccgccgccgccgccgccgcugccgcccgccccggcuccucggcug	2_dna:primary_assembly_primary_assembly:EquCab3.0:2:1:121350024:1_REF:6078250..6078322:-
25_dna:primary_assembly_primary_assembly:EquCab3.0:25:1:40282968:1_REF_25741	236.4	89 +/- 1%	-	468	461	0	7	no	-	-	-	-	ucaccgucgauggcugaccgcau	augggcagccuuuuuguacgguu	augggcagccuuuuuguacgguugugcaccgcugaaugacaucaccgucgauggcugaccgcau	25_dna:primary_assembly_primary_assembly:EquCab3.0:25:1:40282968:1_REF:33318083..33318147:+
13_dna:primary_assembly_primary_assembly:EquCab3.0:13:1:43784481:1_REF_7562	219.1	89 +/- 1%	-	431	160	0	271	no	-	-	-	-	ccggaggccucagcucaccgcc	gaggugaaacccaggccccgaca	ccggaggccucagcucaccgcccacuucucaguguggggaggugaaacccaggccccgaca	13_dna:primary_assembly_primary_assembly:EquCab3.0:13:1:43784481:1_REF:42038721..42038782:-
13_dna:primary_assembly_primary_assembly:EquCab3.0:13:1:43784481:1_REF_6355	214	89 +/- 1%	-	417	366	0	51	no	-	hsa-miR-4722-5p	-	-	ugcaggagccaugugacauuc	aaaugucaccuggcugcaaga	aaaugucaccuggcugcaagaagagaaucgcacagaugccccagagaugcaggagccaugugacauuc	13_dna:primary_assembly_primary_assembly:EquCab3.0:13:1:43784481:1_REF:9370121..9370189:+
15_dna:primary_assembly_primary_assembly:EquCab3.0:15:1:92851403:1_REF_10126	211.6	89 +/- 1%	-	418	306	0	112	no	-	-	-	-	uuguuccgcuuuccucuucaagg	cugaggaggagacagagcaacu	cugaggaggagacagagcaacuggacugucaugagauggauuguuguuccgcuuuccucuucaagg	15_dna:primary_assembly_primary_assembly:EquCab3.0:15:1:92851403:1_REF:15260011..15260077:-
15_dna:primary_assembly_primary_assembly:EquCab3.0:15:1:92851403:1_REF_10128	211.6	89 +/- 1%	-	418	306	0	112	no	-	-	-	-	uuguuccgcuuuccucuucaagg	cugaggaggagacagagcaacu	cugaggaggagacagagcaacuggacugucaugagauggauuguuguuccgcuuuccucuucaagg	15_dna:primary_assembly_primary_assembly:EquCab3.0:15:1:92851403:1_REF:15443316..15443382:-
25_dna:primary_assembly_primary_assembly:EquCab3.0:25:1:40282968:1_REF_25878	211	89 +/- 1%	-	414	413	0	1	no	-	-	-	-	gcuccuuuguucgcucugguccu	gaccaggugggcagggaggacg	gcuccuuuguucgcucugguccucccugcagaggcaggaccaggugggcagggaggacg	25_dna:primary_assembly_primary_assembly:EquCab3.0:25:1:40282968:1_REF:38537004..38537063:+
10_dna:primary_assembly_primary_assembly:EquCab3.0:10:1:85155674:1_REF_955	207.8	89 +/- 1%	-	409	406	0	3	no	-	-	-	-	ugaauuagugcauacaaaacca	gguuuugugugcacaaauucagu	gguuuugugugcacaaauucaguacuacagacacugaauuagugcauacaaaacca	10_dna:primary_assembly_primary_assembly:EquCab3.0:10:1:85155674:1_REF:27333936..27333992:+
8_dna:primary_assembly_primary_assembly:EquCab3.0:8:1:97563019:1_REF_42476	207.7	89 +/- 1%	-	408	393	0	15	no	-	-	-	-	ucuaacuccgggggcaccgugu	cuggugcccuuuggaguugggc	ucuaacuccgggggcaccguguuuauuguaugccaaguaccuggugcccuuuggaguugggc	8_dna:primary_assembly_primary_assembly:EquCab3.0:8:1:97563019:1_REF:12018982..12019044:+
10_dna:primary_assembly_primary_assembly:EquCab3.0:10:1:85155674:1_REF_2190	205.8	89 +/- 1%	-	404	213	0	191	no	-	-	-	-	aucccuuacauugaaguuuug	aaaacuucaaugaaagggaug	aaaacuucaaugaaagggaugguugcauuauaauaucaucccuuacauugaaguuuug	10_dna:primary_assembly_primary_assembly:EquCab3.0:10:1:85155674:1_REF:77736906..77736964:-
26_dna:primary_assembly_primary_assembly:EquCab3.0:26:1:43147642:1_REF_26667	201	89 +/- 1%	-	398	376	0	22	no	-	-	-	-	uugcauucugcucuccuacag	ucccggagaauggaaggcag	ucccggagaauggaaggcagggucuaaauacuccuugcauucugcucuccuacag	26_dna:primary_assembly_primary_assembly:EquCab3.0:26:1:43147642:1_REF:39202345..39202400:+
6_dna:primary_assembly_primary_assembly:EquCab3.0:6:1:87230776:1_REF_38371	198.9	89 +/- 1%	-	391	367	0	24	no	-	-	-	-	ccgauacggauggcugacugua	acagucggcccuccguauccgc	acagucggcccuccguauccgcgggcuucucaucugcgccgauacggauggcugacugua	6_dna:primary_assembly_primary_assembly:EquCab3.0:6:1:87230776:1_REF:33331888..33331948:+
22_dna:primary_assembly_primary_assembly:EquCab3.0:22:1:50928189:1_REF_23415	198.7	89 +/- 1%	-	391	219	0	172	no	-	-	-	-	ugggccaccuggagucaggaag	accuggauuccuggggcuccgg	ugggccaccuggagucaggaagcaucccccaaagcaccuggauuccuggggcuccgg	22_dna:primary_assembly_primary_assembly:EquCab3.0:22:1:50928189:1_REF:50627251..50627308:-
X_dna:primary_assembly_primary_assembly:EquCab3.0:X:1:128206784:1_REF_45909	194.3	89 +/- 1%	-	378	243	0	135	no	-	hsa-miR-374a-3p	-	-	cuuaucagguuguauuauaaug	uuacaauacaaccugauaagu	uuacaauacaaccugauaagugcuguaacacuuaucagguuguauuauaaug	X_dna:primary_assembly_primary_assembly:EquCab3.0:X:1:128206784:1_REF:58620778..58620830:+
7_dna:primary_assembly_primary_assembly:EquCab3.0:7:1:100787686:1_REF_40834	192.8	89 +/- 1%	-	387	359	0	28	no	-	-	-	-	uuucccacugggcuuuuucuccu	agcauugcagccuauugggaacauuu	uuucccacugggcuuuuucuccugcuaccuugcuagcauugcagccuauugggaacauuu	7_dna:primary_assembly_primary_assembly:EquCab3.0:7:1:100787686:1_REF:55440498..55440558:+
11_dna:primary_assembly_primary_assembly:EquCab3.0:11:1:61676917:1_REF_4164	186.2	89 +/- 1%	-	359	317	0	42	no	-	hsa-miR-148a-3p	-	-	ucagugcaugacagaacuuggg	agguucugugauacacucugacu	agguucugugauacacucugacucgggcucuggagcagucagugcaugacagaacuuggg	11_dna:primary_assembly_primary_assembly:EquCab3.0:11:1:61676917:1_REF:24247094..24247154:-
X_dna:primary_assembly_primary_assembly:EquCab3.0:X:1:128206784:1_REF_46331	185	89 +/- 1%	-	364	346	0	18	no	-	-	-	-	uacguccugugcaauaucugaga	ccagauacugcacaggacauacu	uacguccugugcaauaucugagauauacuggaaaaagauuccuuaucccagauacugcacaggacauacu	X_dna:primary_assembly_primary_assembly:EquCab3.0:X:1:128206784:1_REF:8073336..8073406:-
1_dna:primary_assembly_primary_assembly:EquCab3.0:1:1:188260577:1_REF_16469	179	89 +/- 1%	-	353	312	0	41	no	-	-	-	-	ugaaccccagaaugaggccgacu	uggcuucucucugugggucagu	uggcuucucucugugggucaguggccuauuaugacugaaccccagaaugaggccgacu	1_dna:primary_assembly_primary_assembly:EquCab3.0:1:1:188260577:1_REF:93675852..93675910:+
3_dna:primary_assembly_primary_assembly:EquCab3.0:3:1:121351753:1_REF_32447	178.1	89 +/- 1%	-	350	332	0	18	no	-	-	-	-	auuuagaaagcuccccgcaugau	ucacccggggaguuuucucaaau	ucacccggggaguuuucucaaauaccuuuuuaaaaauaaaguauuuagaaagcuccccgcaugau	3_dna:primary_assembly_primary_assembly:EquCab3.0:3:1:121351753:1_REF:10091232..10091297:+
X_dna:primary_assembly_primary_assembly:EquCab3.0:X:1:128206784:1_REF_46994	171.4	89 +/- 1%	-	337	334	0	3	no	-	-	-	-	uucccgucugguaucucccccagc	uggugggagggacaggcaggca	uggugggagggacaggcaggcagaaguugcaugcuaacucuucccgucugguaucucccccagc	X_dna:primary_assembly_primary_assembly:EquCab3.0:X:1:128206784:1_REF:126469113..126469177:-
13_dna:primary_assembly_primary_assembly:EquCab3.0:13:1:43784481:1_REF_7592	171.2	89 +/- 1%	-	336	334	0	2	no	-	-	-	-	ugcgggggacccucugggccuagu	aggcccagggccuuuccugcc	aggcccagggccuuuccugccccaggucgccggugcgggggacccucugggccuagu	13_dna:primary_assembly_primary_assembly:EquCab3.0:13:1:43784481:1_REF:43299276..43299333:-
26_dna:primary_assembly_primary_assembly:EquCab3.0:26:1:43147642:1_REF_26523	171.1	89 +/- 1%	-	338	323	0	15	no	-	-	-	-	uuaguuccaucucugccaccc	agugguagucuuggaaccaaaa	agugguagucuuggaaccaaaagaucugcauuuuaguuccaucucugccaccc	26_dna:primary_assembly_primary_assembly:EquCab3.0:26:1:43147642:1_REF:26888854..26888907:+
7_dna:primary_assembly_primary_assembly:EquCab3.0:7:1:100787686:1_REF_40953	168	89 +/- 1%	-	331	330	0	1	no	-	-	-	-	ugcccuaucuccccccacccaga	aggggugggaaggggagg	aggggugggaaggggaggugguuacaggagggguccugaccugcccuaucuccccccacccaga	7_dna:primary_assembly_primary_assembly:EquCab3.0:7:1:100787686:1_REF:73183829..73183893:+
7_dna:primary_assembly_primary_assembly:EquCab3.0:7:1:100787686:1_REF_42233	167.7	89 +/- 1%	-	330	316	0	14	no	-	-	-	-	guacuugugggauuuuagcuuu	agcuacaaucucacgaguacu	guacuugugggauuuuagcuuuuuacacauagagcacccacaauaaagcuacaaucucacgaguacu	7_dna:primary_assembly_primary_assembly:EquCab3.0:7:1:100787686:1_REF:85150469..85150536:-
30_dna:primary_assembly_primary_assembly:EquCab3.0:30:1:31395959:1_REF_31650	167.1	89 +/- 1%	-	322	319	0	3	no	-	hsa-miR-657	-	-	ugcagguuagaggaccgucacgcc	cgugcgucccuccagccugcuaag	ugcagguuagaggaccgucacgccagcugccagcuucucucugggcgugcgucccuccagccugcuaag	30_dna:primary_assembly_primary_assembly:EquCab3.0:30:1:31395959:1_REF:30730419..30730488:+
3_dna:primary_assembly_primary_assembly:EquCab3.0:3:1:121351753:1_REF_33286	165	89 +/- 1%	-	318	266	0	52	no	-	hsa-miR-6727-5p	-	-	cucggggcccgacuccagccac	ugggcgggagcgaagucaccgagc	ugggcgggagcgaagucaccgagcucuccgcgggcagcucggggcccgacuccagccac	3_dna:primary_assembly_primary_assembly:EquCab3.0:3:1:121351753:1_REF:3394598..3394657:-
11_dna:primary_assembly_primary_assembly:EquCab3.0:11:1:61676917:1_REF_3968	164.5	89 +/- 1%	-	323	313	0	10	no	-	-	-	-	cggccggcgagaacugcgccugc	ggcgcagcgcucaccggccccg	ggcgcagcgcucaccggccccgccgcccccuccggcggccggcgagaacugcgccugc	11_dna:primary_assembly_primary_assembly:EquCab3.0:11:1:61676917:1_REF:19369280..19369338:-
18_dna:primary_assembly_primary_assembly:EquCab3.0:18:1:82641348:1_REF_13417	159	89 +/- 1%	-	308	302	1	5	no	-	mmu-miR-466f-3p	-	-	uauacacacacacggacaucu	ugugucuguggguguguau	ugugucuguggguguguauauguaugugugugucuguccguauacacacacacggacaucu	18_dna:primary_assembly_primary_assembly:EquCab3.0:18:1:82641348:1_REF:12990350..12990411:+
20_dna:primary_assembly_primary_assembly:EquCab3.0:20:1:65343332:1_REF_20269	156.8	89 +/- 1%	-	309	306	2	1	no	-	-	-	-	uaagcaggcacugauucucagg	ugagagugcgugccuccuuaca	uaagcaggcacugauucucagggucacguaggugcagggcuugucaccugagagugcgugccuccuuaca	20_dna:primary_assembly_primary_assembly:EquCab3.0:20:1:65343332:1_REF:3641264..3641334:-
15_dna:primary_assembly_primary_assembly:EquCab3.0:15:1:92851403:1_REF_10125	151.2	89 +/- 1%	-	307	306	0	1	no	-	-	-	-	uuguuccgcuuuccucuucaagg	uaagaagacuaggaagaagagaaauguc	uuguuccgcuuuccucuucaaggcuauaagaagacuaggaagaagagaaauguc	15_dna:primary_assembly_primary_assembly:EquCab3.0:15:1:92851403:1_REF:15259980..15260034:-
15_dna:primary_assembly_primary_assembly:EquCab3.0:15:1:92851403:1_REF_10127	151.2	89 +/- 1%	-	307	306	0	1	no	-	-	-	-	uuguuccgcuuuccucuucaagg	uaagaagacuaggaagaagagaaauguc	uuguuccgcuuuccucuucaaggcuauaagaagacuaggaagaagagaaauguc	15_dna:primary_assembly_primary_assembly:EquCab3.0:15:1:92851403:1_REF:15443285..15443339:-
8_dna:primary_assembly_primary_assembly:EquCab3.0:8:1:97563019:1_REF_42293	149.2	89 +/- 1%	-	293	285	0	8	no	-	-	-	-	cacccgggccuggccgccccacgc	gcggggcgcggggccggguacg	gcggggcgcggggccggguacgccggaggacgcacccgggccuggccgccccacgc	8_dna:primary_assembly_primary_assembly:EquCab3.0:8:1:97563019:1_REF:230425..230481:+
4_dna:primary_assembly_primary_assembly:EquCab3.0:4:1:109462549:1_REF_35876	146.5	89 +/- 1%	-	287	285	0	2	no	-	mmu-miR-883b-5p	-	-	uacugagaacuugaggaaacu	guuuuguuuuguuuugcuu	guuuuguuuuguuuugcuuuguuuuuccuuggggccuuaagacuuuggagacuacugagaacuugaggaaacu	4_dna:primary_assembly_primary_assembly:EquCab3.0:4:1:109462549:1_REF:107261320..107261393:-
14_dna:primary_assembly_primary_assembly:EquCab3.0:14:1:94600235:1_REF_8539	144.5	89 +/- 1%	-	284	262	0	22	no	-	-	-	-	cugagcuuggaguagccuguccagg	cuggauggccuucaggcucacc	cugagcuuggaguagccuguccaggcaagcaggccuggauggccuucaggcucacc	14_dna:primary_assembly_primary_assembly:EquCab3.0:14:1:94600235:1_REF:3951451..3951507:-
2_dna:primary_assembly_primary_assembly:EquCab3.0:2:1:121350024:1_REF_30887	144.3	89 +/- 1%	-	277	249	0	28	no	-	hsa-miR-4757-5p	-	-	uggccucuggagccagacugcc	aguccaggcccaguggcuaug	aguccaggcccaguggcuaugguggguaagagcauggccucuggagccagacugcc	2_dna:primary_assembly_primary_assembly:EquCab3.0:2:1:121350024:1_REF:40099919..40099975:-
7_dna:primary_assembly_primary_assembly:EquCab3.0:7:1:100787686:1_REF_40761	142.8	89 +/- 1%	-	280	215	37	28	no	-	-	-	-	ccccaccccugccgcccacc	gugggccuggggcgggggggc	gugggccuggggcgggggggcccugggcuggggcugggugcgcucccugccuggaccccugcucagcgcccccaccccugccgcccacc	7_dna:primary_assembly_primary_assembly:EquCab3.0:7:1:100787686:1_REF:51430284..51430373:+
16_dna:primary_assembly_primary_assembly:EquCab3.0:16:1:88962352:1_REF_12151	141.2	89 +/- 1%	-	278	230	0	48	no	-	-	-	-	agcgccuuccccuguggugucggc	cgggcccugggggacgccgcc	agcgccuuccccuguggugucggcgaggucucugcaggccgggcccugggggacgccgcc	16_dna:primary_assembly_primary_assembly:EquCab3.0:16:1:88962352:1_REF:60577679..60577739:-
9_dna:primary_assembly_primary_assembly:EquCab3.0:9:1:85793548:1_REF_45085	141	89 +/- 1%	-	278	259	0	19	no	-	-	-	-	uuugauaagcugacaugggac	uugugucaguuuaucaaacc	uuugauaagcugacaugggacagggacucuuuucacuguugugucaguuuaucaaacc	9_dna:primary_assembly_primary_assembly:EquCab3.0:9:1:85793548:1_REF:47139795..47139853:-
6_dna:primary_assembly_primary_assembly:EquCab3.0:6:1:87230776:1_REF_39824	138.5	89 +/- 1%	-	272	271	0	1	no	-	-	-	-	uguccuccuugcuccucccagc	agcggacuuguggggagggca	agcggacuuguggggagggcacaaggaggaacccagccacugacuccccuuguguccuccuugcuccucccagc	6_dna:primary_assembly_primary_assembly:EquCab3.0:6:1:87230776:1_REF:75708993..75709067:-
9_dna:primary_assembly_primary_assembly:EquCab3.0:9:1:85793548:1_REF_45246	137.7	89 +/- 1%	-	265	218	0	47	no	-	hsa-miR-6845-3p	-	-	ucucuccuucgucccucucuuga	agagggacuucggagacaccaga	agagggacuucggagacaccagauggcugcuuggucucuccuucgucccucucuuga	9_dna:primary_assembly_primary_assembly:EquCab3.0:9:1:85793548:1_REF:70019879..70019936:-
7_dna:primary_assembly_primary_assembly:EquCab3.0:7:1:100787686:1_REF_41744	133.8	89 +/- 1%	-	264	231	0	33	no	-	-	-	-	ugaauggcacuccuggaguugu	ugacuccagggggcagcauucaca	ugacuccagggggcagcauucacauuguggucuuugugaauggcacuccuggaguugu	7_dna:primary_assembly_primary_assembly:EquCab3.0:7:1:100787686:1_REF:45785182..45785240:-
13_dna:primary_assembly_primary_assembly:EquCab3.0:13:1:43784481:1_REF_7216	131.9	89 +/- 1%	-	253	249	0	4	no	-	hsa-miR-3189-5p	-	-	agccccauguuguccucccagu	gugggaggaacaccagggguucuggu	gugggaggaacaccagggguucugguggaguggccuuggcccccagccccauguuguccucccagu	13_dna:primary_assembly_primary_assembly:EquCab3.0:13:1:43784481:1_REF:19618767..19618833:-
12_dna:primary_assembly_primary_assembly:EquCab3.0:12:1:36992759:1_REF_4903	131.3	89 +/- 1%	-	251	245	0	6	no	-	hsa-miR-1343-3p	-	-	cuccuggggcccgcacucucgc	uggggagcggcccccgggcggg	uggggagcggcccccgggcgggccucugcuccggccccuccuggggcccgcacucucgc	12_dna:primary_assembly_primary_assembly:EquCab3.0:12:1:36992759:1_REF:1681152..1681211:+
11_dna:primary_assembly_primary_assembly:EquCab3.0:11:1:61676917:1_REF_2709	129.5	89 +/- 1%	-	257	241	0	16	no	-	-	-	-	ccuccucugugcugccuguagu	uacagguuuggcccaggugagu	uacagguuuggcccaggugagugggauggauacagcuaugugcucaccccuucccuccucugugcugccuguagu	11_dna:primary_assembly_primary_assembly:EquCab3.0:11:1:61676917:1_REF:15532400..15532475:+
5_dna:primary_assembly_primary_assembly:EquCab3.0:5:1:96759418:1_REF_37836	125.5	89 +/- 1%	-	240	229	0	11	no	-	hsa-miR-760	-	-	cggcucugggucuguggggagc	ccccgcaguccaccagagcccggau	ccccgcaguccaccagagcccggauaccuccgaaauucggcucugggucuguggggagc	5_dna:primary_assembly_primary_assembly:EquCab3.0:5:1:96759418:1_REF:68041386..68041445:-
8_dna:primary_assembly_primary_assembly:EquCab3.0:8:1:97563019:1_REF_42423	125.5	89 +/- 1%	-	247	91	0	156	no	-	-	-	-	agugaggagagagccagagcaag	ugcucagugugcucuccuucccgc	agugaggagagagccagagcaagucagacgcccagggucuugcucagugugcucuccuucccgc	8_dna:primary_assembly_primary_assembly:EquCab3.0:8:1:97563019:1_REF:7632710..7632774:+
1_dna:primary_assembly_primary_assembly:EquCab3.0:1:1:188260577:1_REF_18692	123.6	89 +/- 1%	-	245	199	0	46	no	-	-	-	-	acgaugaugaugguggugaag	uucaucauaaucaucauugaca	acgaugaugaugguggugaagauggguugccuuuuucuucaucauaaucaucauugaca	1_dna:primary_assembly_primary_assembly:EquCab3.0:1:1:188260577:1_REF:130554734..130554793:-
3_dna:primary_assembly_primary_assembly:EquCab3.0:3:1:121351753:1_REF_32760	123.1	89 +/- 1%	-	242	216	0	26	no	-	-	-	-	ugugagcaggugguucaggucu	cacuuggccuccugcucucggc	ugugagcaggugguucaggucuguugugugaaauggcacuuggccuccugcucucggc	3_dna:primary_assembly_primary_assembly:EquCab3.0:3:1:121351753:1_REF:36678391..36678449:+
17_dna:primary_assembly_primary_assembly:EquCab3.0:17:1:80722430:1_REF_13318	121.1	89 +/- 1%	-	232	231	0	1	no	-	hsa-miR-4294	-	-	gggagucuccucauccucggugg	cccgagguugggcgucuccug	cccgagguugggcgucuccugguccucaguggugauggauguggucccccgagauugggagucuccucauccucggugg	17_dna:primary_assembly_primary_assembly:EquCab3.0:17:1:80722430:1_REF:80326554..80326633:-
X_dna:primary_assembly_primary_assembly:EquCab3.0:X:1:128206784:1_REF_47008	118.8	89 +/- 1%	-	227	211	0	16	no	-	hsa-miR-4663	-	-	ugcugagccggcccucugcccaca	caagggaggggucacccagcagc	caagggaggggucacccagcagcagcucccagcugcugagccggcccucugcccaca	X_dna:primary_assembly_primary_assembly:EquCab3.0:X:1:128206784:1_REF:126726912..126726969:-
10_dna:primary_assembly_primary_assembly:EquCab3.0:10:1:85155674:1_REF_705	116.2	89 +/- 1%	-	222	209	4	9	no	-	hsa-miR-5193	-	-	uccuccucucuuccgcuccaga	uggagcggaaaugaggagacuggga	uggagcggaaaugaggagacugggaagugaggcggccugagaccuugauuucucuccuccucucuuccgcuccaga	10_dna:primary_assembly_primary_assembly:EquCab3.0:10:1:85155674:1_REF:17977952..17978028:+
1_dna:primary_assembly_primary_assembly:EquCab3.0:1:1:188260577:1_REF_18172	114.2	89 +/- 1%	-	227	219	0	8	no	-	-	-	-	aaacagguugauacagagacg	acccugugucgcccuggguug	acccugugucgcccuggguugagagcucugucugccccaaaacagguugauacagagacg	1_dna:primary_assembly_primary_assembly:EquCab3.0:1:1:188260577:1_REF:82553205..82553265:-
X_dna:primary_assembly_primary_assembly:EquCab3.0:X:1:128206784:1_REF_47004	111.5	89 +/- 1%	-	220	144	0	76	no	-	-	-	-	cacaacacccuggcccaacagc	cuugggcugggugccgagaa	cuugggcugggugccgagaaccuuccuaaccgcucacaacacccuggcccaacagc	X_dna:primary_assembly_primary_assembly:EquCab3.0:X:1:128206784:1_REF:126720711..126720767:-
9_dna:primary_assembly_primary_assembly:EquCab3.0:9:1:85793548:1_REF_44805	110.9	89 +/- 1%	-	219	216	0	3	no	-	-	-	-	cacgcguacccugugucccugc	ugugggcacagguggacggcgccca	ugugggcacagguggacggcgcccagcaguugagcugcacgcguacccugugucccugc	9_dna:primary_assembly_primary_assembly:EquCab3.0:9:1:85793548:1_REF:84998922..84998981:+
3_dna:primary_assembly_primary_assembly:EquCab3.0:3:1:121351753:1_REF_34011	110.6	89 +/- 1%	-	219	218	0	1	no	-	-	-	-	auuuuccaagacugaggcu	gucacacagcugguaagu	auuuuccaagacugaggcucagagagcaacuggcucuggggucacacagcugguaagu	3_dna:primary_assembly_primary_assembly:EquCab3.0:3:1:121351753:1_REF:107967286..107967344:-
12_dna:primary_assembly_primary_assembly:EquCab3.0:12:1:36992759:1_REF_5145	109.9	89 +/- 1%	-	217	213	0	4	no	-	-	-	-	cugacccuugaccucccacagc	uguggggggcaugggaugga	uguggggggcaugggauggauuacuucugacuccugacccuugaccucccacagc	12_dna:primary_assembly_primary_assembly:EquCab3.0:12:1:36992759:1_REF:28175660..28175715:+
1_dna:primary_assembly_primary_assembly:EquCab3.0:1:1:188260577:1_REF_18668	108.3	89 +/- 1%	-	215	202	0	13	no	-	-	-	-	ucgcaccacacaucucuggcag	uccugggacgugcuguguguac	uccugggacgugcuguguguacggaugaaguuugcuguucgcaccacacaucucuggcag	1_dna:primary_assembly_primary_assembly:EquCab3.0:1:1:188260577:1_REF:128702923..128702983:-
8_dna:primary_assembly_primary_assembly:EquCab3.0:8:1:97563019:1_REF_43473	107	89 +/- 1%	-	212	186	0	26	no	-	-	-	-	caacuccaaagggcaccagguac	cacggugcccccggaguuagac	caacuccaaagggcaccagguacuuggcauacaauaaacacggugcccccggaguuagac	8_dna:primary_assembly_primary_assembly:EquCab3.0:8:1:97563019:1_REF:12018981..12019041:-
28_dna:primary_assembly_primary_assembly:EquCab3.0:28:1:47348498:1_REF_28365	104.2	89 +/- 1%	-	199	192	0	7	no	-	mmu-miR-6345	-	-	gagcacugguaucuugguccuacc	ggaaccagggggccagucuccuc	gagcacugguaucuugguccuaccacucacugcuuuaccguggaaccagggggccagucuccuc	28_dna:primary_assembly_primary_assembly:EquCab3.0:28:1:47348498:1_REF:38917583..38917647:-
25_dna:primary_assembly_primary_assembly:EquCab3.0:25:1:40282968:1_REF_26323	103.5	89 +/- 1%	-	212	207	0	5	no	-	-	-	-	uuagacgaacguuggcacagga	ucugugacaaguucaucuaccu	uuagacgaacguuggcacaggauguuagauuucugugacaaguucaucuaccu	25_dna:primary_assembly_primary_assembly:EquCab3.0:25:1:40282968:1_REF:35313092..35313145:-
13_dna:primary_assembly_primary_assembly:EquCab3.0:13:1:43784481:1_REF_6692	102.4	89 +/- 1%	-	202	196	0	6	no	-	-	-	-	aagcacagcgaggacgugcggagcc	cuccggucccagccgugucccc	aagcacagcgaggacgugcggagcccguugucccggcuccggucccagccgugucccc	13_dna:primary_assembly_primary_assembly:EquCab3.0:13:1:43784481:1_REF:34030109..34030167:+
8_dna:primary_assembly_primary_assembly:EquCab3.0:8:1:97563019:1_REF_42655	102.1	89 +/- 1%	-	201	171	0	30	no	-	-	-	-	uggccucacgccucccuccccacc	cgggggggccgggcugugcaggacc	cgggggggccgggcugugcaggaccaaccccuggccucacgccucccuccccacc	8_dna:primary_assembly_primary_assembly:EquCab3.0:8:1:97563019:1_REF:21797288..21797343:+
22_dna:primary_assembly_primary_assembly:EquCab3.0:22:1:50928189:1_REF_22790	101.7	89 +/- 1%	-	202	190	10	2	no	-	-	-	-	gcauuccgucugugggug	ccggaugagagcugucgc	gcauuccgucugugggugcugucgucccagcugggguuccagguguuacaagggccggaugagagcugucgc	22_dna:primary_assembly_primary_assembly:EquCab3.0:22:1:50928189:1_REF:49628266..49628338:+
25_dna:primary_assembly_primary_assembly:EquCab3.0:25:1:40282968:1_REF_26152	101.6	89 +/- 1%	-	195	147	22	26	no	-	hsa-miR-4727-5p	-	-	gucugccaguagucauacg	gugcucugcuucagcggc	gugcucugcuucagcggccuggguuugguuccugggcauggaaccacaucacuggucugccaguagucauacg	25_dna:primary_assembly_primary_assembly:EquCab3.0:25:1:40282968:1_REF:27386221..27386294:-
21_dna:primary_assembly_primary_assembly:EquCab3.0:21:1:58984458:1_REF_21800	100.7	89 +/- 1%	-	198	196	0	2	no	-	-	-	-	cgcccgggcugcuccgcguggcu	ccucgugggccuccccgggggugc	ccucgugggccuccccgggggugcugguggucaggacgcgcccgggcugcuccgcguggcu	21_dna:primary_assembly_primary_assembly:EquCab3.0:21:1:58984458:1_REF:3293474..3293535:-
8_dna:primary_assembly_primary_assembly:EquCab3.0:8:1:97563019:1_REF_43652	100.4	89 +/- 1%	-	197	161	0	36	no	-	-	-	-	cccgggcgcugcggcggcuc	ugccgccgcugccgccugggcug	ugccgccgcugccgccugggcugcuguuagcgccgagcccgggcgcugcggcggcuc	8_dna:primary_assembly_primary_assembly:EquCab3.0:8:1:97563019:1_REF:24513984..24514041:-
11_dna:primary_assembly_primary_assembly:EquCab3.0:11:1:61676917:1_REF_3655	97.8	89 +/- 1%	-	187	164	0	23	no	-	hsa-miR-4722-5p	-	-	ugcaggaggaagagaaagaugau	ccauuuucucuccuccugucu	ugcaggaggaagagaaagaugaucgcucagacuagugcccauuuucucuccuccugucu	11_dna:primary_assembly_primary_assembly:EquCab3.0:11:1:61676917:1_REF:2667074..2667133:-
11_dna:primary_assembly_primary_assembly:EquCab3.0:11:1:61676917:1_REF_2481	97.6	89 +/- 1%	-	186	182	1	3	no	-	hsa-miR-4522	-	-	cgacucugccccccaccuagc	aguggguggcaguggcagugugu	aguggguggcaguggcaguguguggggccggcagcugaacccgacucugccccccaccuagc	11_dna:primary_assembly_primary_assembly:EquCab3.0:11:1:61676917:1_REF:6214614..6214676:+
12_dna:primary_assembly_primary_assembly:EquCab3.0:12:1:36992759:1_REF_5074	96.6	89 +/- 1%	-	191	149	7	35	no	-	-	-	-	uaggcccuguaacccgaugcc	aucagguuagcugggccaagaca	uaggcccuguaacccgaugccagcaagacacaaaaugcaucagguuagcugggccaagaca	12_dna:primary_assembly_primary_assembly:EquCab3.0:12:1:36992759:1_REF:25061523..25061584:+
26_dna:primary_assembly_primary_assembly:EquCab3.0:26:1:43147642:1_REF_26631	95.3	89 +/- 1%	-	181	128	0	53	no	-	mmu-miR-434-3p	-	-	guugaaccacaugaaauugcu	aguuucauauaguucaaccca	guugaaccacaugaaauugcuguuuuguaggcuaaaggaggucugcuaucagcaguuucauauaguucaaccca	26_dna:primary_assembly_primary_assembly:EquCab3.0:26:1:43147642:1_REF:34965150..34965224:+
9_dna:primary_assembly_primary_assembly:EquCab3.0:9:1:85793548:1_REF_45329	92.8	89 +/- 1%	-	183	178	0	5	no	-	-	-	-	ucuucccaccuaccucucugcu	uggagaggaggaugggaagugaa	ucuucccaccuaccucucugcugggucuguucuuucccuggagaggaggaugggaagugaa	9_dna:primary_assembly_primary_assembly:EquCab3.0:9:1:85793548:1_REF:81175481..81175542:-
11_dna:primary_assembly_primary_assembly:EquCab3.0:11:1:61676917:1_REF_4262	92.5	89 +/- 1%	-	184	182	0	2	no	-	-	-	-	uugggacucugagccagccugacc	auugggccuggucacagaa	auugggccuggucacagaaagaucagccuuggaggguugggacucugagccagccugacc	11_dna:primary_assembly_primary_assembly:EquCab3.0:11:1:61676917:1_REF:31646150..31646210:-
9_dna:primary_assembly_primary_assembly:EquCab3.0:9:1:85793548:1_REF_45255	92.5	89 +/- 1%	-	179	178	0	1	no	-	hsa-miR-760	-	-	aggcucugguauuaaggc	ccucgcugagccucgguu	aggcucugguauuaaggcagugauggagcaauuuacuuaaccucgcugagccucgguu	9_dna:primary_assembly_primary_assembly:EquCab3.0:9:1:85793548:1_REF:72308694..72308752:-
21_dna:primary_assembly_primary_assembly:EquCab3.0:21:1:58984458:1_REF_21746	91.8	89 +/- 1%	-	174	140	0	34	no	-	mmu-miR-6927-3p	-	-	ucugagcucccccaucccacc	uagggaugguaucagcucagg	uagggaugguaucagcucaggggccagcggagugucugagcucccccaucccacc	21_dna:primary_assembly_primary_assembly:EquCab3.0:21:1:58984458:1_REF:1463406..1463461:-
23_dna:primary_assembly_primary_assembly:EquCab3.0:23:1:55556184:1_REF_23736	91.7	89 +/- 1%	-	181	179	0	2	no	-	-	-	-	uuuuccacccuguuugucgucagcg	cuggggaagguugugggauu	uuuuccacccuguuugucgucagcguguuuuacucgcgcuggggaagguugugggauu	23_dna:primary_assembly_primary_assembly:EquCab3.0:23:1:55556184:1_REF:51181657..51181715:+
4_dna:primary_assembly_primary_assembly:EquCab3.0:4:1:109462549:1_REF_35792	90.7	89 +/- 1%	-	173	166	0	7	no	-	hsa-miR-4308	-	-	ucccuggagguucugaagcagu	cugcaucagaaucaccugaagggcu	cugcaucagaaucaccugaagggcuuguggaaugucccuggagguucugaagcagu	4_dna:primary_assembly_primary_assembly:EquCab3.0:4:1:109462549:1_REF:102363834..102363890:-
4_dna:primary_assembly_primary_assembly:EquCab3.0:4:1:109462549:1_REF_34933	90.3	89 +/- 1%	-	173	166	0	7	no	-	hsa-miR-4308	-	-	ucccuggagguucugaagcagu	cugcaucagaaucaccugaagggcu	cugcaucagaaucaccugaagggcuuguggaaugucccuggagguucugaagcagu	4_dna:primary_assembly_primary_assembly:EquCab3.0:4:1:109462549:1_REF:102424823..102424879:+
2_dna:primary_assembly_primary_assembly:EquCab3.0:2:1:121350024:1_REF_30053	89.4	89 +/- 1%	-	177	174	0	3	no	-	-	-	-	gucagccuccucccggcccag	cgggccgggccggggccgc	cgggccgggccggggccgcuccgcgcccucgucagccuccucccggcccag	2_dna:primary_assembly_primary_assembly:EquCab3.0:2:1:121350024:1_REF:75469756..75469807:+
21_dna:primary_assembly_primary_assembly:EquCab3.0:21:1:58984458:1_REF_21913	87.9	89 +/- 1%	-	173	167	0	6	no	-	-	-	-	guuuggagguuucugcugugg	cagcagaaauuuccaaauagc	guuuggagguuucugcugugguuuuucucauaaucacagcagaaauuuccaaauagc	21_dna:primary_assembly_primary_assembly:EquCab3.0:21:1:58984458:1_REF:8587668..8587725:-
21_dna:primary_assembly_primary_assembly:EquCab3.0:21:1:58984458:1_REF_21919	87.9	89 +/- 1%	-	173	167	0	6	no	-	-	-	-	guuuggagguuucugcugugg	cagcagaaauuuccaaauagc	guuuggagguuucugcugugguuuuucucauaaucacagcagaaauuuccaaauagc	21_dna:primary_assembly_primary_assembly:EquCab3.0:21:1:58984458:1_REF:8655257..8655314:-
22_dna:primary_assembly_primary_assembly:EquCab3.0:22:1:50928189:1_REF_22290	87.9	89 +/- 1%	-	166	165	0	1	no	-	mmu-miR-6979-5p	-	-	ggggaggcggggcggcgg	cuugugcuccuccccaccc	ggggaggcggggcggcgggguggagaacgggaaagguuacaauaaaccacucccuugugcuccuccccaccc	22_dna:primary_assembly_primary_assembly:EquCab3.0:22:1:50928189:1_REF:7176168..7176240:+
12_dna:primary_assembly_primary_assembly:EquCab3.0:12:1:36992759:1_REF_4977	87.8	89 +/- 1%	-	173	165	0	8	no	-	-	-	-	ccuggggcugagagaggcuggc	cagccucuccaguuccacaggc	cagccucuccaguuccacaggccacucagccugacccaggccuggggcugagagaggcuggc	12_dna:primary_assembly_primary_assembly:EquCab3.0:12:1:36992759:1_REF:11037673..11037735:+
1_dna:primary_assembly_primary_assembly:EquCab3.0:1:1:188260577:1_REF_17779	86.9	89 +/- 1%	-	174	173	0	1	no	-	-	-	-	ucuccccucugcccugcccagg	cugaagaaggagcggcug	ucuccccucugcccugcccaggacgcaacgagccccugaagaaggagcggcug	1_dna:primary_assembly_primary_assembly:EquCab3.0:1:1:188260577:1_REF:31898034..31898087:-
6_dna:primary_assembly_primary_assembly:EquCab3.0:6:1:87230776:1_REF_39868	86	89 +/- 1%	-	169	166	0	3	no	-	-	-	-	cagguccuggagggcgccuuca	agggcgccuucaggagcugggag	agggcgccuucaggagcugggaggugucuguggggcccagguccuggagggcgccuuca	6_dna:primary_assembly_primary_assembly:EquCab3.0:6:1:87230776:1_REF:80356757..80356816:-
13_dna:primary_assembly_primary_assembly:EquCab3.0:13:1:43784481:1_REF_6495	85.5	89 +/- 1%	-	162	156	0	6	no	-	mmu-miR-7652-3p	-	-	ucuggcuucuuuccccucuuag	aggaggcgggcagggugc	aggaggcgggcagggugcugggguggauggaauucugagaagagaccuucuuacucuggcuucuuuccccucuuag	13_dna:primary_assembly_primary_assembly:EquCab3.0:13:1:43784481:1_REF:20700779..20700855:+
12_dna:primary_assembly_primary_assembly:EquCab3.0:12:1:36992759:1_REF_5166	85.2	89 +/- 1%	-	168	132	0	36	no	-	-	-	-	uccagacggugcgggcucuccgga	cuggagccacgcccucuuggaga	uccagacggugcgggcucuccggauuuuuauuugccagcauccuggagccacgcccucuuggaga	12_dna:primary_assembly_primary_assembly:EquCab3.0:12:1:36992759:1_REF:28760006..28760071:+
8_dna:primary_assembly_primary_assembly:EquCab3.0:8:1:97563019:1_REF_42827	83.3	89 +/- 1%	-	165	134	0	31	no	-	-	-	-	uagaggcacagagcagauguuca	agcaucugucugugaccuuuaugg	agcaucugucugugaccuuuauggauguaggaauucuagagccuagaggcacagagcagauguuca	8_dna:primary_assembly_primary_assembly:EquCab3.0:8:1:97563019:1_REF:31737916..31737982:+
21_dna:primary_assembly_primary_assembly:EquCab3.0:21:1:58984458:1_REF_21710	82.5	89 +/- 1%	-	163	161	0	2	no	-	-	-	-	ugcuggacacccgcacccugga	ccaggugagcaugcccagcagu	ugcuggacacccgcacccuggacguguucugugacuacuccaggugagcaugcccagcagu	21_dna:primary_assembly_primary_assembly:EquCab3.0:21:1:58984458:1_REF:58042648..58042709:+
2_dna:primary_assembly_primary_assembly:EquCab3.0:2:1:121350024:1_REF_29395	81.4	89 +/- 1%	-	162	160	0	2	no	-	-	-	-	uacaugacucugagagugaacg	acucacucucaagguugggu	acucacucucaagguugggugagccagcccugcacuuacaugacucugagagugaacg	2_dna:primary_assembly_primary_assembly:EquCab3.0:2:1:121350024:1_REF:21825099..21825157:+
16_dna:primary_assembly_primary_assembly:EquCab3.0:16:1:88962352:1_REF_11568	81.1	89 +/- 1%	-	163	116	0	47	no	-	-	-	-	ugaaauacaaaggacaaagu	cuuugucugauguauuucuga	ugaaauacaaaggacaaaguggaaaauaaaauucauacacuuugucugauguauuucuga	16_dna:primary_assembly_primary_assembly:EquCab3.0:16:1:88962352:1_REF:84135281..84135341:+
25_dna:primary_assembly_primary_assembly:EquCab3.0:25:1:40282968:1_REF_25881	80.4	89 +/- 1%	-	159	144	0	15	no	-	-	-	-	ugugccgaggcuggugaggugagg	caccccaccagauuggcacagc	caccccaccagauuggcacagcagacaguggcacugugccgaggcuggugaggugagg	25_dna:primary_assembly_primary_assembly:EquCab3.0:25:1:40282968:1_REF:38671891..38671949:+
25_dna:primary_assembly_primary_assembly:EquCab3.0:25:1:40282968:1_REF_25700	79.2	89 +/- 1%	-	149	147	0	2	no	-	hsa-miR-6865-3p	-	-	ccacccucugcucccacaccaga	uggcuggggggcagagggcgaca	ccacccucugcucccacaccagaggcucacaaacccuguggcuggggggcagagggcgaca	25_dna:primary_assembly_primary_assembly:EquCab3.0:25:1:40282968:1_REF:31532233..31532294:+
15_dna:primary_assembly_primary_assembly:EquCab3.0:15:1:92851403:1_REF_9253	79	89 +/- 1%	-	157	44	0	113	no	-	-	-	-	ugaccauuugucuuucuccagc	uuggggaaaggcacauggaaa	uuggggaaaggcacauggaaagcaacuuauguagcugaccauuugucuuucuccagc	15_dna:primary_assembly_primary_assembly:EquCab3.0:15:1:92851403:1_REF:3450282..3450339:+
7_dna:primary_assembly_primary_assembly:EquCab3.0:7:1:100787686:1_REF_41216	78.7	89 +/- 1%	-	155	153	0	2	no	-	-	-	-	ugaccgugcucgccugccugca	cccaggcggagagcaaggccg	cccaggcggagagcaaggccgggacaggggccucucccaccugaccgugcucgccugccugca	7_dna:primary_assembly_primary_assembly:EquCab3.0:7:1:100787686:1_REF:955822..955885:-
30_dna:primary_assembly_primary_assembly:EquCab3.0:30:1:31395959:1_REF_31605	77.6	89 +/- 1%	-	160	158	0	2	no	-	-	-	-	auccgugauugguugaaucc	gaugcaaccaucguaggcc	gaugcaaccaucguaggccuuuugauccgugauugguugaaucc	30_dna:primary_assembly_primary_assembly:EquCab3.0:30:1:31395959:1_REF:27309571..27309615:+
5_dna:primary_assembly_primary_assembly:EquCab3.0:5:1:96759418:1_REF_36905	77.5	89 +/- 1%	-	153	129	0	24	no	-	-	-	-	aguaaaaaggaacagacuacu	aguuuguuccuuucuauugcu	aguuuguuccuuucuauugcuacggcaguaaauucacagcaguaaaaaggaacagacuacu	5_dna:primary_assembly_primary_assembly:EquCab3.0:5:1:96759418:1_REF:82481902..82481963:+
26_dna:primary_assembly_primary_assembly:EquCab3.0:26:1:43147642:1_REF_26451	76.4	89 +/- 1%	-	145	83	0	62	no	-	hsa-miR-3191-5p	-	-	uucucuggaaaauccuccuaca	guggaggauuugucuucuggga	guggaggauuugucuucugggaagacaaaguugucuucucuggaaaauccuccuaca	26_dna:primary_assembly_primary_assembly:EquCab3.0:26:1:43147642:1_REF:8743101..8743158:+
25_dna:primary_assembly_primary_assembly:EquCab3.0:25:1:40282968:1_REF_26222	75.1	89 +/- 1%	-	149	148	0	1	no	-	-	-	-	acgagggaccuuccccgucgga	aggcuggagaagggcccugccuugugg	aggcuggagaagggcccugccuugugggcggccagacccgugucauuccacgagggaccuuccccgucgga	25_dna:primary_assembly_primary_assembly:EquCab3.0:25:1:40282968:1_REF:31926435..31926506:-
28_dna:primary_assembly_primary_assembly:EquCab3.0:28:1:47348498:1_REF_27817	74	89 +/- 1%	-	146	88	2	56	no	-	-	-	-	cuguccccgcaacccagccu	gcuggggcugcggggaccug	gcuggggcugcggggaccuguccugucucagcuuggcuguccccgcaacccagccu	28_dna:primary_assembly_primary_assembly:EquCab3.0:28:1:47348498:1_REF:35972695..35972751:+
11_dna:primary_assembly_primary_assembly:EquCab3.0:11:1:61676917:1_REF_3564	73.8	89 +/- 1%	-	146	103	0	43	no	-	-	-	-	uagagcaagagcgggaggaag	cucugccccgcucuugcucccagu	uagagcaagagcgggaggaagagcgccucucgcccgccuugugcugaccuccccgugcuccucugccccgcucuugcucccagu	11_dna:primary_assembly_primary_assembly:EquCab3.0:11:1:61676917:1_REF:60938862..60938946:+
5_dna:primary_assembly_primary_assembly:EquCab3.0:5:1:96759418:1_REF_36431	73.2	89 +/- 1%	-	138	137	0	1	no	-	hsa-miR-5008-3p	-	-	ucugugcuccacuccugccuagc	uugggauaguggggccuggag	uugggauaguggggccuggaggggguucauuuacucauuccccucugugcuccacuccugccuagc	5_dna:primary_assembly_primary_assembly:EquCab3.0:5:1:96759418:1_REF:40254245..40254311:+
X_dna:primary_assembly_primary_assembly:EquCab3.0:X:1:128206784:1_REF_46775	72	89 +/- 1%	-	142	84	1	57	no	-	-	-	-	ucccauuugguccucgcagcc	cucgaggguccauaugggac	cucgaggguccauaugggaccggcugcuuuuagccggucccauuugguccucgcagcc	X_dna:primary_assembly_primary_assembly:EquCab3.0:X:1:128206784:1_REF:89150875..89150933:-
7_dna:primary_assembly_primary_assembly:EquCab3.0:7:1:100787686:1_REF_40318	71.4	89 +/- 1%	-	142	122	5	15	no	-	-	-	-	uuccggaauggcaguuuuguucu	uaccgcugccuuuccggauacc	uuccggaauggcaguuuuguucucuugcaucaaagcgaguaccgcugccuuuccggauacc	7_dna:primary_assembly_primary_assembly:EquCab3.0:7:1:100787686:1_REF:12895189..12895250:+
6_dna:primary_assembly_primary_assembly:EquCab3.0:6:1:87230776:1_REF_39472	71.2	89 +/- 1%	-	144	143	0	1	no	-	mmu-miR-878-5p	-	-	caucuaguagcugguucca	guucuggaacuggaaaug	guucuggaacuggaaaugaagaauaagauuucacaucuaguagcugguucca	6_dna:primary_assembly_primary_assembly:EquCab3.0:6:1:87230776:1_REF:43256406..43256458:-
3_dna:primary_assembly_primary_assembly:EquCab3.0:3:1:121351753:1_REF_32422	70.8	89 +/- 1%	-	133	118	0	15	no	-	hsa-miR-3692-3p	-	-	auuccacaugucugauguac	ggcaucagcacuguggauaug	auuccacaugucugauguacagacuccagacaccacugggcaucagcacuguggauaug	3_dna:primary_assembly_primary_assembly:EquCab3.0:3:1:121351753:1_REF:9890667..9890726:+
4_dna:primary_assembly_primary_assembly:EquCab3.0:4:1:109462549:1_REF_35042	70.8	89 +/- 1%	-	132	87	0	45	no	-	hsa-miR-4800-5p	-	-	uguggacccaggaagauuuc	ucuucccgggccuacacaau	ucuucccgggccuacacaauccuguauuugggaguuaggaguguggacccaggaagauuuc	4_dna:primary_assembly_primary_assembly:EquCab3.0:4:1:109462549:1_REF:2990420..2990481:-
10_dna:primary_assembly_primary_assembly:EquCab3.0:10:1:85155674:1_REF_806	69.8	89 +/- 1%	-	139	137	0	2	no	-	-	-	-	ccacccuucgucuugugaucuga	uccgucaugagacgaagcgagg	ccacccuucgucuugugaucugagcugauacagugccuccgucaugagacgaagcgagg	10_dna:primary_assembly_primary_assembly:EquCab3.0:10:1:85155674:1_REF:19994648..19994707:+
23_dna:primary_assembly_primary_assembly:EquCab3.0:23:1:55556184:1_REF_23462	69.6	89 +/- 1%	-	131	105	0	26	no	-	hsa-miR-3074-5p	-	-	guuccugcugaacugagccag	gauaucagcucaguaggcaccg	guuccugcugaacugagccaguguguaaaaugagaacugauaucagcucaguaggcaccg	23_dna:primary_assembly_primary_assembly:EquCab3.0:23:1:55556184:1_REF:2131868..2131928:+
8_dna:primary_assembly_primary_assembly:EquCab3.0:8:1:97563019:1_REF_43788	66.4	89 +/- 1%	-	132	126	0	6	no	-	-	-	-	ugcugacacuugccccugugc	aucaggggcgugugggcagcuguu	aucaggggcgugugggcagcuguuagcucaagcuuuugcugacacuugccccugugc	8_dna:primary_assembly_primary_assembly:EquCab3.0:8:1:97563019:1_REF:32454117..32454174:-
7_dna:primary_assembly_primary_assembly:EquCab3.0:7:1:100787686:1_REF_41773	65.9	89 +/- 1%	-	123	19	0	104	no	-	hsa-miR-10392-3p	-	-	ccggccccgccucccccucca	ucggggggaguucgggcugcgg	ucggggggaguucgggcugcgggcggguugaccuuacccggccccgccucccccucca	7_dna:primary_assembly_primary_assembly:EquCab3.0:7:1:100787686:1_REF:46103980..46104038:-
1_dna:primary_assembly_primary_assembly:EquCab3.0:1:1:188260577:1_REF_18129	61.7	89 +/- 1%	-	122	121	0	1	no	-	-	-	-	uugucguaggaagucgcccuga	caggucggcuuccugcucug	uugucguaggaagucgcccugacuguaggugagugucaggucggcuuccugcucug	1_dna:primary_assembly_primary_assembly:EquCab3.0:1:1:188260577:1_REF:79044389..79044445:-
9_dna:primary_assembly_primary_assembly:EquCab3.0:9:1:85793548:1_REF_44825	61.7	89 +/- 1%	-	114	67	0	47	no	-	mmu-miR-6538	-	-	cgcgggcugggccgucggcgcg	agccugcgucccuucccgagggu	agccugcgucccuucccgaggguuguccggcaucgcagccccgcgggcugggccgucggcgcg	9_dna:primary_assembly_primary_assembly:EquCab3.0:9:1:85793548:1_REF:85652047..85652110:+
1_dna:primary_assembly_primary_assembly:EquCab3.0:1:1:188260577:1_REF_16746	61.6	89 +/- 1%	-	116	113	0	3	no	-	mmu-miR-1943-3p	-	-	uaggugcccccggauuguugacu	ucucagcccucuggcaccuuug	uaggugcccccggauuguugacuccuugcuacucugggucucagcccucuggcaccuuug	1_dna:primary_assembly_primary_assembly:EquCab3.0:1:1:188260577:1_REF:122129788..122129848:+
8_dna:primary_assembly_primary_assembly:EquCab3.0:8:1:97563019:1_REF_42693	61.5	89 +/- 1%	-	121	71	0	50	no	-	-	-	-	cuuaccucaggagccucccug	agggagggccuguagagguaagu	agggagggccuguagagguaagugucuuacuaagguuuuccacuuaccucaggagccucccug	8_dna:primary_assembly_primary_assembly:EquCab3.0:8:1:97563019:1_REF:23930822..23930885:+
2_dna:primary_assembly_primary_assembly:EquCab3.0:2:1:121350024:1_REF_29842	61	89 +/- 1%	-	121	77	0	44	no	-	-	-	-	accugagcaguugacccucugg	agaggucagccugaucaggagu	accugagcaguugacccucuggugccucuggaggccagaggucagccugaucaggagu	2_dna:primary_assembly_primary_assembly:EquCab3.0:2:1:121350024:1_REF:48361047..48361105:+
14_dna:primary_assembly_primary_assembly:EquCab3.0:14:1:94600235:1_REF_8783	60.1	89 +/- 1%	-	133	130	1	2	no	-	-	-	-	uuugccuuucucuggucacagu	gagagagagagagaacua	uuugccuuucucuggucacaguuauuaugccaagcuucgccaacaagaaauugagagagagagagaacua	14_dna:primary_assembly_primary_assembly:EquCab3.0:14:1:94600235:1_REF:35494255..35494325:-
14_dna:primary_assembly_primary_assembly:EquCab3.0:14:1:94600235:1_REF_8793	60.1	89 +/- 1%	-	133	130	1	2	no	-	-	-	-	uuugccuuucucuggucacagu	gagagagagagagaacua	uuugccuuucucuggucacaguuauuaugccaagcuucgccaacaagaaauugagagagagagagaacua	14_dna:primary_assembly_primary_assembly:EquCab3.0:14:1:94600235:1_REF:35542611..35542681:-
6_dna:primary_assembly_primary_assembly:EquCab3.0:6:1:87230776:1_REF_39341	59.9	89 +/- 1%	-	119	118	0	1	no	-	-	-	-	auagcugagcccugagugggaa	cagcucuggucuccgcugugac	auagcugagcccugagugggaaaucaguucuucauuccagcucuggucuccgcugugac	6_dna:primary_assembly_primary_assembly:EquCab3.0:6:1:87230776:1_REF:32572556..32572615:-
3_dna:primary_assembly_primary_assembly:EquCab3.0:3:1:121351753:1_REF_32885	59.5	89 +/- 1%	-	135	63	71	1	no	-	hsa-miR-3663-5p	-	-	gcuggucuuuagaacaug	guaguugaaggcauaaca	guaguugaaggcauaacauuaaagccaaacucaguaaggcugaucuucuaagauguuggguuugagcuggucuuuagaacaug	3_dna:primary_assembly_primary_assembly:EquCab3.0:3:1:121351753:1_REF:58105531..58105614:+
5_dna:primary_assembly_primary_assembly:EquCab3.0:5:1:96759418:1_REF_36742	58.8	89 +/- 1%	-	116	110	0	6	no	-	-	-	-	acugcccaguuggcucugguccu	aggaccugaggagcugggcagg	acugcccaguuggcucugguccuguuccaggaccugaggagcugggcagg	5_dna:primary_assembly_primary_assembly:EquCab3.0:5:1:96759418:1_REF:53688246..53688296:+
25_dna:primary_assembly_primary_assembly:EquCab3.0:25:1:40282968:1_REF_25714	58.4	89 +/- 1%	-	109	47	0	62	no	-	hsa-miR-219b-3p	-	-	agaauugcguuuggacaaucagu	agauguccagccacaauucucg	agauguccagccacaauucucgguuggccgcagacucguacaagaauugcguuuggacaaucagu	25_dna:primary_assembly_primary_assembly:EquCab3.0:25:1:40282968:1_REF:32252445..32252510:+
11_dna:primary_assembly_primary_assembly:EquCab3.0:11:1:61676917:1_REF_4852	56.6	89 +/- 1%	-	107	90	0	17	no	-	mmu-miR-6999-3p	-	-	auucagcuagguauccggacau	ucuggauauuugucugauucugcu	ucuggauauuugucugauucugcucacugugaugcggauucagcuagguauccggacau	11_dna:primary_assembly_primary_assembly:EquCab3.0:11:1:61676917:1_REF:59878441..59878500:-
1_dna:primary_assembly_primary_assembly:EquCab3.0:1:1:188260577:1_REF_15682	56.1	89 +/- 1%	-	104	81	0	23	no	-	hsa-miR-202-5p	-	-	uuccuaugcauauacuucuuu	agagguguaggcaugggaaaa	uuccuaugcauauacuucuuugagggucgguccuaaagagguguaggcaugggaaaa	1_dna:primary_assembly_primary_assembly:EquCab3.0:1:1:188260577:1_REF:594418..594475:+
7_dna:primary_assembly_primary_assembly:EquCab3.0:7:1:100787686:1_REF_41534	54.6	89 +/- 1%	-	111	93	0	18	no	-	-	-	-	uuccuguuuaugucucugcag	ccagaugacugaaacgagaacc	ccagaugacugaaacgagaaccuugauuuagagguuccuguuuaugucucugcag	7_dna:primary_assembly_primary_assembly:EquCab3.0:7:1:100787686:1_REF:26655753..26655808:-
2_dna:primary_assembly_primary_assembly:EquCab3.0:2:1:121350024:1_REF_31013	54.5	89 +/- 1%	-	108	107	0	1	no	-	-	-	-	augaggugcuacugauccagga	ugggucgugguaccuccccgca	augaggugcuacugauccaggaggccaagaaagagugccgugggucgugguaccuccccgca	2_dna:primary_assembly_primary_assembly:EquCab3.0:2:1:121350024:1_REF:51249723..51249785:-
1_dna:primary_assembly_primary_assembly:EquCab3.0:1:1:188260577:1_REF_17000	53.4	89 +/- 1%	-	107	93	0	14	no	-	-	-	-	uuacccagcaaguccuucucu	gagcagggaucuugcugugcaggc	uuacccagcaaguccuucucucgugugaacauuuagagagcagggaucuugcugugcaggc	1_dna:primary_assembly_primary_assembly:EquCab3.0:1:1:188260577:1_REF:139820067..139820128:+
28_dna:primary_assembly_primary_assembly:EquCab3.0:28:1:47348498:1_REF_28071	51.8	89 +/- 1%	-	104	103	0	1	no	-	-	-	-	cuuuucuuucugccagcugauc	gaggcaggcauaaaggagaug	cuuuucuuucugccagcugauccugaguguaauucugcaggaggcaggcauaaaggagaug	28_dna:primary_assembly_primary_assembly:EquCab3.0:28:1:47348498:1_REF:5151929..5151990:-
1_dna:primary_assembly_primary_assembly:EquCab3.0:1:1:188260577:1_REF_18440	51.6	89 +/- 1%	-	95	88	1	6	no	-	hsa-miR-3691-5p	-	-	aguggaugcaaaacccauggau	uguggguuucacauccauggau	uguggguuucacauccauggauucagccaacugcagaucaaaucaguggaugcaaaacccauggau	1_dna:primary_assembly_primary_assembly:EquCab3.0:1:1:188260577:1_REF:109603937..109604003:-
5_dna:primary_assembly_primary_assembly:EquCab3.0:5:1:96759418:1_REF_37042	50.8	89 +/- 1%	-	94	92	0	2	no	-	mmu-miR-7017-3p	-	-	ucccugcuuggacuuucugcc	agacugcccaggaaggaacu	agacugcccaggaaggaacugaucagugggacugucccugcuuggacuuucugcc	5_dna:primary_assembly_primary_assembly:EquCab3.0:5:1:96759418:1_REF:1624687..1624742:-
13_dna:primary_assembly_primary_assembly:EquCab3.0:13:1:43784481:1_REF_6523	50.1	89 +/- 1%	-	99	97	0	2	no	-	-	-	-	aacuuccccugcucucacagc	cugggggagcugccugggggaga	cugggggagcugccugggggagaugguuuauaagcugagaccaacuuccccugcucucacagc	13_dna:primary_assembly_primary_assembly:EquCab3.0:13:1:43784481:1_REF:21064997..21065060:+
5_dna:primary_assembly_primary_assembly:EquCab3.0:5:1:96759418:1_REF_36055	49.8	89 +/- 1%	-	91	88	0	3	no	-	hsa-miR-3120-3p	-	-	cacagcaaguguagacaggca	ccugucugugccugcuguacagg	ccugucugugccugcuguacaggugagcggauguucugcacagcaaguguagacaggca	5_dna:primary_assembly_primary_assembly:EquCab3.0:5:1:96759418:1_REF:8117504..8117563:+
7_dna:primary_assembly_primary_assembly:EquCab3.0:7:1:100787686:1_REF_40689	49.6	89 +/- 1%	-	98	94	2	2	no	-	-	-	-	ugaccccgccugccccgcagc	cugccgggcugggggugagc	cugccgggcugggggugagcaggccgagggcugagggccccgccacagcugaccccgccugccccgcagc	7_dna:primary_assembly_primary_assembly:EquCab3.0:7:1:100787686:1_REF:46930672..46930742:+
11_dna:primary_assembly_primary_assembly:EquCab3.0:11:1:61676917:1_REF_3690	49.1	89 +/- 1%	-	98	94	0	4	no	-	-	-	-	uuucacuggccgagucuccuggu	uuggagccaggcuggugugaaag	uuggagccaggcuggugugaaaguacagaccugcagcuuucacuggccgagucuccuggu	11_dna:primary_assembly_primary_assembly:EquCab3.0:11:1:61676917:1_REF:4161897..4161957:-
16_dna:primary_assembly_primary_assembly:EquCab3.0:16:1:88962352:1_REF_12242	49	89 +/- 1%	-	106	95	0	11	no	-	-	-	-	aaacaaggacugacuagguugu	aaaucuagucaguugcuuga	aaaucuagucaguugcuugaaagagcacagcccagauaaaacaaggacugacuagguugu	16_dna:primary_assembly_primary_assembly:EquCab3.0:16:1:88962352:1_REF:72881482..72881542:-
18_dna:primary_assembly_primary_assembly:EquCab3.0:18:1:82641348:1_REF_14378	48.9	89 +/- 1%	-	97	43	0	54	no	-	-	-	-	uccgcaguugcacuaggcaca	uggcuggugcagcugcggggc	uccgcaguugcacuaggcacauuucacaugccaguuguggcuggugcagcugcggggc	18_dna:primary_assembly_primary_assembly:EquCab3.0:18:1:82641348:1_REF:48055647..48055705:-
12_dna:primary_assembly_primary_assembly:EquCab3.0:12:1:36992759:1_REF_5934	48.6	89 +/- 1%	-	91	72	0	19	no	-	hsa-miR-4772-3p	-	-	ucugcaaccagcagccaagaa	gguguuggucugucagca	gguguuggucugucagcaggucgccuuccucugcaaccagcagccaagaa	12_dna:primary_assembly_primary_assembly:EquCab3.0:12:1:36992759:1_REF:29365111..29365161:-
2_dna:primary_assembly_primary_assembly:EquCab3.0:2:1:121350024:1_REF_30536	48.6	89 +/- 1%	-	89	48	0	41	no	-	mmu-miR-3961	-	-	ugcccucacuggcugcgugacc	ucacacagcaagccgauggcag	ucacacagcaagccgauggcagaggauuccagcggccucugcccucacuggcugcgugacc	2_dna:primary_assembly_primary_assembly:EquCab3.0:2:1:121350024:1_REF:23815491..23815552:-
28_dna:primary_assembly_primary_assembly:EquCab3.0:28:1:47348498:1_REF_28387	48.4	89 +/- 1%	-	104	96	0	8	no	-	-	-	-	uacuugcucucugcgcuguucu	aaauggcagcaaugagcaacca	uacuugcucucugcgcuguucugcuuuuaaacugaugcaaauggcagcaaugagcaacca	28_dna:primary_assembly_primary_assembly:EquCab3.0:28:1:47348498:1_REF:39413423..39413483:-
13_dna:primary_assembly_primary_assembly:EquCab3.0:13:1:43784481:1_REF_6616	47.9	89 +/- 1%	-	88	78	0	10	no	-	hsa-miR-8064	-	-	ugcacacuggaagcggcuguguu	agcggcuguguuucugugugcu	ugcacacuggaagcggcuguguuucugugugcuucuguagauccugcgugaugcacgcuggaagcggcuguguuucugugugcu	13_dna:primary_assembly_primary_assembly:EquCab3.0:13:1:43784481:1_REF:31706509..31706593:+
15_dna:primary_assembly_primary_assembly:EquCab3.0:15:1:92851403:1_REF_10005	46.7	89 +/- 1%	-	86	70	0	16	no	-	mmu-miR-132-5p	-	-	uaccgugguucagucaucaauu	ugaugaccgaaccaaggugaau	ugaugaccgaaccaaggugaauuguuaaagauuucuuuaccgugguucagucaucaauu	15_dna:primary_assembly_primary_assembly:EquCab3.0:15:1:92851403:1_REF:90069769..90069828:+
26_dna:primary_assembly_primary_assembly:EquCab3.0:26:1:43147642:1_REF_26597	45.8	89 +/- 1%	-	96	88	1	7	no	-	-	-	-	ucacuuuaguuuuucuguag	aacagaaaacugaagagugca	aacagaaaacugaagagugcaugcuuugccauugguagauugucacuuuaguuuuucuguag	26_dna:primary_assembly_primary_assembly:EquCab3.0:26:1:43147642:1_REF:31896307..31896369:+
1_dna:primary_assembly_primary_assembly:EquCab3.0:1:1:188260577:1_REF_18054	45.6	89 +/- 1%	-	91	88	0	3	no	-	-	-	-	acuuugcauuacuaugaccgucu	aaggucauaguaaugcaaagc	aaggucauaguaaugcaaagcaauaaauauguuuuuuucauacaugaauacauauaauguuauuacuuugcauuacuaugaccgucu	1_dna:primary_assembly_primary_assembly:EquCab3.0:1:1:188260577:1_REF:68855659..68855746:-
1_dna:primary_assembly_primary_assembly:EquCab3.0:1:1:188260577:1_REF_18620	45.4	89 +/- 1%	-	92	64	0	28	no	-	-	-	-	aucagaaggucuucagugcucgcc	ugagcacucauuuggcccugacu	ugagcacucauuuggcccugacuuuucacuuaauuaaaucagaaggucuucagugcucgcc	1_dna:primary_assembly_primary_assembly:EquCab3.0:1:1:188260577:1_REF:126657082..126657143:-
19_dna:primary_assembly_primary_assembly:EquCab3.0:19:1:62681739:1_REF_15388	45.3	89 +/- 1%	-	89	88	0	1	no	-	-	-	-	gacggggaccggcgcggacu	cucugcgcucguccucccg	cucugcgcucguccucccgggcugcgcgacgggacggggaccggcgcggacu	19_dna:primary_assembly_primary_assembly:EquCab3.0:19:1:62681739:1_REF:25034264..25034316:-
22_dna:primary_assembly_primary_assembly:EquCab3.0:22:1:50928189:1_REF_22568	45.1	89 +/- 1%	-	91	90	0	1	no	-	-	-	-	aacuugcucugugucucuuca	aagagauucccagggggagcca	aacuugcucugugucucuucaguggaugacuaacugugaagagauucccagggggagcca	22_dna:primary_assembly_primary_assembly:EquCab3.0:22:1:50928189:1_REF:35102947..35103007:+
1_dna:primary_assembly_primary_assembly:EquCab3.0:1:1:188260577:1_REF_17105	44.7	89 +/- 1%	-	88	74	0	14	no	-	-	-	-	ucagccugcuggggaacucagg	uuguggucccacaggaggcu	uuguggucccacaggaggcugcgguugaggagacugugccgucucagccugcuggggaacucagg	1_dna:primary_assembly_primary_assembly:EquCab3.0:1:1:188260577:1_REF:146766325..146766390:+
1_dna:primary_assembly_primary_assembly:EquCab3.0:1:1:188260577:1_REF_17772	43.9	89 +/- 1%	-	87	75	3	9	no	-	-	-	-	ggcacguguggcugguggcua	gcuccuagccacauguggccacu	gcuccuagccacauguggccacugaguaccugaaauguggcacguguggcugguggcua	1_dna:primary_assembly_primary_assembly:EquCab3.0:1:1:188260577:1_REF:31732565..31732624:-
25_dna:primary_assembly_primary_assembly:EquCab3.0:25:1:40282968:1_REF_25733	43.3	89 +/- 1%	-	81	62	2	17	no	-	hsa-miR-642a-5p	-	-	cucccucuccacucucuguuca	agcagagagcacagagggagaag	agcagagagcacagagggagaagugaagugcugcccacccccaggcucccucuccacucucuguuca	25_dna:primary_assembly_primary_assembly:EquCab3.0:25:1:40282968:1_REF:33041185..33041252:+
1_dna:primary_assembly_primary_assembly:EquCab3.0:1:1:188260577:1_REF_17923	43.1	89 +/- 1%	-	89	26	62	1	no	-	-	-	-	aaugcuuaaaggaaggggc	ccaggguucucagguucaga	aaugcuuaaaggaaggggccagccugguggcauagugguuaaguucaugcacuccacuucagcuggcccaggguucucagguucaga	1_dna:primary_assembly_primary_assembly:EquCab3.0:1:1:188260577:1_REF:51218086..51218173:-
31_dna:primary_assembly_primary_assembly:EquCab3.0:31:1:26001039:1_REF_32143	42.9	89 +/- 1%	-	79	77	0	2	no	-	hsa-miR-4325	-	-	cugcacuuggcccaacaaccgau	cagguuguggguccuugugccc	cagguuguggguccuugugcccagcugagcucagggccgcugcacuuggcccaacaaccgau	31_dna:primary_assembly_primary_assembly:EquCab3.0:31:1:26001039:1_REF:23005018..23005080:+
17_dna:primary_assembly_primary_assembly:EquCab3.0:17:1:80722430:1_REF_12873	42.8	89 +/- 1%	-	85	84	0	1	no	-	-	-	-	agauagauucuuaggcccaacu	guuggaccugggagucuucauuu	agauagauucuuaggcccaacuauagacugucagggucagaguuucuguuuguuggaccugggagucuucauuu	17_dna:primary_assembly_primary_assembly:EquCab3.0:17:1:80722430:1_REF:1737046..1737120:-
3_dna:primary_assembly_primary_assembly:EquCab3.0:3:1:121351753:1_REF_33578	42.4	89 +/- 1%	-	84	54	0	30	no	-	-	-	-	ucagagcucucgucccggucg	acgggcaccgggcucugauc	acgggcaccgggcucugauccaguuugcgcuccgugcucagagcucucgucccggucg	3_dna:primary_assembly_primary_assembly:EquCab3.0:3:1:121351753:1_REF:36160373..36160431:-
6_dna:primary_assembly_primary_assembly:EquCab3.0:6:1:87230776:1_REF_39358	42.2	89 +/- 1%	-	77	76	0	1	no	-	hsa-miR-6793-3p	-	-	cccccaacccugucugcugggc	cgggcagagcgggcugcgggaau	cgggcagagcgggcugcgggaaugugagcuguucucccccaacccugucugcugggc	6_dna:primary_assembly_primary_assembly:EquCab3.0:6:1:87230776:1_REF:34624387..34624444:-
6_dna:primary_assembly_primary_assembly:EquCab3.0:6:1:87230776:1_REF_39400	41.9	89 +/- 1%	-	77	76	0	1	no	-	hsa-miR-6846-3p	-	-	ugaccccuugacccucucccacca	cgggggagggcugggguucc	cgggggagggcugggguuccugacaccucacauuucugaccccuugacccucucccacca	6_dna:primary_assembly_primary_assembly:EquCab3.0:6:1:87230776:1_REF:35442481..35442541:-
14_dna:primary_assembly_primary_assembly:EquCab3.0:14:1:94600235:1_REF_8228	41.8	89 +/- 1%	-	82	55	0	27	no	-	-	-	-	ugacauaaacaucacuuaggc	uaagugauguuuaugucagc	ugacauaaacaucacuuaggccuuaaccugccuaagugauguuuaugucagc	14_dna:primary_assembly_primary_assembly:EquCab3.0:14:1:94600235:1_REF:63041843..63041895:+
22_dna:primary_assembly_primary_assembly:EquCab3.0:22:1:50928189:1_REF_22275	41.8	89 +/- 1%	-	84	68	0	16	no	-	-	-	-	aaugccuacguugugccaagu	cauggcacauaguagucacucc	cauggcacauaguagucacuccauaaauauuuggaacgaaugccuacguugugccaagu	22_dna:primary_assembly_primary_assembly:EquCab3.0:22:1:50928189:1_REF:6702539..6702598:+
3_dna:primary_assembly_primary_assembly:EquCab3.0:3:1:121351753:1_REF_34133	41.6	89 +/- 1%	-	94	93	0	1	no	-	-	-	-	cagaaugaugauuugcucccugaua	ucacguuggcuugucuuaaugcg	cagaaugaugauuugcucccugauaguucguugugugauuuuuaaugggaaucuuaacgugcaucacguuggcuugucuuaaugcg	3_dna:primary_assembly_primary_assembly:EquCab3.0:3:1:121351753:1_REF:120623281..120623367:-
2_dna:primary_assembly_primary_assembly:EquCab3.0:2:1:121350024:1_REF_29598	41.4	89 +/- 1%	-	83	82	0	1	no	-	-	-	-	cugaccccggcuuugccccugcag	ugcggggcucaaagcugugggcgaguc	cugaccccggcuuugccccugcagcacagcuuuauggcagucauccacuuugcggggcucaaagcugugggcgaguc	2_dna:primary_assembly_primary_assembly:EquCab3.0:2:1:121350024:1_REF:31258156..31258233:+
14_dna:primary_assembly_primary_assembly:EquCab3.0:14:1:94600235:1_REF_8745	41.2	89 +/- 1%	-	82	77	0	5	no	-	-	-	-	uuuguuaaauggagauaagacu	ucucaucuccauuuaacaaau	uuuguuaaauggagauaagacuacuugggaaauggucucaucuccauuuaacaaau	14_dna:primary_assembly_primary_assembly:EquCab3.0:14:1:94600235:1_REF:28605192..28605248:-
8_dna:primary_assembly_primary_assembly:EquCab3.0:8:1:97563019:1_REF_42878	41.1	89 +/- 1%	-	82	74	0	8	no	-	-	-	-	cccgcgcuuccuccguccgcc	gcggccgcaggcgcgcggacc	cccgcgcuuccuccguccgccccucccguuuccaaagagggcggccgcaggcgcgcggacc	8_dna:primary_assembly_primary_assembly:EquCab3.0:8:1:97563019:1_REF:40316917..40316978:+
6_dna:primary_assembly_primary_assembly:EquCab3.0:6:1:87230776:1_REF_39770	40.7	89 +/- 1%	-	73	71	0	2	no	-	hsa-miR-6741-3p	-	-	ccggcucuucccgggacucugcacc	gcagagcugggagggccg	gcagagcugggagggccgagcgguuuccugcccggcucuucccgggacucugcacc	6_dna:primary_assembly_primary_assembly:EquCab3.0:6:1:87230776:1_REF:71195634..71195690:-
28_dna:primary_assembly_primary_assembly:EquCab3.0:28:1:47348498:1_REF_27902	40.4	89 +/- 1%	-	73	71	0	2	no	-	hsa-miR-214-5p	-	-	ugccugucucaacucugggug	accaagggcugaggagaggcu	ugccugucucaacucuggguggguggcagugccagugcaccaccaagggcugaggagaggcu	28_dna:primary_assembly_primary_assembly:EquCab3.0:28:1:47348498:1_REF:38646186..38646248:+
29_dna:primary_assembly_primary_assembly:EquCab3.0:29:1:34776120:1_REF_28703	40.4	89 +/- 1%	-	76	73	2	1	no	-	hsa-miR-219b-3p	-	-	agaauugccugcuuugugccgga	cgggcacaaaggguuuaauuc	cgggcacaaaggguuuaauucagagaggcaaaggcgaucucagaauugccugcuuugugccgga	29_dna:primary_assembly_primary_assembly:EquCab3.0:29:1:34776120:1_REF:24382059..24382123:+
1_dna:primary_assembly_primary_assembly:EquCab3.0:1:1:188260577:1_REF_18996	40.3	89 +/- 1%	-	80	49	0	31	no	-	-	-	-	ugaccuugccgcccucuccuccagg	gggaggacgaggacuuggucagg	gggaggacgaggacuuggucaggucucuauacccagcccugaccuugccgcccucuccuccagg	1_dna:primary_assembly_primary_assembly:EquCab3.0:1:1:188260577:1_REF:163430244..163430308:-
15_dna:primary_assembly_primary_assembly:EquCab3.0:15:1:92851403:1_REF_10338	40.3	89 +/- 1%	-	80	69	0	11	no	-	-	-	-	uuugaggacuggggauggugu	agcagcuccuauuccucaaga	agcagcuccuauuccucaagagugugacuggugaccuuuugaggacuggggauggugu	15_dna:primary_assembly_primary_assembly:EquCab3.0:15:1:92851403:1_REF:37703816..37703874:-
16_dna:primary_assembly_primary_assembly:EquCab3.0:16:1:88962352:1_REF_11129	39.8	89 +/- 1%	-	72	56	1	15	no	-	hsa-miR-4530	-	-	cccagcagcuucccuuucccuagg	uaggggucagggggcugagagc	uaggggucagggggcugagagcucagggugaccagacugagcccagcagcuucccuuucccuagg	16_dna:primary_assembly_primary_assembly:EquCab3.0:16:1:88962352:1_REF:38923155..38923220:+
7_dna:primary_assembly_primary_assembly:EquCab3.0:7:1:100787686:1_REF_40047	39.8	89 +/- 1%	-	78	77	0	1	no	-	-	-	-	ucacggcacccuccccuccagc	ggggggggggugccccgag	ggggggggggugccccgaggcgggagcaggcugguggcugcauggcccucacggcacccuccccuccagc	7_dna:primary_assembly_primary_assembly:EquCab3.0:7:1:100787686:1_REF:767003..767073:+
19_dna:primary_assembly_primary_assembly:EquCab3.0:19:1:62681739:1_REF_15039	39.7	89 +/- 1%	-	79	68	0	11	no	-	-	-	-	aaaucuaggcucugagaaugccc	ccuucucagagccuagagcuua	ccuucucagagccuagagcuuagacuagcucauaucaaaucuaggcucugagaaugccc	19_dna:primary_assembly_primary_assembly:EquCab3.0:19:1:62681739:1_REF:39311003..39311062:+
8_dna:primary_assembly_primary_assembly:EquCab3.0:8:1:97563019:1_REF_43918	39.1	89 +/- 1%	-	71	70	0	1	no	-	hsa-miR-7851-3p	-	-	caccugggcucugugggucaca	ggagucacagcguccagggaguga	ggagucacagcguccagggagugaccccugccuucacaccugggcucugugggucaca	8_dna:primary_assembly_primary_assembly:EquCab3.0:8:1:97563019:1_REF:59510611..59510669:-
27_dna:primary_assembly_primary_assembly:EquCab3.0:27:1:40254690:1_REF_27166	38.3	89 +/- 1%	-	76	8	0	68	no	-	-	-	-	gagcccaggccgcggcgggaacu	uccucgccucgguucggcauccg	uccucgccucgguucggcauccguuuccccucuccggagcccaggccgcggcgggaacu	27_dna:primary_assembly_primary_assembly:EquCab3.0:27:1:40254690:1_REF:25001126..25001185:+
6_dna:primary_assembly_primary_assembly:EquCab3.0:6:1:87230776:1_REF_38364	37.7	89 +/- 1%	-	75	68	0	7	no	-	-	-	-	ucccccucucugagaagcccagg	uggggacccagggagaggagg	ucccccucucugagaagcccaggucagauggagcccuggggacccagggagaggagg	6_dna:primary_assembly_primary_assembly:EquCab3.0:6:1:87230776:1_REF:32191510..32191567:+
7_dna:primary_assembly_primary_assembly:EquCab3.0:7:1:100787686:1_REF_40695	37.7	89 +/- 1%	-	75	62	0	13	no	-	-	-	-	accacagccuucuucccccaga	agcaggggaggagggcug	agcaggggaggagggcuggcugggcccagagacugaccacagccuucuucccccaga	7_dna:primary_assembly_primary_assembly:EquCab3.0:7:1:100787686:1_REF:46954180..46954237:+
31_dna:primary_assembly_primary_assembly:EquCab3.0:31:1:26001039:1_REF_32273	37.6	89 +/- 1%	-	69	62	0	7	no	-	mmu-miR-7213-5p	-	-	ucugggucaucucugccaacu	cugccagaggucacccagcga	ucugggucaucucugccaacuccagagcaauccagcacguuacagcugccagaggucacccagcga	31_dna:primary_assembly_primary_assembly:EquCab3.0:31:1:26001039:1_REF:17295867..17295933:-
23_dna:primary_assembly_primary_assembly:EquCab3.0:23:1:55556184:1_REF_23749	35.7	89 +/- 1%	-	71	68	0	3	no	-	-	-	-	ucacauuguccccuccucccagg	cggggagggcgggcaggcag	cggggagggcgggcaggcaggugggggcuguguuuccuccgcauggcagucacauuguccccuccucccagg	23_dna:primary_assembly_primary_assembly:EquCab3.0:23:1:55556184:1_REF:52802077..52802149:+
13_dna:primary_assembly_primary_assembly:EquCab3.0:13:1:43784481:1_REF_6817	35.6	89 +/- 1%	-	64	63	0	1	no	-	hsa-miR-6734-3p	-	-	uccuucccagugccucgcccug	ggguggggucagggaaucug	ggguggggucagggaaucuguuccuuuuggccgacuccuucccagugccucgcccug	13_dna:primary_assembly_primary_assembly:EquCab3.0:13:1:43784481:1_REF:41809477..41809534:+
3_dna:primary_assembly_primary_assembly:EquCab3.0:3:1:121351753:1_REF_32843	35.1	89 +/- 1%	-	67	61	0	6	no	-	mmu-miR-7680-5p	-	-	auuccagugacguuucucagac	uuguugaaauguuugcuggacuuucu	uuguugaaauguuugcuggacuuucuuguuuccucaaagauuccagugacguuucucagac	3_dna:primary_assembly_primary_assembly:EquCab3.0:3:1:121351753:1_REF:54023787..54023848:+
3_dna:primary_assembly_primary_assembly:EquCab3.0:3:1:121351753:1_REF_32372	34.8	89 +/- 1%	-	65	64	0	1	no	-	hsa-miR-26b-3p	-	-	ucuguucugugauacuuaggga	ucuauguaaugcagagcugaaa	ucuguucugugauacuuagggaaagccucacugcucuauguaaugcagagcugaaa	3_dna:primary_assembly_primary_assembly:EquCab3.0:3:1:121351753:1_REF:3183486..3183542:+
22_dna:primary_assembly_primary_assembly:EquCab3.0:22:1:50928189:1_REF_22794	34.7	89 +/- 1%	-	69	65	0	4	no	-	-	-	-	caagucgcugggugagcugggcc	ccccgcuggcccgcuucuuccu	caagucgcugggugagcugggccuggagcgcuaccaggccccgcuggcccgcuucuuccu	22_dna:primary_assembly_primary_assembly:EquCab3.0:22:1:50928189:1_REF:49635372..49635432:+
1_dna:primary_assembly_primary_assembly:EquCab3.0:1:1:188260577:1_REF_16442	34.5	89 +/- 1%	-	62	50	1	11	no	-	mmu-miR-18b-3p	-	-	cacugccccgucucuuccaggac	cccuggaaggcggagcucugcc	cacugccccgucucuuccaggacgugguugcugugagcccuggaaggcggagcucugcc	1_dna:primary_assembly_primary_assembly:EquCab3.0:1:1:188260577:1_REF:92582556..92582615:+
26_dna:primary_assembly_primary_assembly:EquCab3.0:26:1:43147642:1_REF_26728	34.3	89 +/- 1%	-	69	60	0	9	no	-	-	-	-	uuccuggaccucucaugggacu	uccacugaggccauccaggag	uuccuggaccucucaugggacucgaagcccgcagcaguguccacugaggccauccaggag	26_dna:primary_assembly_primary_assembly:EquCab3.0:26:1:43147642:1_REF:41400798..41400858:+
23_dna:primary_assembly_primary_assembly:EquCab3.0:23:1:55556184:1_REF_23884	33.6	89 +/- 1%	-	62	38	0	24	no	-	hsa-miR-6760-5p	-	-	aagggagaaugcugagucaca	uugacucuagcauuuuccgcga	aagggagaaugcugagucacacucaucagcauuugacucuagcauuuuccgcga	23_dna:primary_assembly_primary_assembly:EquCab3.0:23:1:55556184:1_REF:8743665..8743719:-
4_dna:primary_assembly_primary_assembly:EquCab3.0:4:1:109462549:1_REF_35686	33.6	89 +/- 1%	-	70	67	0	3	no	-	-	-	-	uccaccugggucccuggacagu	ccuucucgggccugguguaga	ccuucucgggccugguguagacccauccaauguaaguguccaccugggucccuggacagu	4_dna:primary_assembly_primary_assembly:EquCab3.0:4:1:109462549:1_REF:94579409..94579469:-
11_dna:primary_assembly_primary_assembly:EquCab3.0:11:1:61676917:1_REF_3692	33.3	89 +/- 1%	-	60	57	0	3	no	-	hsa-miR-6845-3p	-	-	acucuccucuuccucaccuagg	ugggguguggagauugagggugg	ugggguguggagauugagggugggugagcauaagugcuuccacucuccucuuccucaccuagg	11_dna:primary_assembly_primary_assembly:EquCab3.0:11:1:61676917:1_REF:4178888..4178951:-
11_dna:primary_assembly_primary_assembly:EquCab3.0:11:1:61676917:1_REF_3930	33.3	89 +/- 1%	-	65	36	1	28	no	-	-	-	-	ucucaggcucagaaucauuaag	uaaugauuuugagccugagagg	uaaugauuuugagccugagaggcaggguagaaaggugagaauauugccucucaggcucagaaucauuaag	11_dna:primary_assembly_primary_assembly:EquCab3.0:11:1:61676917:1_REF:17548518..17548588:-
28_dna:primary_assembly_primary_assembly:EquCab3.0:28:1:47348498:1_REF_27790	33.1	89 +/- 1%	-	66	60	5	1	no	-	-	-	-	ccacagucaguucucucgugagg	cacgggaagcaggccugggcg	ccacagucaguucucucgugaggagcucgugucccuugccucccacgggaagcaggccugggcg	28_dna:primary_assembly_primary_assembly:EquCab3.0:28:1:47348498:1_REF:35659392..35659456:+
14_dna:primary_assembly_primary_assembly:EquCab3.0:14:1:94600235:1_REF_8043	32.5	89 +/- 1%	-	66	64	0	2	no	-	-	-	-	ucuggaucugugccuccccagg	ucggggcaaggccagaucugugu	ucggggcaaggccagaucuguguggccccucaccccucacccaucuggaucugugccuccccagg	14_dna:primary_assembly_primary_assembly:EquCab3.0:14:1:94600235:1_REF:36925154..36925219:+
14_dna:primary_assembly_primary_assembly:EquCab3.0:14:1:94600235:1_REF_8819	31.9	89 +/- 1%	-	68	62	0	6	no	-	-	-	-	uaacuaaggacauugggccagu	cuggaccagcuuccuuaggggguc	uaacuaaggacauugggccagucauuuuaucagccuggaccagcuuccuuaggggguc	14_dna:primary_assembly_primary_assembly:EquCab3.0:14:1:94600235:1_REF:36430848..36430906:-
1_dna:primary_assembly_primary_assembly:EquCab3.0:1:1:188260577:1_REF_16697	31.1	89 +/- 1%	-	62	59	1	2	no	-	-	-	-	uccacccucuucccugucuagc	aggcaggggugagguuggaga	aggcaggggugagguuggagaucugugaggagcuggggaccuugcugcucacccuccacccuuuaucuccacccucuucccugucuagc	1_dna:primary_assembly_primary_assembly:EquCab3.0:1:1:188260577:1_REF:119713147..119713236:+
17_dna:primary_assembly_primary_assembly:EquCab3.0:17:1:80722430:1_REF_12857	31	89 +/- 1%	-	62	60	0	2	no	-	-	-	-	ugacgcuguuucuccucuucccga	aggcagaggagggagcggugcc	aggcagaggagggagcggugccugcaaagcucagugacgcuguuucuccucuucccga	17_dna:primary_assembly_primary_assembly:EquCab3.0:17:1:80722430:1_REF:79783076..79783134:+
5_dna:primary_assembly_primary_assembly:EquCab3.0:5:1:96759418:1_REF_36633	31	89 +/- 1%	-	62	58	0	4	no	-	-	-	-	ucaacaucugcugcuuuccugu	cgggagggagcugauguugg	cgggagggagcugauguuggcuucaaagaaguaaagucaacaucugcugcuuuccugu	5_dna:primary_assembly_primary_assembly:EquCab3.0:5:1:96759418:1_REF:44518053..44518111:+
2_dna:primary_assembly_primary_assembly:EquCab3.0:2:1:121350024:1_REF_31191	30.9	89 +/- 1%	-	82	81	0	1	no	-	-	-	-	uuuucugauacaguugguu	guagucugaggcccagag	uuuucugauacaguugguucauaucaaguugaguagucugaggcccagag	2_dna:primary_assembly_primary_assembly:EquCab3.0:2:1:121350024:1_REF:87346954..87347004:-
7_dna:primary_assembly_primary_assembly:EquCab3.0:7:1:100787686:1_REF_41026	30.5	89 +/- 1%	-	57	50	0	7	no	-	hsa-miR-619-5p	-	-	acugggaugggucugagacuga	ucucucucuccucuucccauagg	acugggaugggucugagacugacggcuaauucagcaucucucucucucuccucuucccauagg	7_dna:primary_assembly_primary_assembly:EquCab3.0:7:1:100787686:1_REF:79164754..79164817:+
11_dna:primary_assembly_primary_assembly:EquCab3.0:11:1:61676917:1_REF_4478	30	89 +/- 1%	-	60	57	0	3	no	-	-	-	-	uucagcacucucuccuuucccagg	ugggguagguggggcuggagu	ugggguagguggggcuggaguugguucuuaugggggaucccacuucagcacucucuccuuucccagg	11_dna:primary_assembly_primary_assembly:EquCab3.0:11:1:61676917:1_REF:43274097..43274164:-
14_dna:primary_assembly_primary_assembly:EquCab3.0:14:1:94600235:1_REF_9017	29.6	89 +/- 1%	-	58	31	0	27	no	-	-	-	-	ugacauaaacaucacuuaggc	uaagugauguuuaugucagc	ugacauaaacaucacuuaggcagguuaaggccuaagugauguuuaugucagc	14_dna:primary_assembly_primary_assembly:EquCab3.0:14:1:94600235:1_REF:63041841..63041893:-
16_dna:primary_assembly_primary_assembly:EquCab3.0:16:1:88962352:1_REF_11897	29.3	89 +/- 1%	-	51	38	0	13	no	-	hsa-miR-939-5p	-	-	aggggagcagugucuggccagu	ugaccaggcuuucugcugccagg	aggggagcagugucuggccaguggauuaggccaacugaccaggcuuucugcugccagg	16_dna:primary_assembly_primary_assembly:EquCab3.0:16:1:88962352:1_REF:36148487..36148545:-
15_dna:primary_assembly_primary_assembly:EquCab3.0:15:1:92851403:1_REF_10711	29.1	89 +/- 1%	-	58	57	0	1	no	-	-	-	-	ucaccgcgcgucuccuugcag	ggccagcaagaccgcgaggaggaucu	ucaccgcgcgucuccuugcagcccccggcccucagcggggcccgcgugcuggccagcaagaccgcgaggaggaucu	15_dna:primary_assembly_primary_assembly:EquCab3.0:15:1:92851403:1_REF:84637730..84637806:-
3_dna:primary_assembly_primary_assembly:EquCab3.0:3:1:121351753:1_REF_33554	28.8	89 +/- 1%	-	50	41	0	9	no	-	hsa-miR-6796-5p	-	-	cuguggggcuccaggcaccuccu	cgcaggugcccgccccgcagcggu	cgcaggugcccgccccgcagcgguuccgcccucucucagcgcuguggggcuccaggcaccuccu	3_dna:primary_assembly_primary_assembly:EquCab3.0:3:1:121351753:1_REF:35883544..35883608:-
4_dna:primary_assembly_primary_assembly:EquCab3.0:4:1:109462549:1_REF_35739	28.6	89 +/- 1%	-	57	34	0	23	no	-	-	-	-	ggcuucaccaggcagugcaggc	cugcacagcggggagaagc	ggcuucaccaggcagugcaggcucgccgagcacuuccgccugcacagcggggagaagc	4_dna:primary_assembly_primary_assembly:EquCab3.0:4:1:109462549:1_REF:101602698..101602756:-
17_dna:primary_assembly_primary_assembly:EquCab3.0:17:1:80722430:1_REF_13275	27.9	89 +/- 1%	-	61	47	0	14	no	-	-	-	-	accaaaaucgaaggaacaagau	uuggagcuucgauuucauggag	accaaaaucgaaggaacaagauuagcuguuacagccuuggagcuucgauuucauggag	17_dna:primary_assembly_primary_assembly:EquCab3.0:17:1:80722430:1_REF:75851151..75851209:-
X_dna:primary_assembly_primary_assembly:EquCab3.0:X:1:128206784:1_REF_46050	27.4	89 +/- 1%	-	47	32	0	15	no	-	hsa-miR-149-3p	-	-	agggagggcgcgggcuguagcc	cccggccucccgcccucucucc	agggagggcgcgggcuguagcccagccccuggcuggcccggccucccgcccucucucc	X_dna:primary_assembly_primary_assembly:EquCab3.0:X:1:128206784:1_REF:90913653..90913711:+
1_dna:primary_assembly_primary_assembly:EquCab3.0:1:1:188260577:1_REF_18574	27.2	89 +/- 1%	-	58	55	0	3	no	-	-	-	-	aggcccagaguagucacug	agcugagagaccagggacccccagag	agcugagagaccagggacccccagagcuggaaaggcccagaguagucacug	1_dna:primary_assembly_primary_assembly:EquCab3.0:1:1:188260577:1_REF:124388300..124388351:-
5_dna:primary_assembly_primary_assembly:EquCab3.0:5:1:96759418:1_REF_36437	27.2	89 +/- 1%	-	47	45	0	2	no	-	mmu-miR-6956-3p	-	-	ugaccggcgucugcccccugcc	guggguguguggagcguggucagg	guggguguguggagcguggucaggggugccggcuaugcagagcccgccugaccggcgucugcccccugcc	5_dna:primary_assembly_primary_assembly:EquCab3.0:5:1:96759418:1_REF:40272888..40272958:+
1_dna:primary_assembly_primary_assembly:EquCab3.0:1:1:188260577:1_REF_15727	27	89 +/- 1%	-	54	40	0	14	no	-	-	-	-	uaggagcaugcugauccagcu	gcuagggucuggaugcugcuagc	gcuagggucuggaugcugcuagcuauccugcagaccuaggagcaugcugauccagcu	1_dna:primary_assembly_primary_assembly:EquCab3.0:1:1:188260577:1_REF:8373214..8373271:+
11_dna:primary_assembly_primary_assembly:EquCab3.0:11:1:61676917:1_REF_4794	27	89 +/- 1%	-	55	54	0	1	no	-	-	-	-	gaggggcccuggaacuga	gagcuggaccccagaucucugag	gagcuggaccccagaucucugaggaaaggguguugccugccuggugcaggugugcagcuguuuagaggaggggcccuggaacuga	11_dna:primary_assembly_primary_assembly:EquCab3.0:11:1:61676917:1_REF:53895615..53895700:-
7_dna:primary_assembly_primary_assembly:EquCab3.0:7:1:100787686:1_REF_41195	26.9	89 +/- 1%	-	47	42	1	4	no	-	hsa-miR-6821-5p	-	-	cugcguggaacccccgcguuggu	aacgugggccuuccaggcac	cugcguggaacccccgcguuggugacccuuuuuuggcugccuggaaaacaacgugggccuuccaggcac	7_dna:primary_assembly_primary_assembly:EquCab3.0:7:1:100787686:1_REF:571616..571685:-
11_dna:primary_assembly_primary_assembly:EquCab3.0:11:1:61676917:1_REF_4848	26.6	89 +/- 1%	-	47	43	0	4	no	-	hsa-miR-1236-3p	-	-	ucucuucccugccccuucuagc	cagaaggguguggugaagauagga	cagaaggguguggugaagauaggacuggagugugggcgagacaagccaugucucucuucccugccccuucuagc	11_dna:primary_assembly_primary_assembly:EquCab3.0:11:1:61676917:1_REF:59545953..59546027:-
3_dna:primary_assembly_primary_assembly:EquCab3.0:3:1:121351753:1_REF_32635	26.5	89 +/- 1%	-	54	53	0	1	no	-	-	-	-	ucugaccugcauccccccaaac	uagggugggaaugcaggaccagggg	uagggugggaaugcaggaccagggggcauuucccugguggccccucugaccugcauccccccaaac	3_dna:primary_assembly_primary_assembly:EquCab3.0:3:1:121351753:1_REF:31992660..31992726:+
28_dna:primary_assembly_primary_assembly:EquCab3.0:28:1:47348498:1_REF_28398	25.8	89 +/- 1%	-	46	36	1	9	no	-	hsa-miR-6505-3p	-	-	ugacuucuuccucccuuccaga	uagggaaggccuggaggagac	uagggaaggccuggaggagacagguggaucugcgaugcugacaugccugacuucuuccucccuuccaga	28_dna:primary_assembly_primary_assembly:EquCab3.0:28:1:47348498:1_REF:39859901..39859970:-
7_dna:primary_assembly_primary_assembly:EquCab3.0:7:1:100787686:1_REF_42225	25.7	89 +/- 1%	-	52	48	0	4	no	-	-	-	-	uagguguuagguaaugaauucu	aauuaauugccuaacgcuuacg	uagguguuagguaaugaauucugcaguggauuauauaaccauguuacaacuauagaagaauuaauugccuaacgcuuacg	7_dna:primary_assembly_primary_assembly:EquCab3.0:7:1:100787686:1_REF:82101721..82101801:-
2_dna:primary_assembly_primary_assembly:EquCab3.0:2:1:121350024:1_REF_29878	25.6	89 +/- 1%	-	51	39	0	12	no	-	-	-	-	aucauuaccaggcaguauuaga	caaugcugcccaguaagauggc	aucauuaccaggcaguauuagagaccagacacauccaaugcugcccaguaagauggc	2_dna:primary_assembly_primary_assembly:EquCab3.0:2:1:121350024:1_REF:48714473..48714530:+
1_dna:primary_assembly_primary_assembly:EquCab3.0:1:1:188260577:1_REF_15799	25	89 +/- 1%	-	54	37	0	17	no	-	-	-	-	cacagcacgcacauccug	ggauuugccugugguuug	ggauuugccugugguuugccacagcacgcacauccug	1_dna:primary_assembly_primary_assembly:EquCab3.0:1:1:188260577:1_REF:16911948..16911985:+
13_dna:primary_assembly_primary_assembly:EquCab3.0:13:1:43784481:1_REF_6750	24.9	89 +/- 1%	-	43	24	0	19	no	-	mmu-miR-6418-5p	-	-	ccaggggaugggcaguggcuc	agucacccccugccuuacccccagg	ccaggggaugggcaguggcuccugaggggcuuggagucacccccugccuuacccccagg	13_dna:primary_assembly_primary_assembly:EquCab3.0:13:1:43784481:1_REF:39836128..39836187:+
11_dna:primary_assembly_primary_assembly:EquCab3.0:11:1:61676917:1_REF_4576	24.6	89 +/- 1%	-	42	41	0	1	no	-	hsa-miR-328-5p	-	-	cggggggcgggcgccggc	ccaggccuguguccccag	ccaggccuguguccccagcuggguggcagcggggggcgggcgccggc	11_dna:primary_assembly_primary_assembly:EquCab3.0:11:1:61676917:1_REF:47558113..47558160:-
20_dna:primary_assembly_primary_assembly:EquCab3.0:20:1:65343332:1_REF_20824	24.6	89 +/- 1%	-	50	47	0	3	no	-	-	-	-	cugacuucugccccuuccccagg	auggguuguugguggugagu	auggguuguugguggugagugggcaggcugcguauaaaagccacugcugacuucugccccuuccccagg	20_dna:primary_assembly_primary_assembly:EquCab3.0:20:1:65343332:1_REF:32275915..32275984:-
7_dna:primary_assembly_primary_assembly:EquCab3.0:7:1:100787686:1_REF_41852	24.6	89 +/- 1%	-	51	40	0	11	no	-	-	-	-	ucuggaagguggccccugccu	cgcagggcucaccaucuccaaagu	cgcagggcucaccaucuccaaaguuucuggauuugacaaagcucuggaagguggccccugccu	7_dna:primary_assembly_primary_assembly:EquCab3.0:7:1:100787686:1_REF:46828045..46828108:-
24_dna:primary_assembly_primary_assembly:EquCab3.0:24:1:48288683:1_REF_25308	23.7	89 +/- 1%	-	40	18	0	22	no	-	hsa-miR-6801-3p	-	-	cccccugcccuguccugcagc	ugcugggcagugcagagcgagu	ugcugggcagugcagagcgaguccuguaacuggcccccugcccuguccugcagc	24_dna:primary_assembly_primary_assembly:EquCab3.0:24:1:48288683:1_REF:46546623..46546677:-
8_dna:primary_assembly_primary_assembly:EquCab3.0:8:1:97563019:1_REF_42451	23.6	89 +/- 1%	-	49	47	0	2	no	-	-	-	-	ucuguccuuccucaccccaacagg	ugucgggguguccguggggag	ugucgggguguccguggggagcauuucugugacagugcucuguccuuccucaccccaacagg	8_dna:primary_assembly_primary_assembly:EquCab3.0:8:1:97563019:1_REF:9530689..9530751:+
20_dna:primary_assembly_primary_assembly:EquCab3.0:20:1:65343332:1_REF_20039	23.5	89 +/- 1%	-	49	48	0	1	no	-	-	-	-	ucauuucucuugaucccuuggu	ugagggcuaaagagagcauga	ugagggcuaaagagagcaugaagaauagaaaggaaacuucauuucucuugaucccuuggu	20_dna:primary_assembly_primary_assembly:EquCab3.0:20:1:65343332:1_REF:37667774..37667834:+
10_dna:primary_assembly_primary_assembly:EquCab3.0:10:1:85155674:1_REF_1662	23.3	89 +/- 1%	-	47	45	0	2	no	-	-	-	-	ugcuguccucucuccccgcagg	guguggggagaaggggguggucc	guguggggagaagggggugguccgugaccccaucacugcuguccucucuccccgcagg	10_dna:primary_assembly_primary_assembly:EquCab3.0:10:1:85155674:1_REF:16321270..16321328:-
28_dna:primary_assembly_primary_assembly:EquCab3.0:28:1:47348498:1_REF_27969	23	89 +/- 1%	-	40	39	0	1	no	-	hsa-miR-6734-3p	-	-	uccuucccaaggagaccaggcaa	accuggcuuccuuguaagggu	accuggcuuccuuguaaggguuacaucauugucauccuucccaaggagaccaggcaa	28_dna:primary_assembly_primary_assembly:EquCab3.0:28:1:47348498:1_REF:41360862..41360919:+
13_dna:primary_assembly_primary_assembly:EquCab3.0:13:1:43784481:1_REF_6432	22.6	89 +/- 1%	-	45	37	0	8	no	-	-	-	-	ugcugaagggcaggcucugugg	acagugcuuggcuuucacagg	ugcugaagggcaggcucuguggggcucaggccaucaaggaagccucaugcacagugcuuggcuuucacagg	13_dna:primary_assembly_primary_assembly:EquCab3.0:13:1:43784481:1_REF:18874609..18874680:+
13_dna:primary_assembly_primary_assembly:EquCab3.0:13:1:43784481:1_REF_6559	22.6	89 +/- 1%	-	45	42	0	3	no	-	-	-	-	cccgcccgucuuucugcgcag	cgcucgggaagccgggcgucgggguu	cgcucgggaagccgggcgucgggguuuccucagcucccgcccgucuuucugcgcag	13_dna:primary_assembly_primary_assembly:EquCab3.0:13:1:43784481:1_REF:26599552..26599608:+
13_dna:primary_assembly_primary_assembly:EquCab3.0:13:1:43784481:1_REF_7356	22.6	89 +/- 1%	-	45	42	0	3	no	-	-	-	-	cccgcccgucuuucugcgcag	cgcucgggaagccgggcgucgggguu	cgcucgggaagccgggcgucgggguuuccucagcucccgcccgucuuucugcgcag	13_dna:primary_assembly_primary_assembly:EquCab3.0:13:1:43784481:1_REF:27872805..27872861:-
7_dna:primary_assembly_primary_assembly:EquCab3.0:7:1:100787686:1_REF_40415	22.5	89 +/- 1%	-	50	49	0	1	no	-	-	-	-	cagcugcaggaguaccug	aggcacgagcagcacccg	aggcacgagcagcacccgacgauaccagcugcaggaguaccug	7_dna:primary_assembly_primary_assembly:EquCab3.0:7:1:100787686:1_REF:26724745..26724788:+
13_dna:primary_assembly_primary_assembly:EquCab3.0:13:1:43784481:1_REF_6624	22.2	89 +/- 1%	-	45	44	0	1	no	-	-	-	-	ugcauucagguguuuggugacu	ugccggcuuccugagugccu	ugcauucagguguuuggugacucagugagugaaucaacguuccagugccggcuuccugagugccu	13_dna:primary_assembly_primary_assembly:EquCab3.0:13:1:43784481:1_REF:31721575..31721640:+
20_dna:primary_assembly_primary_assembly:EquCab3.0:20:1:65343332:1_REF_19976	22.1	89 +/- 1%	-	38	32	0	6	no	-	hsa-miR-4450	-	-	aggggauucaaaguaggacua	uuccugcuuuggcaauuuccu	aggggauucaaaguaggacuauucuuaaaggauguuauuccugcuuuggcaauuuccu	20_dna:primary_assembly_primary_assembly:EquCab3.0:20:1:65343332:1_REF:35915967..35916025:+
1_dna:primary_assembly_primary_assembly:EquCab3.0:1:1:188260577:1_REF_17478	22	89 +/- 1%	-	44	42	0	2	no	-	-	-	-	gcggcccugggagcuggagga	uggguucccgggugggug	gcggcccugggagcuggaggacaggagccuggguucccgggugggug	1_dna:primary_assembly_primary_assembly:EquCab3.0:1:1:188260577:1_REF:188105493..188105540:+
1_dna:primary_assembly_primary_assembly:EquCab3.0:1:1:188260577:1_REF_17488	22	89 +/- 1%	-	44	42	0	2	no	-	-	-	-	gcggcccugggagcuggag	uggguucccgggugggug	gcggcccugggagcuggaggacaggagccuggguucccgggugggug	1_dna:primary_assembly_primary_assembly:EquCab3.0:1:1:188260577:1_REF:188167963..188168010:+
1_dna:primary_assembly_primary_assembly:EquCab3.0:1:1:188260577:1_REF_18464	21.7	89 +/- 1%	-	44	37	0	7	no	-	-	-	-	ugccuuggauugcugcugcu	cagcugcuguuccuuuggcaug	cagcugcuguuccuuuggcaugagugccgugugaugauccaugccuuggauugcugcugcu	1_dna:primary_assembly_primary_assembly:EquCab3.0:1:1:188260577:1_REF:114787139..114787200:-
12_dna:primary_assembly_primary_assembly:EquCab3.0:12:1:36992759:1_REF_5000	21.7	89 +/- 1%	-	45	44	0	1	no	-	-	-	-	guccccaaagcugagucucuug	agggaugucagaauuggggcagga	guccccaaagcugagucucuugggauguacaagucaagggaugucagaauuggggcagga	12_dna:primary_assembly_primary_assembly:EquCab3.0:12:1:36992759:1_REF:11837599..11837659:+
19_dna:primary_assembly_primary_assembly:EquCab3.0:19:1:62681739:1_REF_14941	21.4	89 +/- 1%	-	38	30	0	8	no	-	hsa-miR-4762-5p	-	-	ucaaaucugccuucucuuucu	agagagaagccagaugguuugaca	agagagaagccagaugguuugacaaaugguucuuguugcugucaaaucugccuucucuuucu	19_dna:primary_assembly_primary_assembly:EquCab3.0:19:1:62681739:1_REF:28466391..28466453:+
30_dna:primary_assembly_primary_assembly:EquCab3.0:30:1:31395959:1_REF_31643	21.2	89 +/- 1%	-	36	19	0	17	no	-	hsa-miR-6827-5p	-	-	ugggagcccccgagaagggag	uccccucgccaggguccccagcc	ugggagcccccgagaagggagcagugguguuuucucugcuccccucgccaggguccccagcc	30_dna:primary_assembly_primary_assembly:EquCab3.0:30:1:31395959:1_REF:30043427..30043489:+
10_dna:primary_assembly_primary_assembly:EquCab3.0:10:1:85155674:1_REF_2041	21.1	89 +/- 1%	-	42	41	0	1	no	-	-	-	-	gaccgggcucgucccuagggc	cccggaggcaagcccggagcug	gaccgggcucgucccuagggcgauucuuguucggccccggaggcaagcccggagcug	10_dna:primary_assembly_primary_assembly:EquCab3.0:10:1:85155674:1_REF:52935230..52935287:-
23_dna:primary_assembly_primary_assembly:EquCab3.0:23:1:55556184:1_REF_23447	21.1	89 +/- 1%	-	36	33	0	3	no	-	hsa-miR-5008-3p	-	-	ucugugcucugcauuucgagc	uugagauguaggccacacu	uugagauguaggccacacucgggggcucuggacuacgucugugcucugcauuucgagc	23_dna:primary_assembly_primary_assembly:EquCab3.0:23:1:55556184:1_REF:756374..756432:+
1_dna:primary_assembly_primary_assembly:EquCab3.0:1:1:188260577:1_REF_16193	21	89 +/- 1%	-	36	34	0	2	no	-	mmu-miR-7239-5p	-	-	accauccuguccuuccuugcagc	ggcauggcagggcgugguggcca	ggcauggcagggcgugguggccaaggugcccacugaccauccuguccuuccuugcagc	1_dna:primary_assembly_primary_assembly:EquCab3.0:1:1:188260577:1_REF:66805417..66805475:+
15_dna:primary_assembly_primary_assembly:EquCab3.0:15:1:92851403:1_REF_10443	21	89 +/- 1%	-	36	35	0	1	no	-	mmu-miR-2137	-	-	cccggcgggggggugggcg	acuggcugggaacccgggug	cccggcgggggggugggcggcagggaagcuuugguggaggaagggcucccugugaacuggcugggaacccgggug	15_dna:primary_assembly_primary_assembly:EquCab3.0:15:1:92851403:1_REF:52458642..52458717:-
6_dna:primary_assembly_primary_assembly:EquCab3.0:6:1:87230776:1_REF_38118	21	89 +/- 1%	-	53	52	0	1	no	-	-	-	-	ucgcugaggccgcugcug	aagaggcucagagacucc	ucgcugaggccgcugcuggcaagccacagacaccacucugggaagaagaggcucagagacucc	6_dna:primary_assembly_primary_assembly:EquCab3.0:6:1:87230776:1_REF:8190633..8190696:+
9_dna:primary_assembly_primary_assembly:EquCab3.0:9:1:85793548:1_REF_44785	20.9	89 +/- 1%	-	35	34	0	1	no	-	hsa-miR-6895-3p	-	-	ugucucucccugugcccucag	ggggcccagagggcuuucagggc	ggggcccagagggcuuucagggcccagcacccagggccuccugucucucccugugcccucag	9_dna:primary_assembly_primary_assembly:EquCab3.0:9:1:85793548:1_REF:84777260..84777322:+
31_dna:primary_assembly_primary_assembly:EquCab3.0:31:1:26001039:1_REF_32019	20.7	89 +/- 1%	-	44	19	0	25	no	-	-	-	-	uccgauuccuuggcucuuccccaga	ugaggaggaguuuaggaaucu	uccgauuccuuggcucuuccccagaccuaaucaauaaacucucugaggaggaguuuaggaaucu	31_dna:primary_assembly_primary_assembly:EquCab3.0:31:1:26001039:1_REF:12945403..12945467:+
10_dna:primary_assembly_primary_assembly:EquCab3.0:10:1:85155674:1_REF_1789	20.6	89 +/- 1%	-	37	34	1	2	no	-	hsa-miR-888-5p	-	-	cacucaaaaaauggcggcacuu	agugcccccacaguuugaguag	cacucaaaaaauggcggcacuucccuacguagcacagaaagugcccccacaguuugaguag	10_dna:primary_assembly_primary_assembly:EquCab3.0:10:1:85155674:1_REF:23262824..23262885:-
20_dna:primary_assembly_primary_assembly:EquCab3.0:20:1:65343332:1_REF_20720	20.5	89 +/- 1%	-	36	33	0	3	no	-	mmu-miR-7019-3p	-	-	ucaccuugcuuuccuuucccaga	cuggagaccuacagcagggucagggc	cuggagaccuacagcagggucagggcuaaggucuggggucagaguccucaccuugcuuuccuuucccaga	20_dna:primary_assembly_primary_assembly:EquCab3.0:20:1:65343332:1_REF:30182316..30182386:-
20_dna:primary_assembly_primary_assembly:EquCab3.0:20:1:65343332:1_REF_20747	20.5	89 +/- 1%	-	42	41	0	1	no	-	-	-	-	cggcgccgcggcgggcug	cucuccgcccccugcccu	cggcgccgcggcgggcugcgaaccucuccgcccccugcccu	20_dna:primary_assembly_primary_assembly:EquCab3.0:20:1:65343332:1_REF:30602264..30602305:-
1_dna:primary_assembly_primary_assembly:EquCab3.0:1:1:188260577:1_REF_17864	20.3	89 +/- 1%	-	46	45	0	1	no	-	hsa-miR-3659	-	-	agaguguucaaagcaggc	cucccacaucauccagag	cucccacaucauccagagccaggucagaaccugugagaguucaagaguguucaaagcaggc	1_dna:primary_assembly_primary_assembly:EquCab3.0:1:1:188260577:1_REF:39022245..39022306:-
3_dna:primary_assembly_primary_assembly:EquCab3.0:3:1:121351753:1_REF_33784	20.3	89 +/- 1%	-	33	23	0	10	no	-	hsa-miR-330-5p	-	-	ucucugggagaguuaacucacu	ugaguuaacucucccagaga	ugaguuaacucucccagagacaucuauaucucaacccaggacgucucugggagaguuaacucacu	3_dna:primary_assembly_primary_assembly:EquCab3.0:3:1:121351753:1_REF:61076659..61076724:-
1_dna:primary_assembly_primary_assembly:EquCab3.0:1:1:188260577:1_REF_18206	20.1	89 +/- 1%	-	33	25	0	8	no	-	hsa-miR-7106-3p	-	-	ugcucccucugggcgccgggac	gcccuguguucugggugaggcagg	gcccuguguucugggugaggcaggagagaaacagucuccugcucccucugggcgccgggac	1_dna:primary_assembly_primary_assembly:EquCab3.0:1:1:188260577:1_REF:89530543..89530604:-
25_dna:primary_assembly_primary_assembly:EquCab3.0:25:1:40282968:1_REF_25872	19.9	89 +/- 1%	-	33	30	0	3	no	-	hsa-miR-4707-3p	-	-	ugcccgcccugcucuuucugcg	ugggaagaccgggacgggcaguug	ugcccgcccugcucuuucugcgcuugccugcucccucugacuugguugugggaagaccgggacgggcaguug	25_dna:primary_assembly_primary_assembly:EquCab3.0:25:1:40282968:1_REF:38190107..38190179:+
3_dna:primary_assembly_primary_assembly:EquCab3.0:3:1:121351753:1_REF_32919	19.8	89 +/- 1%	-	32	22	0	10	no	-	hsa-miR-330-5p	-	-	ucucugggagaguuaacucacu	ugaguuaacucucccagaga	ugaguuaacucucccagagacguccuggguugagauauagaugucucugggagaguuaacucacu	3_dna:primary_assembly_primary_assembly:EquCab3.0:3:1:121351753:1_REF:61076661..61076726:+
11_dna:primary_assembly_primary_assembly:EquCab3.0:11:1:61676917:1_REF_2783	19.6	89 +/- 1%	-	41	34	0	7	no	-	-	-	-	cccaucccucuuguguccuccaga	agggaggagcuagagggagcgug	agggaggagcuagagggagcgugccagccgagcuucagcgccccaucccucuuguguccuccaga	11_dna:primary_assembly_primary_assembly:EquCab3.0:11:1:61676917:1_REF:19245870..19245935:+
11_dna:primary_assembly_primary_assembly:EquCab3.0:11:1:61676917:1_REF_4121	19.4	89 +/- 1%	-	39	32	0	7	no	-	-	-	-	agaagguagaccucagcagccu	ucucugagugucugccccaccgu	agaagguagaccucagcagccugaaugccugucagucucugagugucugccccaccgu	11_dna:primary_assembly_primary_assembly:EquCab3.0:11:1:61676917:1_REF:22815018..22815076:-
29_dna:primary_assembly_primary_assembly:EquCab3.0:29:1:34776120:1_REF_28849	19.4	89 +/- 1%	-	39	23	0	16	no	-	-	-	-	aggcccucuguaucggugaguu	cccacagauacggagggccga	aggcccucuguaucggugaguuucacauucgcagauucaaccaaccgcagaacccacagauacggagggccga	29_dna:primary_assembly_primary_assembly:EquCab3.0:29:1:34776120:1_REF:7401435..7401508:-
X_dna:primary_assembly_primary_assembly:EquCab3.0:X:1:128206784:1_REF_46211	19.3	89 +/- 1%	-	39	36	0	3	no	-	-	-	-	auggucggccuguguccucagc	gcuggggcccaggcugaugccg	gcuggggcccaggcugaugccgugaugccuuacgcccauggucggccuguguccucagc	X_dna:primary_assembly_primary_assembly:EquCab3.0:X:1:128206784:1_REF:126288204..126288263:+
22_dna:primary_assembly_primary_assembly:EquCab3.0:22:1:50928189:1_REF_23318	19.2	89 +/- 1%	-	40	38	0	2	no	-	-	-	-	gccgcccgagccaggacug	gccugagccgccggccug	gccugagccgccggccugcacccggugcaccgggccuugccgcccgagccaggacug	22_dna:primary_assembly_primary_assembly:EquCab3.0:22:1:50928189:1_REF:46360066..46360123:-
5_dna:primary_assembly_primary_assembly:EquCab3.0:5:1:96759418:1_REF_37001	19	89 +/- 1%	-	31	27	0	4	no	-	hsa-miR-6815-3p	-	-	cggcuucuuugacugcgcugucu	agcagcgcagaggaagcccg	agcagcgcagaggaagcccggcuucccucggaggcgcgucccggcuucuuugacugcgcugucu	5_dna:primary_assembly_primary_assembly:EquCab3.0:5:1:96759418:1_REF:94001069..94001133:+
10_dna:primary_assembly_primary_assembly:EquCab3.0:10:1:85155674:1_REF_875	18.8	89 +/- 1%	-	37	36	0	1	no	-	-	-	-	caguuaccgcuuccgcuaccg	aguggcgggagcggccccucggc	aguggcgggagcggccccucggccauccuccgucugcccaguuaccgcuuccgcuaccg	10_dna:primary_assembly_primary_assembly:EquCab3.0:10:1:85155674:1_REF:23431174..23431233:+
16_dna:primary_assembly_primary_assembly:EquCab3.0:16:1:88962352:1_REF_11349	18.8	89 +/- 1%	-	42	39	0	3	no	-	-	-	-	ugucuugguuggauaaugaau	aucauuauccaacuaagaaa	aucauuauccaacuaagaaacauucucuuucccaugugucuugguuggauaaugaau	16_dna:primary_assembly_primary_assembly:EquCab3.0:16:1:88962352:1_REF:54967286..54967343:+
11_dna:primary_assembly_primary_assembly:EquCab3.0:11:1:61676917:1_REF_3213	18.7	89 +/- 1%	-	37	32	0	5	no	-	-	-	-	cagcuggaccuggugggcacu	aggcccaccaagguccagcugccg	aggcccaccaagguccagcugccgaagcugcaucugaaaugccagcuggaccuggugggcacu	11_dna:primary_assembly_primary_assembly:EquCab3.0:11:1:61676917:1_REF:45724932..45724995:+
18_dna:primary_assembly_primary_assembly:EquCab3.0:18:1:82641348:1_REF_14359	18.6	89 +/- 1%	-	40	37	0	3	no	-	-	-	-	augcuccagcacucugaggaga	uucucaggcuacucggagcaaaa	augcuccagcacucugaggagaugcuuuacaaaugcauguauucuucucaggcuacucggagcaaaa	18_dna:primary_assembly_primary_assembly:EquCab3.0:18:1:82641348:1_REF:41716088..41716155:-
6_dna:primary_assembly_primary_assembly:EquCab3.0:6:1:87230776:1_REF_39166	18	89 +/- 1%	-	48	47	0	1	no	-	-	-	-	auacugagugagcccuga	agggacuaaugagcacaga	agggacuaaugagcacagauagguacccaaucaaagguagccauacugagugagcccuga	6_dna:primary_assembly_primary_assembly:EquCab3.0:6:1:87230776:1_REF:13269991..13270051:-
11_dna:primary_assembly_primary_assembly:EquCab3.0:11:1:61676917:1_REF_3531	17.8	89 +/- 1%	-	29	25	0	4	no	-	mmu-miR-667-3p	-	-	ugacaccugcugagccuacuga	guaggugcuuaauaagug	guaggugcuuaauaagugucuguugaaugaaagaaggugcugacaccugcugagccuacuga	11_dna:primary_assembly_primary_assembly:EquCab3.0:11:1:61676917:1_REF:59732045..59732107:+
15_dna:primary_assembly_primary_assembly:EquCab3.0:15:1:92851403:1_REF_9430	17.8	89 +/- 1%	-	45	41	0	4	no	-	-	-	-	uuaccgugguucagucauca	gaagacugagacuuggaag	uuaccgugguucagucaucaauggagaugcagccaagaaauccagagaagacugagacuuggaag	15_dna:primary_assembly_primary_assembly:EquCab3.0:15:1:92851403:1_REF:21155534..21155599:+
10_dna:primary_assembly_primary_assembly:EquCab3.0:10:1:85155674:1_REF_1646	17.5	89 +/- 1%	-	28	27	0	1	no	-	hsa-miR-486-3p	-	-	uggggcaggagcagagcu	uuugccuggcucugaccug	uuugccuggcucugaccuguggaccugccaggcgggcaggagcgcgguggggcaggagcagagcu	10_dna:primary_assembly_primary_assembly:EquCab3.0:10:1:85155674:1_REF:15917687..15917752:-
7_dna:primary_assembly_primary_assembly:EquCab3.0:7:1:100787686:1_REF_40257	17.5	89 +/- 1%	-	35	32	0	3	no	-	-	-	-	ucaaccccccucccucgccagg	aggucgggggcggggaggucuggcu	aggucgggggcggggaggucuggcugggccacucaaccccccucccucgccagg	7_dna:primary_assembly_primary_assembly:EquCab3.0:7:1:100787686:1_REF:5373540..5373594:+
17_dna:primary_assembly_primary_assembly:EquCab3.0:17:1:80722430:1_REF_12373	17.4	89 +/- 1%	-	27	15	0	12	no	-	hsa-miR-6499-5p	-	-	ccgggcgcccaggcucgagcga	ucgggcagggucguugggagc	ucgggcagggucguugggagccgccgcagcggcccgggcgcccaggcucgagcga	17_dna:primary_assembly_primary_assembly:EquCab3.0:17:1:80722430:1_REF:942961..943016:+
2_dna:primary_assembly_primary_assembly:EquCab3.0:2:1:121350024:1_REF_30395	17.1	89 +/- 1%	-	38	37	0	1	no	-	-	-	-	ucacuucagccuguucuuuguag	ugaaggaggcugaaggau	ucacuucagccuguucuuuguagcuguacuaaacgagcagaugaaggaggcugaaggau	2_dna:primary_assembly_primary_assembly:EquCab3.0:2:1:121350024:1_REF:12870702..12870761:-
11_dna:primary_assembly_primary_assembly:EquCab3.0:11:1:61676917:1_REF_2528	16.6	89 +/- 1%	-	39	37	0	2	no	-	-	-	-	aucagccuggccagucug	auucuugccgagcguggc	aucagccuggccagucugcaccucuugucauucuugccgagcguggc	11_dna:primary_assembly_primary_assembly:EquCab3.0:11:1:61676917:1_REF:6641578..6641625:+
15_dna:primary_assembly_primary_assembly:EquCab3.0:15:1:92851403:1_REF_9500	16.5	89 +/- 1%	-	34	33	0	1	no	-	-	-	-	acuaggacaaggaagcuggcaga	cugacagcugccuugucccugc	acuaggacaaggaagcuggcagauggcagccccugacccugacagcugccuugucccugc	15_dna:primary_assembly_primary_assembly:EquCab3.0:15:1:92851403:1_REF:32848617..32848677:+
20_dna:primary_assembly_primary_assembly:EquCab3.0:20:1:65343332:1_REF_20952	16.5	89 +/- 1%	-	37	36	0	1	no	-	hsa-miR-3199	-	-	agggacuggcuccugggc	cuaggagguaggaggggc	cuaggagguaggaggggcaugguaagagggacuggcuccugggc	20_dna:primary_assembly_primary_assembly:EquCab3.0:20:1:65343332:1_REF:36264468..36264512:-
14_dna:primary_assembly_primary_assembly:EquCab3.0:14:1:94600235:1_REF_7963	16.2	89 +/- 1%	-	34	33	0	1	no	-	-	-	-	uuucccugacuucugggcag	auuccugaauucagggcugcag	auuccugaauucagggcugcaguaucaucauaguguuucccugacuucugggcag	14_dna:primary_assembly_primary_assembly:EquCab3.0:14:1:94600235:1_REF:31227703..31227758:+
4_dna:primary_assembly_primary_assembly:EquCab3.0:4:1:109462549:1_REF_34535	16.2	89 +/- 1%	-	26	20	0	6	no	-	hsa-miR-885-3p	-	-	aggcagcgcccucugaaugagga	ucuuccgaggucgcugcccgga	ucuuccgaggucgcugcccggagagagguuucccaggcagcgcccucugaaugagga	4_dna:primary_assembly_primary_assembly:EquCab3.0:4:1:109462549:1_REF:55894680..55894737:+
1_dna:primary_assembly_primary_assembly:EquCab3.0:1:1:188260577:1_REF_17508	16.1	89 +/- 1%	-	33	27	0	6	no	-	-	-	-	ucaggugggcacuggccugacg	aaaaggccagcccugcccugagc	aaaaggccagcccugcccugagcagguucaaacacucaggugggcacuggccugacg	1_dna:primary_assembly_primary_assembly:EquCab3.0:1:1:188260577:1_REF:1129928..1129985:-
27_dna:primary_assembly_primary_assembly:EquCab3.0:27:1:40254690:1_REF_27112	16	89 +/- 1%	-	26	24	0	2	no	-	hsa-miR-3192-5p	-	-	acugggagggauaagcugucguu	acggcagcuuuccuucuugagg	acugggagggauaagcugucguuaacuguuaacuaacggcagcuuuccuucuugagg	27_dna:primary_assembly_primary_assembly:EquCab3.0:27:1:40254690:1_REF:15492690..15492747:+
28_dna:primary_assembly_primary_assembly:EquCab3.0:28:1:47348498:1_REF_28400	15.9	89 +/- 1%	-	35	23	2	10	no	-	-	-	-	ucucacauuugugcacauuug	aauguaccacuaaugugauaug	aauguaccacuaaugugauauguuuccccuaugauuaacaucucacauuugugcacauuug	28_dna:primary_assembly_primary_assembly:EquCab3.0:28:1:47348498:1_REF:39921399..39921460:-
13_dna:primary_assembly_primary_assembly:EquCab3.0:13:1:43784481:1_REF_7368	15.8	89 +/- 1%	-	26	19	0	7	no	-	hsa-miR-1202	-	-	augccagcucugccaccagc	uggagugguagcucugacaucccg	uggagugguagcucugacaucccgucagccuugguuccgaugccagcucugccaccagc	13_dna:primary_assembly_primary_assembly:EquCab3.0:13:1:43784481:1_REF:29867158..29867217:-
11_dna:primary_assembly_primary_assembly:EquCab3.0:11:1:61676917:1_REF_3603	15.6	89 +/- 1%	-	31	29	0	2	no	-	-	-	-	ugucacauguacaggucugugc	cagacauguacaugugacaaca	ugucacauguacaggucugugcaaccguauuaugguaaacaugcagacauguacaugugacaaca	11_dna:primary_assembly_primary_assembly:EquCab3.0:11:1:61676917:1_REF:644255..644320:-
2_dna:primary_assembly_primary_assembly:EquCab3.0:2:1:121350024:1_REF_30178	15.3	89 +/- 1%	-	31	30	0	1	no	-	-	-	-	agcuggaccaagaccuggugc	cacugggccucugucgaguuuu	agcuggaccaagaccuggugccgcugcuaccucuggaagcacugggccucugucgaguuuu	2_dna:primary_assembly_primary_assembly:EquCab3.0:2:1:121350024:1_REF:101296670..101296731:+
14_dna:primary_assembly_primary_assembly:EquCab3.0:14:1:94600235:1_REF_7902	14.8	89 +/- 1%	-	32	31	0	1	no	-	-	-	-	auagugacagcugugaaacu	gauucacaguucccaccuuac	auagugacagcugugaaacuugugcagauauaacaaagauucacaguucccaccuuac	14_dna:primary_assembly_primary_assembly:EquCab3.0:14:1:94600235:1_REF:26477196..26477254:+
1_dna:primary_assembly_primary_assembly:EquCab3.0:1:1:188260577:1_REF_18094	14.7	89 +/- 1%	-	24	16	0	8	no	-	hsa-miR-4731-5p	-	-	ugcuggggucacagagaccaag	gccgucucuggagccucaguuu	gccgucucuggagccucaguuuccacauauugaaggugcuggggucacagagaccaag	1_dna:primary_assembly_primary_assembly:EquCab3.0:1:1:188260577:1_REF:76511110..76511168:-
13_dna:primary_assembly_primary_assembly:EquCab3.0:13:1:43784481:1_REF_6953	14	89 +/- 1%	-	29	28	0	1	no	-	-	-	-	cgccacgcuggucugcag	cggggcggggccgaggag	cgccacgcuggucugcaggugagcgcggggcggggccgaggag	13_dna:primary_assembly_primary_assembly:EquCab3.0:13:1:43784481:1_REF:2098390..2098433:-
24_dna:primary_assembly_primary_assembly:EquCab3.0:24:1:48288683:1_REF_24729	13.5	89 +/- 1%	-	22	21	0	1	no	-	hsa-miR-4652-3p	-	-	guucuguuaaguuuguuaa	accacgcuuugaggacug	accacgcuuugaggacugcuugcugcucugcaggaaauguucuguuaaguuuguuaa	24_dna:primary_assembly_primary_assembly:EquCab3.0:24:1:48288683:1_REF:44508650..44508707:+
10_dna:primary_assembly_primary_assembly:EquCab3.0:10:1:85155674:1_REF_2124	13.4	89 +/- 1%	-	32	25	0	7	no	-	-	-	-	uuagcuaguguuccuuccaau	agaaggcaacacuaggacuaaga	agaaggcaacacuaggacuaagaguuuaaugacuucuuagcuaguguuccuuccaau	10_dna:primary_assembly_primary_assembly:EquCab3.0:10:1:85155674:1_REF:65848816..65848873:-
18_dna:primary_assembly_primary_assembly:EquCab3.0:18:1:82641348:1_REF_14110	13.3	89 +/- 1%	-	29	28	0	1	no	-	-	-	-	ugagacgagagaaggcugguaag	aaccaguuuucucacugucugag	aaccaguuuucucacugucugaggaggggauucgaaaccugagacgagagaaggcugguaag	18_dna:primary_assembly_primary_assembly:EquCab3.0:18:1:82641348:1_REF:9059259..9059321:-
14_dna:primary_assembly_primary_assembly:EquCab3.0:14:1:94600235:1_REF_7685	13.2	89 +/- 1%	-	20	19	0	1	no	-	mmu-miR-7675-3p	-	-	uguuucauggacucugggcauc	ugccuagaauguaugugacac	ugccuagaauguaugugacacaaauguguaggucauuguuucauggacucugggcauc	14_dna:primary_assembly_primary_assembly:EquCab3.0:14:1:94600235:1_REF:4522731..4522789:+
1_dna:primary_assembly_primary_assembly:EquCab3.0:1:1:188260577:1_REF_17750	13.1	89 +/- 1%	-	28	27	0	1	no	-	-	-	-	cugugccccucucuccccagg	ggggaggagaagggcagg	ggggaggagaagggcagggaccccuugucucugcugaaugaaguccaugccccaggcugugccccucucuccccagg	1_dna:primary_assembly_primary_assembly:EquCab3.0:1:1:188260577:1_REF:28862627..28862704:-
25_dna:primary_assembly_primary_assembly:EquCab3.0:25:1:40282968:1_REF_26366	13	89 +/- 1%	-	24	23	0	1	no	-	hsa-miR-185-5p	-	-	aggagagacucagacagg	gguggugagucagaccuc	gguggugagucagaccucacuggggagggagggggccgggagacgaggaggagagacucagacagg	25_dna:primary_assembly_primary_assembly:EquCab3.0:25:1:40282968:1_REF:37095154..37095220:-
10_dna:primary_assembly_primary_assembly:EquCab3.0:10:1:85155674:1_REF_2122	12.8	89 +/- 1%	-	27	26	0	1	no	-	-	-	-	uccugaaauuguaaauucccu	agaauuuauaauuucuggaggu	agaauuuauaauuucuggaggugagacuaucuauuuccuccugaaauuguaaauucccu	10_dna:primary_assembly_primary_assembly:EquCab3.0:10:1:85155674:1_REF:65793629..65793688:-
10_dna:primary_assembly_primary_assembly:EquCab3.0:10:1:85155674:1_REF_994	11.7	89 +/- 1%	-	24	21	0	3	no	-	-	-	-	acccaacguaggcaagauuagu	cuacucuugccugguuugggcugu	acccaacguaggcaagauuagucuggaacaugacauggacagacuacucuugccugguuugggcugu	10_dna:primary_assembly_primary_assembly:EquCab3.0:10:1:85155674:1_REF:32520078..32520145:+
28_dna:primary_assembly_primary_assembly:EquCab3.0:28:1:47348498:1_REF_28043	11.6	89 +/- 1%	-	18	17	0	1	no	-	hsa-miR-7977	-	-	uucccagcuccuucucuggacc	uccaagggcaggugacugggc	uccaagggcaggugacugggcagggugagcaaguuucgccuucccagcuccuucucuggacc	28_dna:primary_assembly_primary_assembly:EquCab3.0:28:1:47348498:1_REF:47096665..47096727:+
29_dna:primary_assembly_primary_assembly:EquCab3.0:29:1:34776120:1_REF_28629	11.2	89 +/- 1%	-	24	22	0	2	no	-	-	-	-	uggcuccuucgguuuagauguc	ggucuuuaccgcaggcugugaca	ggucuuuaccgcaggcugugacagagagguagacacucuggcuccuucgguuuagauguc	29_dna:primary_assembly_primary_assembly:EquCab3.0:29:1:34776120:1_REF:15270583..15270643:+
9_dna:primary_assembly_primary_assembly:EquCab3.0:9:1:85793548:1_REF_44809	11	89 +/- 1%	-	23	22	0	1	no	-	-	-	-	ccaagaacccucuccugccagg	ugggaggugggggcucuggca	ugggaggugggggcucuggcaguggcccccacgcuucuccaagaacccucuccugccagg	9_dna:primary_assembly_primary_assembly:EquCab3.0:9:1:85793548:1_REF:85140835..85140895:+
20_dna:primary_assembly_primary_assembly:EquCab3.0:20:1:65343332:1_REF_20730	10.7	89 +/- 1%	-	24	23	0	1	no	-	-	-	-	ccaccaugucuuuuccccuagg	acagggaggcaaagucaagagg	acagggaggcaaagucaagaggguggggagugaguucaaccccaccaccaugucuuuuccccuagg	20_dna:primary_assembly_primary_assembly:EquCab3.0:20:1:65343332:1_REF:30568714..30568780:-
8_dna:primary_assembly_primary_assembly:EquCab3.0:8:1:97563019:1_REF_43354	10.7	89 +/- 1%	-	22	19	0	3	no	-	-	-	-	ugagccauccuccccaugccagg	cggccgggugggcugguc	cggccgggugggcugguccagggacgccccggcugagccauccuccccaugccagg	8_dna:primary_assembly_primary_assembly:EquCab3.0:8:1:97563019:1_REF:4991607..4991663:-
16_dna:primary_assembly_primary_assembly:EquCab3.0:16:1:88962352:1_REF_12155	10.6	89 +/- 1%	-	22	17	0	5	no	-	mmu-miR-23b-5p	-	-	uuccuucuaacacuguga	agaugaaggaccuuuaagg	agaugaaggaccuuuaagguuccuucuaacacuguga	16_dna:primary_assembly_primary_assembly:EquCab3.0:16:1:88962352:1_REF:60581414..60581451:-
25_dna:primary_assembly_primary_assembly:EquCab3.0:25:1:40282968:1_REF_25793	10.2	89 +/- 1%	-	21	17	3	1	no	-	-	-	-	gcggauuccucugaggag	uugacgggcgucuggauc	uugacgggcgucuggauccuuccuuguccugcagagaagggaggaugcggauuccucugaggag	25_dna:primary_assembly_primary_assembly:EquCab3.0:25:1:40282968:1_REF:34664235..34664299:+
4_dna:primary_assembly_primary_assembly:EquCab3.0:4:1:109462549:1_REF_34463	10.2	89 +/- 1%	-	21	20	0	1	no	-	-	-	-	ucgccgccgggguugggaca	aacccaacccagggcgcggcc	aacccaacccagggcgcggccaaacaggugucucggggucgccgccgggguugggaca	4_dna:primary_assembly_primary_assembly:EquCab3.0:4:1:109462549:1_REF:41056818..41056876:+
22_dna:primary_assembly_primary_assembly:EquCab3.0:22:1:50928189:1_REF_22601	10.1	89 +/- 1%	-	21	19	0	2	no	-	-	-	-	ucuggaacuccgaccccacagg	ugauggggugagagucucagaga	ugauggggugagagucucagagacuccugauggaaagcucuggaacuccgaccccacagg	22_dna:primary_assembly_primary_assembly:EquCab3.0:22:1:50928189:1_REF:37214308..37214368:+
5_dna:primary_assembly_primary_assembly:EquCab3.0:5:1:96759418:1_REF_37614	10.1	89 +/- 1%	-	13	7	0	6	no	-	hsa-miR-4276	-	-	cucagugagucaucuuucccug	agggaaagaugacucacugagca	cucagugagucaucuuucccuggcccaugucuggcagucgccagggaaagaugacucacugagca	5_dna:primary_assembly_primary_assembly:EquCab3.0:5:1:96759418:1_REF:43818396..43818461:-
7_dna:primary_assembly_primary_assembly:EquCab3.0:7:1:100787686:1_REF_40399	10.1	89 +/- 1%	-	31	30	0	1	no	-	-	-	-	ucuguuaaugucugaccu	guucuggccucguaaaca	guucuggccucguaaacaguaaguuugcaguucaucccagggugaauuguuucuguuaaugucugaccu	7_dna:primary_assembly_primary_assembly:EquCab3.0:7:1:100787686:1_REF:25795322..25795391:+
19_dna:primary_assembly_primary_assembly:EquCab3.0:19:1:62681739:1_REF_15239	9.1	88 +/- 1%	-	20	18	0	2	no	-	-	-	-	agugcugagcgcgcgggacu	gccccgcgcaccccgcacag	agugcugagcgcgcgggacucaggcuccgcgcgggccccgcgcaccccgcacag	19_dna:primary_assembly_primary_assembly:EquCab3.0:19:1:62681739:1_REF:972254..972308:-
12_dna:primary_assembly_primary_assembly:EquCab3.0:12:1:36992759:1_REF_5754	8.1	88 +/- 1%	-	20	5	0	15	no	-	-	-	-	uguggaaagggaaugaggagc	cuugcucaccucuuuccuguagg	uguggaaagggaaugaggagcucaccuggggcuugcucaccucuuuccuguagg	12_dna:primary_assembly_primary_assembly:EquCab3.0:12:1:36992759:1_REF:26429180..26429234:-
2_dna:primary_assembly_primary_assembly:EquCab3.0:2:1:121350024:1_REF_29265	7.7	88 +/- 2%	-	16	12	0	4	no	-	-	-	-	aggaccacuuuguucccccagg	uugggggcauagagaccuggccuugg	uugggggcauagagaccuggccuugguuggcugaggagcagcuccaggaccacuuuguucccccagg	2_dna:primary_assembly_primary_assembly:EquCab3.0:2:1:121350024:1_REF:13643236..13643303:+
3_dna:primary_assembly_primary_assembly:EquCab3.0:3:1:121351753:1_REF_33433	7.5	88 +/- 2%	-	24	23	0	1	no	-	-	-	-	acagagagaggcugacuc	agggaccuuaaguugagg	acagagagaggcugacucgugagaauggcagagggacuggagcaggaacagggaccuuaaguugagg	3_dna:primary_assembly_primary_assembly:EquCab3.0:3:1:121351753:1_REF:23533778..23533845:-
1_dna:primary_assembly_primary_assembly:EquCab3.0:1:1:188260577:1_REF_18782	4.8	70 +/- 2%	-	977	947	0	30	no	-	mmu-miR-3091-5p	-	-	uaugggucuggucuggccuccu	ggccagaccagacccauaugc	ggccagaccagacccauaugccuuuguucacggcauaugggucuggucuggccuccu	1_dna:primary_assembly_primary_assembly:EquCab3.0:1:1:188260577:1_REF:142161986..142162043:-
11_dna:primary_assembly_primary_assembly:EquCab3.0:11:1:61676917:1_REF_3694	4.8	70 +/- 2%	-	232	206	12	14	no	-	hsa-miR-4669	-	-	uguguccgggugccggcccc	ggggccggugcccggacacgcc	ggggccggugcccggacacgccaggagucuacaggguguguccgggugccggcccc	11_dna:primary_assembly_primary_assembly:EquCab3.0:11:1:61676917:1_REF:4185103..4185159:-
7_dna:primary_assembly_primary_assembly:EquCab3.0:7:1:100787686:1_REF_41648	4.7	70 +/- 2%	-	174	83	91	0	no	-	hsa-miR-6784-5p	-	-	gccggggcgcgggcgggc	ccggccacgggcccgagcgg	ccggccacgggcccgagcggggcgaggcggcagcggcggcggcggcgcugcgcucuggcccggccggggcgcgggcgggc	7_dna:primary_assembly_primary_assembly:EquCab3.0:7:1:100787686:1_REF:34653118..34653198:-
1_dna:primary_assembly_primary_assembly:EquCab3.0:1:1:188260577:1_REF_18530	4.5	70 +/- 2%	-	2797	2792	1	4	no	-	mmu-miR-702-3p	-	-	ugcccaccugucaccugcccugc	ugcaggcagguggguggggaggg	ugcaggcagguggguggggaggggcccugggcugcaccugcccaccugucaccugcccugc	1_dna:primary_assembly_primary_assembly:EquCab3.0:1:1:188260577:1_REF:120086662..120086723:-
1_dna:primary_assembly_primary_assembly:EquCab3.0:1:1:188260577:1_REF_15737	4.4	70 +/- 2%	-	69	59	0	10	no	-	hsa-miR-4746-5p	-	-	ucggucccggcgcugcagagcc	cggagccgggcucggagc	cggagccgggcucggagcggguggucucggucccggcgcugcagagcc	1_dna:primary_assembly_primary_assembly:EquCab3.0:1:1:188260577:1_REF:8686747..8686795:+
11_dna:primary_assembly_primary_assembly:EquCab3.0:11:1:61676917:1_REF_2723	4.4	70 +/- 2%	-	52	52	0	0	no	-	mmu-miR-12181-3p	-	-	cccaggccgcagacuccucagc	cgaggagcugcggcccggcgcc	cgaggagcugcggcccggcgccggccccgggugggcccaggccgcagacuccucagc	11_dna:primary_assembly_primary_assembly:EquCab3.0:11:1:61676917:1_REF:16629572..16629629:+
14_dna:primary_assembly_primary_assembly:EquCab3.0:14:1:94600235:1_REF_8939	4.4	70 +/- 2%	-	162	133	28	1	no	-	hsa-miR-6770-3p	-	-	auggcggcggcggagccg	gccgucgggcacgguccc	auggcggcggcggagccggcggucccggcgcuccccggcggcggcggcgggggcgcggcggcgccgucgggcacgguccc	14_dna:primary_assembly_primary_assembly:EquCab3.0:14:1:94600235:1_REF:45084209..45084289:-
15_dna:primary_assembly_primary_assembly:EquCab3.0:15:1:92851403:1_REF_10616	4.4	70 +/- 2%	-	31	31	0	0	no	-	hsa-miR-1289	-	-	aggaguccugcucugugugccu	gccacagugaggagccgcugc	gccacagugaggagccgcugcgggagcuggagcggagacugcaggaguccugcucugugugccu	15_dna:primary_assembly_primary_assembly:EquCab3.0:15:1:92851403:1_REF:70150180..70150244:-
24_dna:primary_assembly_primary_assembly:EquCab3.0:24:1:48288683:1_REF_25275	4.4	70 +/- 2%	-	73	73	0	0	no	-	hsa-miR-4467	-	-	cggcggcgcgcgcggcgg	gcucgggccguuccugcg	cggcggcgcgcgcggcggccguugggggacgggcgcucgggccguuccugcg	24_dna:primary_assembly_primary_assembly:EquCab3.0:24:1:48288683:1_REF:44239144..44239196:-
8_dna:primary_assembly_primary_assembly:EquCab3.0:8:1:97563019:1_REF_43790	4.4	70 +/- 2%	-	56	56	0	0	no	-	hsa-miR-6789-3p	-	-	aggcgcccgcacccucggac	ccuggguggggacgcgcuggg	ccuggguggggacgcgcuggguggggagaggggucccugcaggaggcgcccgcacccucggac	8_dna:primary_assembly_primary_assembly:EquCab3.0:8:1:97563019:1_REF:33428088..33428151:-
12_dna:primary_assembly_primary_assembly:EquCab3.0:12:1:36992759:1_REF_5525	4.3	70 +/- 2%	-	166	166	0	0	no	-	hsa-miR-4313	-	-	ugcccccugccggcccgccgga	gggcugggcuggcagacggcucu	gggcugggcuggcagacggcucugcacuacugcccccugccggcccgccgga	12_dna:primary_assembly_primary_assembly:EquCab3.0:12:1:36992759:1_REF:35798255..35798307:+
8_dna:primary_assembly_primary_assembly:EquCab3.0:8:1:97563019:1_REF_42300	4.3	70 +/- 2%	-	68	61	7	0	no	-	hsa-miR-4723-5p	-	-	ugggggagacucugcuuccgug	cgggggcugcgucucccgccugu	ugggggagacucugcuuccgugcccguccaggcggcagcagcucccuggggcugugggacgggggcugcgucucccgccugu	8_dna:primary_assembly_primary_assembly:EquCab3.0:8:1:97563019:1_REF:1550636..1550718:+
X_dna:primary_assembly_primary_assembly:EquCab3.0:X:1:128206784:1_REF_46560	4.3	70 +/- 2%	-	26	26	0	0	no	-	hsa-miR-663a	-	-	cggcggggccgggggccc	gcccgggccccgcacggg	gcccgggccccgcacggggagugggcucggcggggccgggggccc	X_dna:primary_assembly_primary_assembly:EquCab3.0:X:1:128206784:1_REF:44022564..44022609:-
1_dna:primary_assembly_primary_assembly:EquCab3.0:1:1:188260577:1_REF_18638	4.2	70 +/- 2%	-	136	136	0	0	no	-	hsa-miR-6874-5p	-	-	cuggagcucccaucccgcgggc	aggcggggugggggcgccggcc	aggcggggugggggcgccggccggggaagggcuggagcucccaucccgcgggc	1_dna:primary_assembly_primary_assembly:EquCab3.0:1:1:188260577:1_REF:127451830..127451883:-
10_dna:primary_assembly_primary_assembly:EquCab3.0:10:1:85155674:1_REF_802	4.2	70 +/- 2%	-	16	15	1	0	no	-	hsa-miR-6829-5p	-	-	agggcugcgggcacggga	cgaugcccaaggcccccu	agggcugcgggcacgggacggggucagcagcggcugcgcccugggccccugcgaugcccaaggcccccu	10_dna:primary_assembly_primary_assembly:EquCab3.0:10:1:85155674:1_REF:19872090..19872159:+
11_dna:primary_assembly_primary_assembly:EquCab3.0:11:1:61676917:1_REF_4609	4.2	70 +/- 2%	-	816	788	0	28	no	-	mmu-miR-207	-	-	ucuucuccaggccucagucccc	aggggcuggacuggaggggcu	ucuucuccaggccucaguccccccgugugcagugagggaggggcuggacuggaggggcu	11_dna:primary_assembly_primary_assembly:EquCab3.0:11:1:61676917:1_REF:47782032..47782091:-
13_dna:primary_assembly_primary_assembly:EquCab3.0:13:1:43784481:1_REF_7542	4.2	70 +/- 2%	-	147	147	0	0	no	-	hsa-miR-4479	-	-	ggcgcggccccgccgaccga	ugucggggguccgcgcgcccg	ugucggggguccgcgcgcccgggguccgaggccacccgcccggcacugcccgccgcccccggcgcggccccgccgaccga	13_dna:primary_assembly_primary_assembly:EquCab3.0:13:1:43784481:1_REF:41551795..41551875:-
15_dna:primary_assembly_primary_assembly:EquCab3.0:15:1:92851403:1_REF_9419	4.2	70 +/- 2%	-	18	17	0	1	no	-	hsa-miR-1306-5p	-	-	ccaccucccaccugccccagg	ucgggcaggggccagggcu	ucgggcaggggccagggcugggaugggucucacaggccuugcccugccaccucccaccugccccagg	15_dna:primary_assembly_primary_assembly:EquCab3.0:15:1:92851403:1_REF:19732919..19732986:+
27_dna:primary_assembly_primary_assembly:EquCab3.0:27:1:40254690:1_REF_27252	4.2	70 +/- 2%	-	49	49	0	0	no	-	mmu-miR-5627-3p	-	-	acagggcugugggagggccu	gcggcguccccagccccgcgu	acagggcugugggagggccuagccguggcguccgcgugcaggcggcguccccagccccgcgu	27_dna:primary_assembly_primary_assembly:EquCab3.0:27:1:40254690:1_REF:39877857..39877919:+
3_dna:primary_assembly_primary_assembly:EquCab3.0:3:1:121351753:1_REF_34145	4.2	70 +/- 2%	-	137	137	0	0	no	-	hsa-miR-6784-5p	-	-	gccggggcgcgggcgggc	gcgcucgggccggccg	gccggggcgcgggcgggcgcgggcggucagcggcggagcgcgcucgggccggccg	3_dna:primary_assembly_primary_assembly:EquCab3.0:3:1:121351753:1_REF:121079915..121079970:-
4_dna:primary_assembly_primary_assembly:EquCab3.0:4:1:109462549:1_REF_34774	4.2	70 +/- 2%	-	65	63	2	0	no	-	mmu-miR-6979-5p	-	-	ggggaggcggggcggcgg	ggcgcgcggcccuccccug	ggggaggcggggcggcggccguggccgcggcgguggaaggagggcccugggcgcgcggcccuccccug	4_dna:primary_assembly_primary_assembly:EquCab3.0:4:1:109462549:1_REF:92561321..92561389:+
5_dna:primary_assembly_primary_assembly:EquCab3.0:5:1:96759418:1_REF_36105	4.2	70 +/- 2%	-	33	30	0	3	no	-	mmu-miR-216c-3p	-	-	uuugccugaacucucuggucu	agaccagagaguucaggcaaac	agaccagagaguucaggcaaaccugauucauuuauucagggcugccugacugagucacgcgucaaucagguuugccugaacucucuggucu	5_dna:primary_assembly_primary_assembly:EquCab3.0:5:1:96759418:1_REF:14141550..14141641:+
5_dna:primary_assembly_primary_assembly:EquCab3.0:5:1:96759418:1_REF_36658	4.2	70 +/- 2%	-	58	54	4	0	no	-	mmu-miR-7012-5p	-	-	gaggagagcgcggcggcg	ccgcagggcuucgc	gaggagagcgcggcggcggcgagcucgggacccacagcuggaggggcgcgggcgggggcgccgcagggcuucgc	5_dna:primary_assembly_primary_assembly:EquCab3.0:5:1:96759418:1_REF:46685726..46685800:+
7_dna:primary_assembly_primary_assembly:EquCab3.0:7:1:100787686:1_REF_40112	4.2	70 +/- 2%	-	136	130	0	6	no	-	hsa-miR-4674	-	-	cugggcuccugauggacauggucg	acuccaucgggagcccaugcaca	cugggcuccugauggacauggucgaggugacagccgaugguguggccgccugucggaccguugaccacuccaucgggagcccaugcaca	7_dna:primary_assembly_primary_assembly:EquCab3.0:7:1:100787686:1_REF:1415465..1415554:+
7_dna:primary_assembly_primary_assembly:EquCab3.0:7:1:100787686:1_REF_41292	4.2	70 +/- 2%	-	255	217	0	38	no	-	hsa-miR-4467	-	-	cggcggcggcggcggcggcggc	gccgcgccgggcagcccg	cggcggcggcggcggcggcggcucccgcggacucaccucggcauggguagccgcccggguccugcgggcgccgcgccgggcagcccg	7_dna:primary_assembly_primary_assembly:EquCab3.0:7:1:100787686:1_REF:2313378..2313465:-
8_dna:primary_assembly_primary_assembly:EquCab3.0:8:1:97563019:1_REF_42316	4.2	70 +/- 2%	-	225	225	0	0	no	-	mmu-miR-1946b	-	-	gccgggcacccggggcgg	guccggggugcugccg	gccgggcacccggggcggcgcacggaaggggggcgcgccccagucguggccacgguccggggugcugccg	8_dna:primary_assembly_primary_assembly:EquCab3.0:8:1:97563019:1_REF:3125150..3125220:+
10_dna:primary_assembly_primary_assembly:EquCab3.0:10:1:85155674:1_REF_1706	4.1	70 +/- 2%	-	83	83	0	0	no	-	mmu-miR-5126	-	-	ccgggcgggcgggcgcgg	ccgccccccgcgccgagg	ccgccccccgcgccgagggcucccccagauccgggcgggcgggcgcgg	10_dna:primary_assembly_primary_assembly:EquCab3.0:10:1:85155674:1_REF:17586808..17586856:-
11_dna:primary_assembly_primary_assembly:EquCab3.0:11:1:61676917:1_REF_2800	4.1	70 +/- 2%	-	18	18	0	0	no	-	mmu-miR-3620-3p	-	-	augcucagggcuggguugugcug	gcacagccccugcccuggggcccc	augcucagggcuggguugugcugggggaauggaggcacagccccugcccuggggcccc	11_dna:primary_assembly_primary_assembly:EquCab3.0:11:1:61676917:1_REF:19462431..19462489:+
11_dna:primary_assembly_primary_assembly:EquCab3.0:11:1:61676917:1_REF_3479	4.1	70 +/- 2%	-	4130	4130	0	0	no	-	mmu-miR-7059-5p	-	-	gccggggagcccggcgggc	ccgcaggagcccgagcug	ccgcaggagcccgagcugagggucgagucgccucccccgcgugccggggagcccggcgggc	11_dna:primary_assembly_primary_assembly:EquCab3.0:11:1:61676917:1_REF:56672264..56672325:+
12_dna:primary_assembly_primary_assembly:EquCab3.0:12:1:36992759:1_REF_5856	4.1	70 +/- 2%	-	52	47	0	5	no	-	hsa-miR-3663-3p	-	-	ugagcaccccugcugcccccaga	guggcagggggcuggagagg	guggcagggggcuggagaggggacguggagaccugagcaccccugcugcccccaga	12_dna:primary_assembly_primary_assembly:EquCab3.0:12:1:36992759:1_REF:28644564..28644620:-
13_dna:primary_assembly_primary_assembly:EquCab3.0:13:1:43784481:1_REF_7088	4.1	70 +/- 2%	-	19	19	0	0	no	-	hsa-miR-12117	-	-	gaaguggaggcugggggc	cccgggccgccacgccccug	cccgggccgccacgccccugcccucccugaggguggaaguggaggcugggggc	13_dna:primary_assembly_primary_assembly:EquCab3.0:13:1:43784481:1_REF:8806246..8806299:-
13_dna:primary_assembly_primary_assembly:EquCab3.0:13:1:43784481:1_REF_7443	4.1	70 +/- 2%	-	53	53	0	0	no	-	hsa-miR-3180-3p	-	-	cggggcgggcgggaggug	auuccgcgcuggcuccggg	cggggcgggcgggagguggggcuggaccacuuggggagucaggauuccgcgcuggcuccggg	13_dna:primary_assembly_primary_assembly:EquCab3.0:13:1:43784481:1_REF:36153474..36153536:-
18_dna:primary_assembly_primary_assembly:EquCab3.0:18:1:82641348:1_REF_13630	4.1	70 +/- 2%	-	585	569	1	15	no	-	hsa-miR-7108-3p	-	-	ccccgcccgccgccgccg	gccgagccgggcggaggg	ccccgcccgccgccgccgcgggagccagccacgaggggagggagcgagggaggccgagccgggcggaggg	18_dna:primary_assembly_primary_assembly:EquCab3.0:18:1:82641348:1_REF:48066606..48066676:+
2_dna:primary_assembly_primary_assembly:EquCab3.0:2:1:121350024:1_REF_29896	4.1	70 +/- 2%	-	97	95	2	0	no	-	hsa-miR-7974	-	-	cggcugugcgaggagcug	gcccgcgugcucagccacc	cggcugugcgaggagcuggucccugagagcgcggcccgcgugcucagccacc	2_dna:primary_assembly_primary_assembly:EquCab3.0:2:1:121350024:1_REF:50776929..50776981:+
2_dna:primary_assembly_primary_assembly:EquCab3.0:2:1:121350024:1_REF_30518	4.1	70 +/- 2%	-	42	42	0	0	no	-	hsa-miR-1912-3p	-	-	cacccagaccgcacucaucccu	ggguggcggcaccgggag	ggguggcggcaccgggagagcccccgcgaggggcggggcaggggcccgccucgcgcgugcgccucacccagaccgcacucaucccu	2_dna:primary_assembly_primary_assembly:EquCab3.0:2:1:121350024:1_REF:21281290..21281376:-
4_dna:primary_assembly_primary_assembly:EquCab3.0:4:1:109462549:1_REF_34773	4.1	70 +/- 2%	-	63	63	0	0	no	-	mmu-miR-6979-5p	-	-	ggggaggcggggcggcgg	agagcccccuccgg	agagcccccuccggccgggccuggggaggcggggcggcgg	4_dna:primary_assembly_primary_assembly:EquCab3.0:4:1:109462549:1_REF:92561299..92561339:+
5_dna:primary_assembly_primary_assembly:EquCab3.0:5:1:96759418:1_REF_37192	4.1	70 +/- 2%	-	33	30	0	3	no	-	mmu-miR-216c-3p	-	-	uuugccugaacucucuggucu	agaccagagaguucaggcaaac	agaccagagaguucaggcaaaccugauugacgcgugacucagucaggcagcccugaauaaaugaaucagguuugccugaacucucuggucu	5_dna:primary_assembly_primary_assembly:EquCab3.0:5:1:96759418:1_REF:14141550..14141641:-
7_dna:primary_assembly_primary_assembly:EquCab3.0:7:1:100787686:1_REF_41340	4.1	70 +/- 2%	-	30	30	0	0	no	-	mmu-miR-412-3p	-	-	cucaccuguccgcucacccagg	gggguggcgggcggggugguggg	gggguggcgggcggggugguggggcgccugucgugacucucaccuguccgcucacccagg	7_dna:primary_assembly_primary_assembly:EquCab3.0:7:1:100787686:1_REF:3202960..3203020:-
7_dna:primary_assembly_primary_assembly:EquCab3.0:7:1:100787686:1_REF_41772	4.1	70 +/- 2%	-	21	21	0	0	no	-	mmu-miR-7052-3p	-	-	ucucugccccucccccgcccagg	ccagcagggagggagcggggagg	ccagcagggagggagcggggaggggagccgcgcuaaccgcucucugccccucccccgcccagg	7_dna:primary_assembly_primary_assembly:EquCab3.0:7:1:100787686:1_REF:46094738..46094801:-
8_dna:primary_assembly_primary_assembly:EquCab3.0:8:1:97563019:1_REF_43348	4.1	70 +/- 2%	-	90	18	2	70	no	-	hsa-miR-4723-5p	-	-	ugggggagggcagccacccaga	ccugggucacugcccucuccccu	ugggggagggcagccacccagagcaggaagcuggcccugggucacugcccucuccccu	8_dna:primary_assembly_primary_assembly:EquCab3.0:8:1:97563019:1_REF:4668811..4668869:-
X_dna:primary_assembly_primary_assembly:EquCab3.0:X:1:128206784:1_REF_45452	4.1	70 +/- 2%	-	127	120	1	6	no	-	mmu-miR-1946a	-	-	cgccgggcuccuggaacgcgcu	cgcgcacggccgcccggcg	cgccgggcuccuggaacgcgcuggcuccuggagaagaaccgcgcacggccgcccggcg	X_dna:primary_assembly_primary_assembly:EquCab3.0:X:1:128206784:1_REF:74052..74110:+
X_dna:primary_assembly_primary_assembly:EquCab3.0:X:1:128206784:1_REF_45740	4.1	70 +/- 2%	-	48	44	0	4	no	-	hsa-miR-4802-5p	-	-	uauggaggcagucgcucucagg	ucugagagugagugccuccuua	uauggaggcagucgcucucagguuccuacagcugcaauucacaacucugagagugagugccuccuua	X_dna:primary_assembly_primary_assembly:EquCab3.0:X:1:128206784:1_REF:40657860..40657927:+
1_dna:primary_assembly_primary_assembly:EquCab3.0:1:1:188260577:1_REF_17144	4	70 +/- 2%	-	40	40	0	0	no	-	hsa-miR-619-3p	-	-	caccuggacgccgugcagcu	uucagcggugaccccgaggcggc	caccuggacgccgugcagcugcuggugcaguucagcggugaccccgaggcggc	1_dna:primary_assembly_primary_assembly:EquCab3.0:1:1:188260577:1_REF:149701205..149701258:+
1_dna:primary_assembly_primary_assembly:EquCab3.0:1:1:188260577:1_REF_18986	4	70 +/- 2%	-	16	15	0	1	no	-	hsa-miR-6887-3p	-	-	uccccuccuuccaccuccaagg	gggggagggaggagggcu	gggggagggaggagggcugggaaucucucuaagaaugucuccccuccuuccaccuccaagg	1_dna:primary_assembly_primary_assembly:EquCab3.0:1:1:188260577:1_REF:163029788..163029849:-
10_dna:primary_assembly_primary_assembly:EquCab3.0:10:1:85155674:1_REF_1756	4	70 +/- 2%	-	306	305	0	1	no	-	hsa-miR-3191-3p	-	-	uggggacgaggagacagacg	gcucuguccccacggccccagga	gcucuguccccacggccccaggaccgcugccaucuggggacgaggagacagacg	10_dna:primary_assembly_primary_assembly:EquCab3.0:10:1:85155674:1_REF:19862045..19862099:-
10_dna:primary_assembly_primary_assembly:EquCab3.0:10:1:85155674:1_REF_788	4	70 +/- 2%	-	49	35	0	14	no	-	hsa-miR-4436a	-	-	ccaggacagaccccgugagc	ugccagggaggcugugcuggucc	ccaggacagaccccgugagcagcagugggucccuugcucugccagggaggcugugcuggucc	10_dna:primary_assembly_primary_assembly:EquCab3.0:10:1:85155674:1_REF:19698386..19698448:+
11_dna:primary_assembly_primary_assembly:EquCab3.0:11:1:61676917:1_REF_3065	4	70 +/- 2%	-	13	13	0	0	no	-	hsa-miR-1203	-	-	accggagcggcgggacgc	gauuccgccgucuagggc	gauuccgccgucuagggccgcagaugccaggcccugaaggguuaaggagggcuuggggaaccggagcggcgggacgc	11_dna:primary_assembly_primary_assembly:EquCab3.0:11:1:61676917:1_REF:34996400..34996477:+
12_dna:primary_assembly_primary_assembly:EquCab3.0:12:1:36992759:1_REF_5454	4	70 +/- 2%	-	61	61	0	0	no	-	hsa-miR-3944-3p	-	-	cucgggcugccuuggggg	ugggggcccaguu	cucgggcugccuugggggccuccacccuggagcgucugggggcccaguu	12_dna:primary_assembly_primary_assembly:EquCab3.0:12:1:36992759:1_REF:32435959..32436008:+
12_dna:primary_assembly_primary_assembly:EquCab3.0:12:1:36992759:1_REF_5836	4	70 +/- 2%	-	51	51	0	0	no	-	hsa-miR-3197	-	-	ugaggcgccccucccccggcag	ccagggggaugggcuaggccggc	ccagggggaugggcuaggccggcgggggugcuccuggggaggcccgagcugaggcgccccucccccggcag	12_dna:primary_assembly_primary_assembly:EquCab3.0:12:1:36992759:1_REF:28590354..28590425:-
13_dna:primary_assembly_primary_assembly:EquCab3.0:13:1:43784481:1_REF_6843	4	70 +/- 2%	-	41	41	0	0	no	-	hsa-miR-3620-3p	-	-	ucacccugagccugcugcc	caggcagggcugggcagggc	caggcagggcugggcagggcccugaggcaggagggcucacccugagccugcugcc	13_dna:primary_assembly_primary_assembly:EquCab3.0:13:1:43784481:1_REF:42221660..42221715:+
17_dna:primary_assembly_primary_assembly:EquCab3.0:17:1:80722430:1_REF_12931	4	70 +/- 2%	-	12	12	0	0	no	-	hsa-miR-6840-5p	-	-	acccccggccugggcaug	cgccgcaggcccgggugc	acccccggccugggcaugaagaacgccgcaggcccgggugc	17_dna:primary_assembly_primary_assembly:EquCab3.0:17:1:80722430:1_REF:7700576..7700617:-
2_dna:primary_assembly_primary_assembly:EquCab3.0:2:1:121350024:1_REF_29605	4	70 +/- 2%	-	834	834	0	0	no	-	hsa-miR-339-5p	-	-	ucccugucccccaggagcucagu	ggagcucugggucagguuccggggaca	ggagcucugggucagguuccggggacaagggggugggcuauggcggagggaaugagcagccccuggucccugucccccaggagcucagu	2_dna:primary_assembly_primary_assembly:EquCab3.0:2:1:121350024:1_REF:32190642..32190731:+
2_dna:primary_assembly_primary_assembly:EquCab3.0:2:1:121350024:1_REF_29821	4	70 +/- 2%	-	16	16	0	0	no	-	mmu-miR-3475-3p	-	-	gcuggaggcugugcuggc	cggcaccagccccccagcug	cggcaccagccccccagcugccccucagcuuucaggcgcuugaggugggggcuggaggcugugcuggc	2_dna:primary_assembly_primary_assembly:EquCab3.0:2:1:121350024:1_REF:47929138..47929206:+
2_dna:primary_assembly_primary_assembly:EquCab3.0:2:1:121350024:1_REF_30855	4	70 +/- 2%	-	60	60	0	0	no	-	hsa-miR-4479	-	-	ugcgcggccgcuccgggccacc	cggccuccgccccgcuccacgcgcggc	ugcgcggccgcuccgggccaccccggccuccgccccgcuccacgcgcggc	2_dna:primary_assembly_primary_assembly:EquCab3.0:2:1:121350024:1_REF:39025262..39025312:-
20_dna:primary_assembly_primary_assembly:EquCab3.0:20:1:65343332:1_REF_19968	4	70 +/- 2%	-	173	173	0	0	no	-	hsa-miR-6757-5p	-	-	uagggaugaggggaaaggaga	cccuuguccucccccaacc	uagggaugaggggaaaggagacccaccugucggcuuugggucccuuguccucccccaacc	20_dna:primary_assembly_primary_assembly:EquCab3.0:20:1:65343332:1_REF:35418111..35418171:+
21_dna:primary_assembly_primary_assembly:EquCab3.0:21:1:58984458:1_REF_21333	4	70 +/- 2%	-	56	56	0	0	no	-	mmu-miR-7012-3p	-	-	ugaccugucugucgucgcagg	ggcggggaacagcuaggccuggg	ggcggggaacagcuaggccuggggccccuggugcccugaccugucugucgucgcagg	21_dna:primary_assembly_primary_assembly:EquCab3.0:21:1:58984458:1_REF:3969418..3969475:+
22_dna:primary_assembly_primary_assembly:EquCab3.0:22:1:50928189:1_REF_22983	4	70 +/- 2%	-	28	27	0	1	no	-	hsa-miR-4476	-	-	gaggaagggagggcgccu	ugggcucuccccuccuccc	gaggaagggagggcgccuccaccgggcuggcugaccacgcccgccucggcggccugggcucuccccuccuccc	22_dna:primary_assembly_primary_assembly:EquCab3.0:22:1:50928189:1_REF:22322484..22322557:-
28_dna:primary_assembly_primary_assembly:EquCab3.0:28:1:47348498:1_REF_27564	4	70 +/- 2%	-	345	258	87	0	no	-	hsa-miR-1199-3p	-	-	cgcggccgcccccggggu	ccucgaagcagccgcccg	cgcggccgcccccgggguggucgccgccgccgccgccgccgcggggaccgcaguggcccgcgccgcccucgaagcagccgcccg	28_dna:primary_assembly_primary_assembly:EquCab3.0:28:1:47348498:1_REF:4160168..4160252:+
28_dna:primary_assembly_primary_assembly:EquCab3.0:28:1:47348498:1_REF_28421	4	70 +/- 2%	-	38	34	0	4	no	-	mmu-miR-1188-3p	-	-	cccgaggccguggaccug	gcuggcccauggggugag	cccgaggccguggaccuggugcuggaggagauguggaaguucaaccagaccuaccagcuggcccauggggugag	28_dna:primary_assembly_primary_assembly:EquCab3.0:28:1:47348498:1_REF:40687786..40687860:-
28_dna:primary_assembly_primary_assembly:EquCab3.0:28:1:47348498:1_REF_28518	4	70 +/- 2%	-	324	312	0	12	no	-	mmu-miR-7042-3p	-	-	ugucccuuggccucuuaccagu	gugaguagguggccauggggcagg	gugaguagguggccauggggcagggggcggcugugcaugcugacuugucccuuggccucuuaccagu	28_dna:primary_assembly_primary_assembly:EquCab3.0:28:1:47348498:1_REF:47079861..47079928:-
4_dna:primary_assembly_primary_assembly:EquCab3.0:4:1:109462549:1_REF_34587	4	70 +/- 2%	-	24	23	0	1	no	-	hsa-miR-4287	-	-	acucccuucuccucuucccagu	gaggagcggggagcagac	gaggagcggggagcagaccugaugggggcucacucccuucuccucuucccagu	4_dna:primary_assembly_primary_assembly:EquCab3.0:4:1:109462549:1_REF:61538657..61538710:+
5_dna:primary_assembly_primary_assembly:EquCab3.0:5:1:96759418:1_REF_37668	4	70 +/- 2%	-	16	16	0	0	no	-	mmu-miR-2137	-	-	cccggcggaugccuccuuag	ggggagggcagcccgcucuugggga	ggggagggcagcccgcucuuggggagggcccggcggaugccuccuuag	5_dna:primary_assembly_primary_assembly:EquCab3.0:5:1:96759418:1_REF:48025000..48025048:-
6_dna:primary_assembly_primary_assembly:EquCab3.0:6:1:87230776:1_REF_38349	4	70 +/- 2%	-	48	46	2	0	no	-	hsa-miR-1237-5p	-	-	ugggggcgggcgccggcggc	cccggcgucgguccccacg	cccggcgucgguccccacggagccuaguuucucccccaccgaggagucggagcuggagccauucuugggggcgggcgccggcggc	6_dna:primary_assembly_primary_assembly:EquCab3.0:6:1:87230776:1_REF:30970136..30970221:+
7_dna:primary_assembly_primary_assembly:EquCab3.0:7:1:100787686:1_REF_41422	4	70 +/- 2%	-	61	59	0	2	no	-	mmu-miR-6947-3p	-	-	ucagccuccccucccacccag	gaggugggcggggcgagcggggc	gaggugggcggggcgagcggggcggacucggccggcucagccuccccucccacccag	7_dna:primary_assembly_primary_assembly:EquCab3.0:7:1:100787686:1_REF:5514313..5514370:-
7_dna:primary_assembly_primary_assembly:EquCab3.0:7:1:100787686:1_REF_41792	4	70 +/- 2%	-	155	155	0	0	no	-	hsa-miR-6865-3p	-	-	ucacccucaauagcugucacccug	gggugggcucagggugucc	gggugggcucaggguguccccaucugggggucacccucaauagcugucacccug	7_dna:primary_assembly_primary_assembly:EquCab3.0:7:1:100787686:1_REF:46149886..46149940:-
8_dna:primary_assembly_primary_assembly:EquCab3.0:8:1:97563019:1_REF_43724	4	70 +/- 2%	-	81	81	0	0	no	-	hsa-miR-874-3p	-	-	augcccuggcccuccccuccgugc	gcggagggaaaggucagggggcugg	gcggagggaaaggucagggggcuggguuacacuugaucccaugcccuggcccuccccuccgugc	8_dna:primary_assembly_primary_assembly:EquCab3.0:8:1:97563019:1_REF:26529549..26529613:-
1_dna:primary_assembly_primary_assembly:EquCab3.0:1:1:188260577:1_REF_16262	3.9	46 +/- 2%	-	52	49	3	0	no	-	mmu-miR-2137	-	-	gccggcgggcgggcaggg	uaccccuaccgccgcuc	gccggcgggcgggcaggggcgccggcggcucccggggcccggcuccuaccccuaccgccgcuc	1_dna:primary_assembly_primary_assembly:EquCab3.0:1:1:188260577:1_REF:75885552..75885615:+
10_dna:primary_assembly_primary_assembly:EquCab3.0:10:1:85155674:1_REF_1590	3.9	46 +/- 2%	-	37	22	0	15	no	-	hsa-miR-3176	-	-	ccuggccucaugccuucccagg	aagaggaaggauggggccuggcu	aagaggaaggauggggccuggcugggugugaugagccuggccucaugccuucccagg	10_dna:primary_assembly_primary_assembly:EquCab3.0:10:1:85155674:1_REF:13620795..13620852:-
10_dna:primary_assembly_primary_assembly:EquCab3.0:10:1:85155674:1_REF_2104	3.9	46 +/- 2%	-	32	32	0	0	no	-	mmu-miR-145a-3p	-	-	cuuccuggggccgcugcg	caggcggaaccggaagcu	caggcggaaccggaagcugcacgugacgccacuuccuggggccgcugcg	10_dna:primary_assembly_primary_assembly:EquCab3.0:10:1:85155674:1_REF:61531720..61531769:-
10_dna:primary_assembly_primary_assembly:EquCab3.0:10:1:85155674:1_REF_369	3.9	46 +/- 2%	-	40	40	0	0	no	-	mmu-miR-696	-	-	gcgugugccaccggccug	ggcugccacgucc	ggcugccacgucccuccgggcgccgaggugcugcccacggcgccuguguccagaagugcgugugccaccggccug	10_dna:primary_assembly_primary_assembly:EquCab3.0:10:1:85155674:1_REF:6385656..6385731:+
10_dna:primary_assembly_primary_assembly:EquCab3.0:10:1:85155674:1_REF_801	3.9	46 +/- 2%	-	15	15	0	0	no	-	hsa-miR-6829-5p	-	-	agggcugcgggcacggga	cucucgcagcaccagc	cucucgcagcaccagcgcgcgcaugcucgccgcgaugcgguccaggucgggcgaggagggcugcgggcacggga	10_dna:primary_assembly_primary_assembly:EquCab3.0:10:1:85155674:1_REF:19872034..19872108:+
11_dna:primary_assembly_primary_assembly:EquCab3.0:11:1:61676917:1_REF_3003	3.9	46 +/- 2%	-	30	29	1	0	no	-	hsa-miR-6859-3p	-	-	ugaccccccuccaccugcagc	ugcagggcgaggggggcaug	ugcagggcgaggggggcaugcucaccuggccacuugcugaccccccuccaccugcagc	11_dna:primary_assembly_primary_assembly:EquCab3.0:11:1:61676917:1_REF:25889180..25889238:+
13_dna:primary_assembly_primary_assembly:EquCab3.0:13:1:43784481:1_REF_6722	3.9	46 +/- 2%	-	29	29	0	0	no	-	hsa-miR-10396a-3p	-	-	cgccccgggcucaggagc	ccccgugcccagcgug	cgccccgggcucaggagcugcuccuucacggccccgugcccagcgug	13_dna:primary_assembly_primary_assembly:EquCab3.0:13:1:43784481:1_REF:36261394..36261441:+
13_dna:primary_assembly_primary_assembly:EquCab3.0:13:1:43784481:1_REF_6868	3.9	46 +/- 2%	-	15	15	0	0	no	-	mmu-miR-3072-5p	-	-	agggacccagcccggggc	ccagguggcaggggagggcu	agggacccagcccggggcccuggccagaccgagcucucaguccaagcagggcccagguggcaggggagggcu	13_dna:primary_assembly_primary_assembly:EquCab3.0:13:1:43784481:1_REF:42659469..42659541:+
14_dna:primary_assembly_primary_assembly:EquCab3.0:14:1:94600235:1_REF_8463	3.9	46 +/- 2%	-	127	127	0	0	no	-	mmu-miR-7034-3p	-	-	cuggccuugugcuguggcu	uugcagcggagggccagca	uugcagcggagggccagcaaggaugaaggaagcagcuggccuugugcuguggcu	14_dna:primary_assembly_primary_assembly:EquCab3.0:14:1:94600235:1_REF:92330590..92330644:+
19_dna:primary_assembly_primary_assembly:EquCab3.0:19:1:62681739:1_REF_14853	3.9	46 +/- 2%	-	99	97	2	0	no	-	hsa-miR-6726-3p	-	-	cucgcccuccgucccccgc	ggugguggccccgcggcc	ggugguggccccgcggcccgcccgcucgcgccucccgcccccggagccgcccucggcgggcucgcccuccgucccccgc	19_dna:primary_assembly_primary_assembly:EquCab3.0:19:1:62681739:1_REF:21068476..21068555:+
2_dna:primary_assembly_primary_assembly:EquCab3.0:2:1:121350024:1_REF_29798	3.9	46 +/- 2%	-	81	80	1	0	no	-	hsa-miR-6734-3p	-	-	cccuucccugcuggcccg	cacgggcagggcguggcggu	cccuucccugcuggcccggcgcugcugugcuccugaggcugcggggcgugccccacgggcagggcguggcggu	2_dna:primary_assembly_primary_assembly:EquCab3.0:2:1:121350024:1_REF:46699420..46699493:+
2_dna:primary_assembly_primary_assembly:EquCab3.0:2:1:121350024:1_REF_29887	3.9	46 +/- 2%	-	92	92	0	0	no	-	hsa-miR-4438	-	-	cacaggcugcagcgccgag	cuggaggcggugccuggca	cuggaggcggugccuggcaccuccugagggagggaggugagcacaggcugcagcgccgag	2_dna:primary_assembly_primary_assembly:EquCab3.0:2:1:121350024:1_REF:49713091..49713151:+
20_dna:primary_assembly_primary_assembly:EquCab3.0:20:1:65343332:1_REF_20263	3.9	46 +/- 2%	-	105	104	1	0	no	-	hsa-miR-6090	-	-	ggggagcgugcgcgcgggug	cccgcccaucugcuccucag	ggggagcgugcgcgcgggugggggugugcgcgugucugagugugcgugugugcccgccccgcccaucugcuccucag	20_dna:primary_assembly_primary_assembly:EquCab3.0:20:1:65343332:1_REF:2097474..2097551:-
21_dna:primary_assembly_primary_assembly:EquCab3.0:21:1:58984458:1_REF_21723	3.9	46 +/- 2%	-	387	387	0	0	no	-	hsa-miR-7108-3p	-	-	ccccgcccgccgccgccg	gcaggugacacgggcuccgac	gcaggugacacgggcuccgacgcgccgcugaccggacgcucguccccgcccgccgccgccg	21_dna:primary_assembly_primary_assembly:EquCab3.0:21:1:58984458:1_REF:58703470..58703531:+
24_dna:primary_assembly_primary_assembly:EquCab3.0:24:1:48288683:1_REF_24997	3.9	46 +/- 2%	-	16	16	0	0	no	-	hsa-miR-4533	-	-	aggaaggagggcugggga	ccucagcccuccagccuuc	aggaaggagggcuggggagaugcugagucucccucagcccuccagccuuc	24_dna:primary_assembly_primary_assembly:EquCab3.0:24:1:48288683:1_REF:15339438..15339488:-
24_dna:primary_assembly_primary_assembly:EquCab3.0:24:1:48288683:1_REF_25300	3.9	46 +/- 2%	-	100	100	0	0	no	-	hsa-miR-203b-3p	-	-	uugaacuguuaagaaccacugg	agugguccuaaacauuucacaa	agugguccuaaacauuucacaauugcgcuacagaacuguugaacuguuaagaaccacugg	24_dna:primary_assembly_primary_assembly:EquCab3.0:24:1:48288683:1_REF:45947384..45947444:-
25_dna:primary_assembly_primary_assembly:EquCab3.0:25:1:40282968:1_REF_25851	3.9	46 +/- 2%	-	2416	2140	0	276	no	-	mmu-miR-126b-3p	-	-	cgcguaccaaaaguaauaaug	cauuauuacucacgguacgagu	cauuauuacucacgguacgaguuugaagugucacagcgcguaccaaaaguaauaaug	25_dna:primary_assembly_primary_assembly:EquCab3.0:25:1:40282968:1_REF:37944590..37944647:+
28_dna:primary_assembly_primary_assembly:EquCab3.0:28:1:47348498:1_REF_27919	3.9	46 +/- 2%	-	120	120	0	0	no	-	hsa-miR-943	-	-	augacuguggcccugcccgagguga	accccuggcagggcaagcauguugugg	accccuggcagggcaagcauguuguggacacuugucaaugacuguggcccugcccgagguga	28_dna:primary_assembly_primary_assembly:EquCab3.0:28:1:47348498:1_REF:38951935..38951997:+
3_dna:primary_assembly_primary_assembly:EquCab3.0:3:1:121351753:1_REF_32523	3.9	46 +/- 2%	-	49	49	0	0	no	-	hsa-miR-4469	-	-	ucucccuccuccaccaccagg	ugggguggguggagcgggaggau	ugggguggguggagcgggaggaugggucugccuaauugcugagccucucccuccuccaccaccagg	3_dna:primary_assembly_primary_assembly:EquCab3.0:3:1:121351753:1_REF:18722178..18722244:+
3_dna:primary_assembly_primary_assembly:EquCab3.0:3:1:121351753:1_REF_33193	3.9	46 +/- 2%	-	45	45	0	0	no	-	hsa-miR-6756-5p	-	-	ggggugggcugugguggg	caggaugucccagccggg	caggaugucccagccgggugggggugggcugugguggg	3_dna:primary_assembly_primary_assembly:EquCab3.0:3:1:121351753:1_REF:116757794..116757832:+
3_dna:primary_assembly_primary_assembly:EquCab3.0:3:1:121351753:1_REF_33332	3.9	46 +/- 2%	-	63	63	0	0	no	-	hsa-miR-5587-3p	-	-	accccgggcugaguucaacu	uuggcucaccuggggcgu	uuggcucaccuggggcgugcgcugcaggaggaccccgggcugaguucaacu	3_dna:primary_assembly_primary_assembly:EquCab3.0:3:1:121351753:1_REF:10002730..10002781:-
3_dna:primary_assembly_primary_assembly:EquCab3.0:3:1:121351753:1_REF_34061	3.9	46 +/- 2%	-	285	285	0	0	no	-	mmu-miR-7049-3p	-	-	ggcagcccggccggccgg	agucccgggcuccgg	ggcagcccggccggccggcgaggcccaggggcuccucgcagggcuguuucucgcucagucccgggcuccgg	3_dna:primary_assembly_primary_assembly:EquCab3.0:3:1:121351753:1_REF:115733059..115733130:-
4_dna:primary_assembly_primary_assembly:EquCab3.0:4:1:109462549:1_REF_34322	3.9	46 +/- 2%	-	23	23	0	0	no	-	hsa-miR-24-3p	-	-	uggcucagggcugugacu	gaagggccuugagcacgg	uggcucagggcugugacugggcugggaagggccuugagcacgg	4_dna:primary_assembly_primary_assembly:EquCab3.0:4:1:109462549:1_REF:14844295..14844338:+
6_dna:primary_assembly_primary_assembly:EquCab3.0:6:1:87230776:1_REF_39114	3.9	46 +/- 2%	-	51	51	0	0	no	-	hsa-miR-375-3p	-	-	uuuguucguucggcucgcguga	gcgacgagccccucgcacaaacc	gcgacgagccccucgcacaaaccggaccugagcguuuuguucguucggcucgcguga	6_dna:primary_assembly_primary_assembly:EquCab3.0:6:1:87230776:1_REF:8343128..8343185:-
6_dna:primary_assembly_primary_assembly:EquCab3.0:6:1:87230776:1_REF_39394	3.9	46 +/- 2%	-	101	79	0	22	no	-	hsa-miR-141-3p	-	-	caacacuguacuggaagaug	caucuuuaccagacaguguuagg	caucuuuaccagacaguguuaggagcuucacaauuagaccauccaacacuguacuggaagaug	6_dna:primary_assembly_primary_assembly:EquCab3.0:6:1:87230776:1_REF:35439083..35439146:-
7_dna:primary_assembly_primary_assembly:EquCab3.0:7:1:100787686:1_REF_39983	3.9	46 +/- 2%	-	43	36	0	7	no	-	hsa-miR-181a-2-3p	-	-	cccacugacggccuguccuucu	gcaggccgccugugaggucccg	gcaggccgccugugaggucccgguccaggggccccacugacggccuguccuucu	7_dna:primary_assembly_primary_assembly:EquCab3.0:7:1:100787686:1_REF:194954..195008:+
7_dna:primary_assembly_primary_assembly:EquCab3.0:7:1:100787686:1_REF_40073	3.9	46 +/- 2%	-	73	73	0	0	no	-	mmu-miR-6979-5p	-	-	ggggaggcggggcggcgc	gaucgucucagccuuggaaa	gaucgucucagccuuggaaacgcgauuagauuaucgggcgggggaggcggggcggcgc	7_dna:primary_assembly_primary_assembly:EquCab3.0:7:1:100787686:1_REF:993919..993977:+
7_dna:primary_assembly_primary_assembly:EquCab3.0:7:1:100787686:1_REF_40733	3.9	46 +/- 2%	-	157	157	0	0	no	-	hsa-miR-6795-5p	-	-	gggggggaggcggggcgg	gccuggccgccccgcaga	gccuggccgccccgcagagggcgcagcggcuggagaaguggauccgcaucgcccaggugcguguugggggggaggcggggcgg	7_dna:primary_assembly_primary_assembly:EquCab3.0:7:1:100787686:1_REF:50705352..50705435:+
7_dna:primary_assembly_primary_assembly:EquCab3.0:7:1:100787686:1_REF_41338	3.9	46 +/- 2%	-	203	201	0	2	no	-	hsa-miR-3909	-	-	uguccucugcccccgacucugcc	cccaggggcgggagguacagagg	cccaggggcgggagguacagaggagucaggcagccaacccgggccuguccucugcccccgacucugcc	7_dna:primary_assembly_primary_assembly:EquCab3.0:7:1:100787686:1_REF:3132454..3132522:-
8_dna:primary_assembly_primary_assembly:EquCab3.0:8:1:97563019:1_REF_43597	3.9	46 +/- 2%	-	632	178	3	451	no	-	hsa-miR-1911-3p	-	-	caccaggcuguugggagccu	uggcucuccucugccugcugugc	uggcucuccucugccugcugugcacucgagcugcagcucggcgccugcaccaggcuguugggagccu	8_dna:primary_assembly_primary_assembly:EquCab3.0:8:1:97563019:1_REF:21718540..21718607:-
1_dna:primary_assembly_primary_assembly:EquCab3.0:1:1:188260577:1_REF_15950	3.8	46 +/- 2%	-	135	134	1	0	no	-	hsa-miR-6818-3p	-	-	cugucucuggcucuguccccagg	ugggagcaguuccagagccugcu	cugucucuggcucuguccccaggcugcggcccccagaccuggagcagcgcacgcgggugugggagcaguuccagagccugcu	1_dna:primary_assembly_primary_assembly:EquCab3.0:1:1:188260577:1_REF:31168707..31168789:+
1_dna:primary_assembly_primary_assembly:EquCab3.0:1:1:188260577:1_REF_16175	3.8	46 +/- 2%	-	1659	1651	3	5	no	-	mmu-miR-669k-5p	-	-	ugugcaugugugcauguaggcag	cuacaugcauguguguacaca	cuacaugcauguguguacacacguguguauguaugugugugcaugugugcauguaggcag	1_dna:primary_assembly_primary_assembly:EquCab3.0:1:1:188260577:1_REF:64356428..64356488:+
1_dna:primary_assembly_primary_assembly:EquCab3.0:1:1:188260577:1_REF_18510	3.8	46 +/- 2%	-	20	20	0	0	no	-	hsa-miR-6721-5p	-	-	agggcagggaccuggccu	gccauggccuuguccugg	gccauggccuuguccuggaguagggcuagugggaguacagggcagggaccuggccu	1_dna:primary_assembly_primary_assembly:EquCab3.0:1:1:188260577:1_REF:119311566..119311622:-
10_dna:primary_assembly_primary_assembly:EquCab3.0:10:1:85155674:1_REF_1219	3.8	46 +/- 2%	-	128	128	0	0	no	-	hsa-miR-3614-5p	-	-	gcacuugggcguuggaccc	ggccgcgucagcgcccgcgagccc	ggccgcgucagcgcccgcgagcccauucaucugugcacuugggcguuggaccc	10_dna:primary_assembly_primary_assembly:EquCab3.0:10:1:85155674:1_REF:63998524..63998577:+
10_dna:primary_assembly_primary_assembly:EquCab3.0:10:1:85155674:1_REF_1402	3.8	46 +/- 2%	-	65	65	0	0	no	-	hsa-miR-26b-3p	-	-	ucuguucucaccgagaguguuc	ucacucucucugaggguaagagg	ucacucucucugaggguaagaggcaaacgcuccaccucuguucucaccgagaguguuc	10_dna:primary_assembly_primary_assembly:EquCab3.0:10:1:85155674:1_REF:4564164..4564222:-
10_dna:primary_assembly_primary_assembly:EquCab3.0:10:1:85155674:1_REF_1588	3.8	46 +/- 2%	-	179	178	0	1	no	-	mmu-miR-3470b	-	-	ucacucuguccuuccuugaccaga	ucugagggaggagggagcuguuca	ucugagggaggagggagcuguucaugccuuuucgugaucacucuguccuuccuugaccaga	10_dna:primary_assembly_primary_assembly:EquCab3.0:10:1:85155674:1_REF:13614335..13614396:-
10_dna:primary_assembly_primary_assembly:EquCab3.0:10:1:85155674:1_REF_1599	3.8	46 +/- 2%	-	13	13	0	0	no	-	hsa-miR-6878-3p	-	-	guggccucuggacccccagc	ugcugccaggcccga	guggccucuggacccccagccccuggcagugccaggcggggggcugcugccaggcccga	10_dna:primary_assembly_primary_assembly:EquCab3.0:10:1:85155674:1_REF:13985251..13985310:-
10_dna:primary_assembly_primary_assembly:EquCab3.0:10:1:85155674:1_REF_1656	3.8	46 +/- 2%	-	49	49	0	0	no	-	mmu-miR-7216-5p	-	-	cggagagcugggcgccug	ggcggcccugcccugc	ggcggcccugcccugccgagguucuggcuuggccggagagcugggcgccug	10_dna:primary_assembly_primary_assembly:EquCab3.0:10:1:85155674:1_REF:16217385..16217436:-
10_dna:primary_assembly_primary_assembly:EquCab3.0:10:1:85155674:1_REF_761	3.8	46 +/- 2%	-	67	57	0	10	no	-	hsa-miR-4268	-	-	cgcuccucugucccuuccaaga	aggaaggggcuggggugcgggggu	aggaaggggcuggggugcggggguccgagacucgcuccucugucccuuccaaga	10_dna:primary_assembly_primary_assembly:EquCab3.0:10:1:85155674:1_REF:19565125..19565179:+
12_dna:primary_assembly_primary_assembly:EquCab3.0:12:1:36992759:1_REF_6037	3.8	46 +/- 2%	-	122	122	0	0	no	-	hsa-miR-760	-	-	aggcucugagccccgaggg	cacgggucucaccccauu	aggcucugagccccgagggccggacuuagcaccggugcacgggucucaccccauu	12_dna:primary_assembly_primary_assembly:EquCab3.0:12:1:36992759:1_REF:32404387..32404442:-
13_dna:primary_assembly_primary_assembly:EquCab3.0:13:1:43784481:1_REF_6621	3.8	46 +/- 2%	-	79	78	0	1	no	-	hsa-miR-8064	-	-	ugcacacuggaagcggcuguguu	gcgguguuucugugugcuucugua	gcgguguuucugugugcuucuguagauccugcgugaugcacacuggaagcggcuguguu	13_dna:primary_assembly_primary_assembly:EquCab3.0:13:1:43784481:1_REF:31706881..31706940:+
13_dna:primary_assembly_primary_assembly:EquCab3.0:13:1:43784481:1_REF_6622	3.8	46 +/- 2%	-	80	78	1	1	no	-	hsa-miR-8064	-	-	ugcacacuggaagcggcuguguu	gcgguguuucugugugcuucugua	ugcacacuggaagcggcuguguuucggcgugcuucuguagauccugcgugaugcacacuggaagcggcgguguuucugugugcuucugua	13_dna:primary_assembly_primary_assembly:EquCab3.0:13:1:43784481:1_REF:31706917..31707007:+
15_dna:primary_assembly_primary_assembly:EquCab3.0:15:1:92851403:1_REF_10636	3.8	46 +/- 2%	-	185	185	0	0	no	-	hsa-miR-6852-5p	-	-	accuggggaucugaggag	gaucaggggcccgggcug	gaucaggggcccgggcuggggccuggacuccuggccaggcacucauugguaccuggggaucugaggag	15_dna:primary_assembly_primary_assembly:EquCab3.0:15:1:92851403:1_REF:71664013..71664081:-
18_dna:primary_assembly_primary_assembly:EquCab3.0:18:1:82641348:1_REF_13383	3.8	46 +/- 2%	-	24652	24652	0	0	no	-	hsa-miR-214-5p	-	-	cgccugucugagcgucgag	gggcuuggucgggagggcguc	gggcuuggucgggagggcgucuccacccggcgggccgcagggcaggcgccugucugagcgucgag	18_dna:primary_assembly_primary_assembly:EquCab3.0:18:1:82641348:1_REF:9582747..9582812:+
19_dna:primary_assembly_primary_assembly:EquCab3.0:19:1:62681739:1_REF_15035	3.8	46 +/- 2%	-	30	30	0	0	no	-	hsa-miR-1908-3p	-	-	ucggccgcugggcuccggc	ugccacacgguugagc	ugccacacgguugagccuccucggccgcugggcuccggc	19_dna:primary_assembly_primary_assembly:EquCab3.0:19:1:62681739:1_REF:38740035..38740074:+
2_dna:primary_assembly_primary_assembly:EquCab3.0:2:1:121350024:1_REF_30355	3.8	46 +/- 2%	-	20	20	0	0	no	-	mmu-miR-7012-3p	-	-	cgaccugugccugaggacuagg	uagcucucugcagaggugagcu	cgaccugugccugaggacuagggccggagggcgccgugggagcagggcaagugggccggugagugccuagcucucugcagaggugagcu	2_dna:primary_assembly_primary_assembly:EquCab3.0:2:1:121350024:1_REF:8199256..8199345:-
2_dna:primary_assembly_primary_assembly:EquCab3.0:2:1:121350024:1_REF_31147	3.8	46 +/- 2%	-	21	21	0	0	no	-	mmu-miR-196a-2-3p	-	-	ucggcaaccacagauucaacca	guugaauccauggugcagagc	ucggcaaccacagauucaaccaaccacagagauugguugaauccauggugcagagc	2_dna:primary_assembly_primary_assembly:EquCab3.0:2:1:121350024:1_REF:80289314..80289370:-
21_dna:primary_assembly_primary_assembly:EquCab3.0:21:1:58984458:1_REF_21712	3.8	46 +/- 2%	-	25	25	0	0	no	-	mmu-miR-8103	-	-	ucuccugucucuccugcccac	gggcagcacaggaggga	ucuccugucucuccugcccaccgccucccccaccccgaacccagggggacaggggcucggccucauugggcagcacaggaggga	21_dna:primary_assembly_primary_assembly:EquCab3.0:21:1:58984458:1_REF:58057930..58058014:+
22_dna:primary_assembly_primary_assembly:EquCab3.0:22:1:50928189:1_REF_22229	3.8	46 +/- 2%	-	28	27	1	0	no	-	hsa-miR-760	-	-	gggcucugacaggauuugu	agguucuuguccuagcucgu	agguucuuguccuagcucguguccccgcaggggagcggaggcugggcucugacaggauuugu	22_dna:primary_assembly_primary_assembly:EquCab3.0:22:1:50928189:1_REF:1161538..1161600:+
24_dna:primary_assembly_primary_assembly:EquCab3.0:24:1:48288683:1_REF_24962	3.8	46 +/- 2%	-	39	39	0	0	no	-	hsa-miR-5001-3p	-	-	uucugccuguccuuugucccuagu	uggggagaugggagggaaaggcagcacu	uggggagaugggagggaaaggcagcacucacuggcaguucugccuguccuuugucccuagu	24_dna:primary_assembly_primary_assembly:EquCab3.0:24:1:48288683:1_REF:11545513..11545574:-
24_dna:primary_assembly_primary_assembly:EquCab3.0:24:1:48288683:1_REF_25035	3.8	46 +/- 2%	-	1047	1045	2	0	no	-	mmu-miR-5133	-	-	ucuggagcugguacuagagcu	agcugguucuagcucuugccc	ucuggagcugguacuagagcuaguacugguacuggcucuagcucuggagcuggcucuaguccuagagcugguucuagcucuugccc	24_dna:primary_assembly_primary_assembly:EquCab3.0:24:1:48288683:1_REF:19802613..19802699:-
24_dna:primary_assembly_primary_assembly:EquCab3.0:24:1:48288683:1_REF_25036	3.8	46 +/- 2%	-	1045	1045	0	0	no	-	mmu-miR-5133	-	-	ucuggagcugguacuagagcu	agcugauacuagcucuggacu	agcugauacuagcucuggacuugccaguggcucuaugauugacucugguucuggagcugguacuagagcu	24_dna:primary_assembly_primary_assembly:EquCab3.0:24:1:48288683:1_REF:19802678..19802748:-
25_dna:primary_assembly_primary_assembly:EquCab3.0:25:1:40282968:1_REF_25850	3.8	46 +/- 2%	-	86	86	0	0	no	-	hsa-miR-620	-	-	auggagauccugcccccgcgcug	aagcgggagcugcucuuccugg	auggagauccugcccccgcgcugcauucagaucgccaagcgggagcugcucuuccugg	25_dna:primary_assembly_primary_assembly:EquCab3.0:25:1:40282968:1_REF:37938191..37938249:+
27_dna:primary_assembly_primary_assembly:EquCab3.0:27:1:40254690:1_REF_27472	3.8	46 +/- 2%	-	142	121	0	21	no	-	hsa-miR-361-3p	-	-	ucccccaguccagugaccgu	accgucccugugcugugggguc	accgucccugugcuguggggucgcgaguggggcgucccccaguccagugaccgu	27_dna:primary_assembly_primary_assembly:EquCab3.0:27:1:40254690:1_REF:34573350..34573404:-
28_dna:primary_assembly_primary_assembly:EquCab3.0:28:1:47348498:1_REF_27563	3.8	46 +/- 2%	-	258	258	0	0	no	-	hsa-miR-1199-3p	-	-	cgcggccgcccccggggu	cccgggugccggucgaagaa	cccgggugccggucgaagaagaacucgcggccgcccccggggu	28_dna:primary_assembly_primary_assembly:EquCab3.0:28:1:47348498:1_REF:4160143..4160186:+
28_dna:primary_assembly_primary_assembly:EquCab3.0:28:1:47348498:1_REF_28438	3.8	46 +/- 2%	-	16	16	0	0	no	-	hsa-miR-6850-3p	-	-	gccggccgggugucccug	gaggaggcccgagccccagg	gaggaggcccgagccccaggagccggccgggugucccug	28_dna:primary_assembly_primary_assembly:EquCab3.0:28:1:47348498:1_REF:41841788..41841827:-
30_dna:primary_assembly_primary_assembly:EquCab3.0:30:1:31395959:1_REF_31479	3.8	46 +/- 2%	-	154	146	0	8	no	-	mmu-miR-201-5p	-	-	gacucagugagcgucuccacagg	ccugggaggcgcccuugagugc	ccugggaggcgcccuugagugccuguggcccugggacucagugagcgucuccacagg	30_dna:primary_assembly_primary_assembly:EquCab3.0:30:1:31395959:1_REF:7915169..7915226:+
5_dna:primary_assembly_primary_assembly:EquCab3.0:5:1:96759418:1_REF_36283	3.8	46 +/- 2%	-	177	175	0	2	no	-	hsa-miR-4324	-	-	uccugagaucugucuuccccag	uggaggagggcggggaggg	uggaggagggcggggaggguggaggcgggacugggagaguacugccucuccugagaucugucuuccccag	5_dna:primary_assembly_primary_assembly:EquCab3.0:5:1:96759418:1_REF:32730756..32730826:+
5_dna:primary_assembly_primary_assembly:EquCab3.0:5:1:96759418:1_REF_36654	3.8	46 +/- 2%	-	128	128	0	0	no	-	hsa-miR-7108-3p	-	-	ccccgcccggcccggccg	gccgggcucggccgucggc	ccccgcccggcccggccggccaccuggggcgaccauuccccuccuugcguccuccucucugggauaaggccgggcucggccgucggc	5_dna:primary_assembly_primary_assembly:EquCab3.0:5:1:96759418:1_REF:46152526..46152613:+
5_dna:primary_assembly_primary_assembly:EquCab3.0:5:1:96759418:1_REF_36808	3.8	46 +/- 2%	-	13	13	0	0	no	-	hsa-miR-5587-3p	-	-	gccccgggccgcggcucu	ccccgcuccccaggcgccgcuc	gccccgggccgcggcucucccccgggaggcccacccaggccucccucucgucccuacccccgcuccccaggcgccgcuc	5_dna:primary_assembly_primary_assembly:EquCab3.0:5:1:96759418:1_REF:65719151..65719230:+
5_dna:primary_assembly_primary_assembly:EquCab3.0:5:1:96759418:1_REF_37076	3.8	46 +/- 2%	-	82	80	0	2	no	-	hsa-miR-3126-3p	-	-	caucuggcuugugcuccccagg	gagggggaccaggccugga	gagggggaccaggccuggaggguugcaaccccuuccaucuggcuugugcuccccagg	5_dna:primary_assembly_primary_assembly:EquCab3.0:5:1:96759418:1_REF:3323646..3323703:-
5_dna:primary_assembly_primary_assembly:EquCab3.0:5:1:96759418:1_REF_37268	3.8	46 +/- 2%	-	86	84	0	2	no	-	hsa-miR-4728-3p	-	-	caugcugacuugucccaaccugc	ugggaaaggcagcagcaugcu	ugggaaaggcagcagcaugcuuguguccuagaagcagcaugcugacuugucccaaccugc	5_dna:primary_assembly_primary_assembly:EquCab3.0:5:1:96759418:1_REF:21825489..21825549:-
5_dna:primary_assembly_primary_assembly:EquCab3.0:5:1:96759418:1_REF_37330	3.8	46 +/- 2%	-	82	80	0	2	no	-	hsa-miR-3126-3p	-	-	caucuggcuugugcuccccagg	gagggggaccaggccugga	gagggggaccaggccuggaggguugcgaccccuuccaucuggcuugugcuccccagg	5_dna:primary_assembly_primary_assembly:EquCab3.0:5:1:96759418:1_REF:31436994..31437051:-
5_dna:primary_assembly_primary_assembly:EquCab3.0:5:1:96759418:1_REF_37774	3.8	46 +/- 2%	-	31	30	0	1	no	-	mmu-miR-6927-3p	-	-	ucugagcuguauuucuccu	ggagguggggcuucuggga	ggagguggggcuucugggaagggagugguccuucugagcuguauuucuccu	5_dna:primary_assembly_primary_assembly:EquCab3.0:5:1:96759418:1_REF:55217275..55217326:-
6_dna:primary_assembly_primary_assembly:EquCab3.0:6:1:87230776:1_REF_39545	3.8	46 +/- 2%	-	193	193	0	0	no	-	hsa-miR-423-5p	-	-	ugaggggcagagagccagag	auggcuuagaggucccugcuuc	ugaggggcagagagccagagccagauggcuuagaggucccugcuuc	6_dna:primary_assembly_primary_assembly:EquCab3.0:6:1:87230776:1_REF:56554651..56554697:-
7_dna:primary_assembly_primary_assembly:EquCab3.0:7:1:100787686:1_REF_41243	3.8	46 +/- 2%	-	67	65	0	2	no	-	hsa-miR-891a-3p	-	-	uguggcacuguucucguggcugg	cccgccgugggccgggcgccacu	uguggcacuguucucguggcugguccuuugcgugggcucccgccgugggccgggcgccacu	7_dna:primary_assembly_primary_assembly:EquCab3.0:7:1:100787686:1_REF:1304420..1304481:-
7_dna:primary_assembly_primary_assembly:EquCab3.0:7:1:100787686:1_REF_42115	3.8	46 +/- 2%	-	58	58	0	0	no	-	hsa-miR-4649-3p	-	-	gcugaggcaggaggagggcu	cccgcuuccgccaccccag	gcugaggcaggaggagggcuccggcccgcuuccgccaccccag	7_dna:primary_assembly_primary_assembly:EquCab3.0:7:1:100787686:1_REF:72705317..72705360:-
8_dna:primary_assembly_primary_assembly:EquCab3.0:8:1:97563019:1_REF_42577	3.8	46 +/- 2%	-	74	74	0	0	no	-	mmu-miR-3552	-	-	aggcugcagcccaggcug	gcuugcugguggggugaca	gcuugcugguggggugacaugggccagguuggggaggcccaaggcugcagcccaggcug	8_dna:primary_assembly_primary_assembly:EquCab3.0:8:1:97563019:1_REF:15376836..15376895:+
8_dna:primary_assembly_primary_assembly:EquCab3.0:8:1:97563019:1_REF_43267	3.8	46 +/- 2%	-	69	67	0	2	no	-	mmu-miR-12188-3p	-	-	cggacagcagucacugcucugu	ugagggcagcgucgcuguc	ugagggcagcgucgcugucgguccgcacacacgggcucgacggacagcagucacugcucugu	8_dna:primary_assembly_primary_assembly:EquCab3.0:8:1:97563019:1_REF:96783122..96783184:+
1_dna:primary_assembly_primary_assembly:EquCab3.0:1:1:188260577:1_REF_16250	3.7	46 +/- 2%	-	46	46	0	0	no	-	hsa-miR-3649	-	-	agggaccuggccagagcug	gcugggacggagcccugc	agggaccuggccagagcugcgcaugccugagugguggcugggacggagcccugc	1_dna:primary_assembly_primary_assembly:EquCab3.0:1:1:188260577:1_REF:71644844..71644898:+
13_dna:primary_assembly_primary_assembly:EquCab3.0:13:1:43784481:1_REF_6205	3.7	46 +/- 2%	-	131	130	1	0	no	-	hsa-miR-6777-5p	-	-	ucggggaggcggggcggcc	aggcgcuucucauuggacg	aggcgcuucucauuggacgcccgggcugagguucuuuccugcagaaugaaagggaggcggggucgucggggaggcggggcggcc	13_dna:primary_assembly_primary_assembly:EquCab3.0:13:1:43784481:1_REF:2355198..2355282:+
13_dna:primary_assembly_primary_assembly:EquCab3.0:13:1:43784481:1_REF_6401	3.7	46 +/- 2%	-	94291	94291	0	0	no	-	hsa-miR-339-5p	-	-	ucccuguccuccaggagcuc	ccaccugcaaggggaagggaca	ucccuguccuccaggagcucaccaccugcaaggggaagggaca	13_dna:primary_assembly_primary_assembly:EquCab3.0:13:1:43784481:1_REF:12590024..12590067:+
13_dna:primary_assembly_primary_assembly:EquCab3.0:13:1:43784481:1_REF_6721	3.7	46 +/- 2%	-	29	29	0	0	no	-	hsa-miR-10396a-3p	-	-	cgccccgggcucaggagc	ucaggaggagggguuggag	ucaggaggagggguuggagggggugggcacucacgucgccccgggcucaggagc	13_dna:primary_assembly_primary_assembly:EquCab3.0:13:1:43784481:1_REF:36261358..36261412:+
13_dna:primary_assembly_primary_assembly:EquCab3.0:13:1:43784481:1_REF_7235	3.7	46 +/- 2%	-	298	262	0	36	no	-	hsa-miR-221-5p	-	-	cccuggcaccaguguaugggacug	gccccaaccuguugccagccc	cccuggcaccaguguaugggacugaagucuuggauuucuguacccugccccaaccuguugccagccc	13_dna:primary_assembly_primary_assembly:EquCab3.0:13:1:43784481:1_REF:20105439..20105506:-
13_dna:primary_assembly_primary_assembly:EquCab3.0:13:1:43784481:1_REF_7524	3.7	46 +/- 2%	-	60	60	0	0	no	-	mmu-miR-7056-3p	-	-	ucucaccuguggccguuguuc	gcuggggcacaggagcagca	gcuggggcacaggagcagcagggcguguguggggccugucucaccuguggccguuguuc	13_dna:primary_assembly_primary_assembly:EquCab3.0:13:1:43784481:1_REF:41397377..41397436:-
14_dna:primary_assembly_primary_assembly:EquCab3.0:14:1:94600235:1_REF_7682	3.7	46 +/- 2%	-	196	45	0	151	no	-	hsa-miR-6778-3p	-	-	agccucccccugcccuucagg	ucuggaggacguggggaguaagcuca	ucuggaggacguggggaguaagcucaggaacucaggccagggcugagccucccccugcccuucagg	14_dna:primary_assembly_primary_assembly:EquCab3.0:14:1:94600235:1_REF:4117984..4118050:+
16_dna:primary_assembly_primary_assembly:EquCab3.0:16:1:88962352:1_REF_11301	3.7	46 +/- 2%	-	37	25	0	12	no	-	hsa-miR-7109-3p	-	-	aaagccucacagcaggagacugc	cgucuccugacuguagagc	cgucuccugacuguagagcucugagaggugaagaaacuugcucaaagccucacagcaggagacugc	16_dna:primary_assembly_primary_assembly:EquCab3.0:16:1:88962352:1_REF:48785765..48785831:+
19_dna:primary_assembly_primary_assembly:EquCab3.0:19:1:62681739:1_REF_14892	3.7	46 +/- 2%	-	199	37	0	162	no	-	hsa-miR-1224-3p	-	-	ccccaccuccucucuccucagg	gugaggacucgggagguggag	gugaggacucgggagguggaggguggcacugccagggccagggcgccgucucagcucgcuucuccccccaccuccucucuccucagg	19_dna:primary_assembly_primary_assembly:EquCab3.0:19:1:62681739:1_REF:24934885..24934972:+
22_dna:primary_assembly_primary_assembly:EquCab3.0:22:1:50928189:1_REF_22415	3.7	46 +/- 2%	-	27	24	0	3	no	-	hsa-miR-1200	-	-	uuccugagccacucccaaaga	ucucggggugugugucaggagg	ucucggggugugugucaggaggcguguuagaaaagcuguuuccugagccacucccaaaga	22_dna:primary_assembly_primary_assembly:EquCab3.0:22:1:50928189:1_REF:23702989..23703049:+
22_dna:primary_assembly_primary_assembly:EquCab3.0:22:1:50928189:1_REF_23377	3.7	46 +/- 2%	-	441	441	0	0	no	-	hsa-miR-339-5p	-	-	ucccuguccuccaggggcua	guucaggguaggggugggaag	ucccuguccuccaggggcuaggggguuuggaggacucuggccucgggcucugcagugaccccgguucaggguaggggugggaag	22_dna:primary_assembly_primary_assembly:EquCab3.0:22:1:50928189:1_REF:49972073..49972157:-
25_dna:primary_assembly_primary_assembly:EquCab3.0:25:1:40282968:1_REF_25891	3.7	46 +/- 2%	-	370	369	1	0	no	-	hsa-miR-4329	-	-	ucugagaccuggucccuuga	aggggugcagagcugcugggagc	aggggugcagagcugcugggagccuggaggcugggugagggcacaggcucugagaccuggucccuuga	25_dna:primary_assembly_primary_assembly:EquCab3.0:25:1:40282968:1_REF:39171183..39171251:+
29_dna:primary_assembly_primary_assembly:EquCab3.0:29:1:34776120:1_REF_28739	3.7	46 +/- 2%	-	253	251	0	2	no	-	hsa-miR-1910-3p	-	-	aaggcagagcuggacccuagga	cagggucugccugagcuucugg	cagggucugccugagcuucugggucaggaccagaaggcagagcuggacccuagga	29_dna:primary_assembly_primary_assembly:EquCab3.0:29:1:34776120:1_REF:29547423..29547478:+
5_dna:primary_assembly_primary_assembly:EquCab3.0:5:1:96759418:1_REF_36360	3.7	46 +/- 2%	-	27	26	0	1	no	-	hsa-miR-1207-3p	-	-	acagcuggccuauagauccuuga	ucagggacuugugugcuugcu	acagcuggccuauagauccuugacacagagcuaucagggacuugugugcuugcu	5_dna:primary_assembly_primary_assembly:EquCab3.0:5:1:96759418:1_REF:38804863..38804917:+
5_dna:primary_assembly_primary_assembly:EquCab3.0:5:1:96759418:1_REF_37332	3.7	46 +/- 2%	-	82	80	0	2	no	-	hsa-miR-3126-3p	-	-	caucuggcuugugcuccccagg	gagggggaccaggccugga	gagggggaccaggccuggaggguugcgaccccuuccaucuggcuugugcuccccagg	5_dna:primary_assembly_primary_assembly:EquCab3.0:5:1:96759418:1_REF:31484529..31484586:-
6_dna:primary_assembly_primary_assembly:EquCab3.0:6:1:87230776:1_REF_38781	3.7	46 +/- 2%	-	1904	1513	0	391	no	-	mmu-miR-12189-3p	-	-	uuggccugucuuucccaggauc	aagggaaaggugggucaaggag	aagggaaaggugggucaaggaguugcaccaucccuuggccugucuuucccaggauc	6_dna:primary_assembly_primary_assembly:EquCab3.0:6:1:87230776:1_REF:71091975..71092031:+
6_dna:primary_assembly_primary_assembly:EquCab3.0:6:1:87230776:1_REF_38932	3.7	46 +/- 2%	-	38	30	7	1	no	-	hsa-miR-3660	-	-	gcugacagugccggaguc	uccggcaccaacagccccgagg	gcugacagugccggaguccguuugcgccgcucggaagucggcucgcaguucgggggaucauguccggcaccaacagccccgagg	6_dna:primary_assembly_primary_assembly:EquCab3.0:6:1:87230776:1_REF:80079284..80079368:+
6_dna:primary_assembly_primary_assembly:EquCab3.0:6:1:87230776:1_REF_39032	3.7	46 +/- 2%	-	11603	11603	0	0	no	-	hsa-miR-4707-5p	-	-	uccccggcuccuccacca	ggggacaagcugacgggggc	uccccggcuccuccaccagcaccaagggggacaagcugacgggggc	6_dna:primary_assembly_primary_assembly:EquCab3.0:6:1:87230776:1_REF:85075239..85075285:+
7_dna:primary_assembly_primary_assembly:EquCab3.0:7:1:100787686:1_REF_39985	3.7	46 +/- 2%	-	17	17	0	0	no	-	hsa-miR-2861	-	-	ggggccugagcugaagga	cugcacgcucgggcaacgu	cugcacgcucgggcaacgucguggguucuggacgcggccgugccugcuggccucacccgacccucacggggccugagcugaagga	7_dna:primary_assembly_primary_assembly:EquCab3.0:7:1:100787686:1_REF:314952..315037:+
7_dna:primary_assembly_primary_assembly:EquCab3.0:7:1:100787686:1_REF_41334	3.7	46 +/- 2%	-	103	103	0	0	no	-	mmu-miR-6356	-	-	uccccagauucugcucgcucug	gaguaagcaguaacugggggcg	gaguaagcaguaacugggggcgguggcucgcguucuggaacguccccagauucugcucgcucug	7_dna:primary_assembly_primary_assembly:EquCab3.0:7:1:100787686:1_REF:3094700..3094764:-
8_dna:primary_assembly_primary_assembly:EquCab3.0:8:1:97563019:1_REF_42363	3.7	46 +/- 2%	-	19	19	0	0	no	-	hsa-miR-345-5p	-	-	ccugacucgcucucuuccccagg	cggggagggcagcuuggagggag	cggggagggcagcuuggagggagcgcccggcaguggcagcccugacucgcucucuuccccagg	8_dna:primary_assembly_primary_assembly:EquCab3.0:8:1:97563019:1_REF:5221154..5221217:+
9_dna:primary_assembly_primary_assembly:EquCab3.0:9:1:85793548:1_REF_44217	3.7	46 +/- 2%	-	17	17	0	0	no	-	hsa-miR-9900	-	-	gcagguccaggagcccug	ucgcccuggacaggugc	ucgcccuggacaggugcacaaguuagacgcacccgggacaggcugagccgggugaaaggccgggcgcagguccaggagcccug	9_dna:primary_assembly_primary_assembly:EquCab3.0:9:1:85793548:1_REF:6366344..6366427:+
9_dna:primary_assembly_primary_assembly:EquCab3.0:9:1:85793548:1_REF_44673	3.7	46 +/- 2%	-	27	27	0	0	no	-	hsa-miR-486-3p	-	-	uggggcaggagcagagcu	cucuggcgaacacu	cucuggcgaacacucagauuguuucuggcaagccguggggaggucugguggggcaggagcagagcu	9_dna:primary_assembly_primary_assembly:EquCab3.0:9:1:85793548:1_REF:80338858..80338924:+
9_dna:primary_assembly_primary_assembly:EquCab3.0:9:1:85793548:1_REF_44765	3.7	46 +/- 2%	-	33	33	0	0	no	-	hsa-miR-6801-3p	-	-	uccccugccgucuggacgccu	gcccuguggcagguacccaggaga	gcccuguggcagguacccaggagaugguggcuucauuucuccccugccgucuggacgccu	9_dna:primary_assembly_primary_assembly:EquCab3.0:9:1:85793548:1_REF:84384419..84384479:+
X_dna:primary_assembly_primary_assembly:EquCab3.0:X:1:128206784:1_REF_45812	3.7	46 +/- 2%	-	115	115	0	0	no	-	hsa-miR-3199	-	-	ugggacugagcuccgcgggcguga	gcggcuuugcggaugaggaggucccugu	ugggacugagcuccgcgggcgugaggaauccccgcggcuuugcggaugaggaggucccugu	X_dna:primary_assembly_primary_assembly:EquCab3.0:X:1:128206784:1_REF:44424273..44424334:+
1_dna:primary_assembly_primary_assembly:EquCab3.0:1:1:188260577:1_REF_16348	3.6	46 +/- 2%	-	72	72	0	0	no	-	hsa-miR-3664-3p	-	-	ucucaggagggaggcgacuguu	caguugcuucuccucuugcaagaaa	ucucaggagggaggcgacuguuacugccggacacaccgucaacaguugcuucuccucuugcaagaaa	1_dna:primary_assembly_primary_assembly:EquCab3.0:1:1:188260577:1_REF:80799456..80799523:+
1_dna:primary_assembly_primary_assembly:EquCab3.0:1:1:188260577:1_REF_16721	3.6	46 +/- 2%	-	597	580	0	17	no	-	hsa-miR-3136-5p	-	-	cugacugaguccuauucccuu	uggggcauagagcucagugucg	uggggcauagagcucagugucggcaugggagcccuggccugacugaguccuauucccuu	1_dna:primary_assembly_primary_assembly:EquCab3.0:1:1:188260577:1_REF:120434450..120434509:+
1_dna:primary_assembly_primary_assembly:EquCab3.0:1:1:188260577:1_REF_18004	3.6	46 +/- 2%	-	18	18	0	0	no	-	hsa-miR-532-3p	-	-	ccucccacgcccaaggcuuc	ggccuggggcugcgggcaugg	ggccuggggcugcgggcauggcagucugucccucccacgcccaaggcuuc	1_dna:primary_assembly_primary_assembly:EquCab3.0:1:1:188260577:1_REF:60224807..60224857:-
1_dna:primary_assembly_primary_assembly:EquCab3.0:1:1:188260577:1_REF_18051	3.6	46 +/- 2%	-	191	190	0	1	no	-	mmu-miR-3113-3p	-	-	uccuggccgccacugcgcug	cagucucagcgguugccagggca	uccuggccgccacugcgcuggugugugugugaggggccagucucagcgguugccagggca	1_dna:primary_assembly_primary_assembly:EquCab3.0:1:1:188260577:1_REF:68329585..68329645:-
1_dna:primary_assembly_primary_assembly:EquCab3.0:1:1:188260577:1_REF_19053	3.6	46 +/- 2%	-	19	19	0	0	no	-	mmu-miR-688	-	-	gcgcaggcucuguggcca	gccucccagucugugcuc	gcgcaggcucuguggccacgcugggccucccagucugugcuc	1_dna:primary_assembly_primary_assembly:EquCab3.0:1:1:188260577:1_REF:173078324..173078366:-
11_dna:primary_assembly_primary_assembly:EquCab3.0:11:1:61676917:1_REF_4198	3.6	46 +/- 2%	-	116	116	0	0	no	-	mmu-miR-7677-5p	-	-	gguggugaugaggaugucucugagc	ucaggacucucaagaacucagcug	ucaggacucucaagaacucagcuggcucuccugcuggccuacuagguggugaugaggaugucucugagc	11_dna:primary_assembly_primary_assembly:EquCab3.0:11:1:61676917:1_REF:26133119..26133188:-
11_dna:primary_assembly_primary_assembly:EquCab3.0:11:1:61676917:1_REF_4619	3.6	46 +/- 2%	-	80	80	0	0	no	-	hsa-miR-6762-3p	-	-	uggcugcugcacggcucc	ggcggcugcagcccau	uggcugcugcacggcuccuggaggcagggcggcugcagcccau	11_dna:primary_assembly_primary_assembly:EquCab3.0:11:1:61676917:1_REF:48215904..48215947:-
12_dna:primary_assembly_primary_assembly:EquCab3.0:12:1:36992759:1_REF_5996	3.6	46 +/- 2%	-	30	5	0	25	no	-	hsa-miR-612	-	-	gcugggcauggugugggggcag	cugcccacuccugcccugcagg	gcugggcauggugugggggcagggaagagggaugcccgagugcugaccccugcccacuccugcccugcagg	12_dna:primary_assembly_primary_assembly:EquCab3.0:12:1:36992759:1_REF:30904502..30904573:-
15_dna:primary_assembly_primary_assembly:EquCab3.0:15:1:92851403:1_REF_9378	3.6	46 +/- 2%	-	40	40	0	0	no	-	hsa-miR-939-3p	-	-	uccugggcugcaggggaugccg	gcuccggcaguaccuccugggcagg	uccugggcugcaggggaugccgcugauggggcuccggcaguaccuccugggcagg	15_dna:primary_assembly_primary_assembly:EquCab3.0:15:1:92851403:1_REF:16753253..16753308:+
16_dna:primary_assembly_primary_assembly:EquCab3.0:16:1:88962352:1_REF_11495	3.6	46 +/- 2%	-	49	49	0	0	no	-	hsa-miR-548s	-	-	uuggccaagagcaccugccu	gcagguguuauuggcaucaggu	gcagguguuauuggcaucaggucagccggcuuggccaagagcaccugccu	16_dna:primary_assembly_primary_assembly:EquCab3.0:16:1:88962352:1_REF:77120847..77120897:+
2_dna:primary_assembly_primary_assembly:EquCab3.0:2:1:121350024:1_REF_29639	3.6	46 +/- 2%	-	31	16	15	0	no	-	hsa-miR-518a-5p	-	-	cugcaaagguauggccug	ggacacggccuucauguacag	ggacacggccuucauguacagcgacggccaguccgagagcauccugggcggccuggggcucgggcugggcggcggcgacugcaaagguauggccug	2_dna:primary_assembly_primary_assembly:EquCab3.0:2:1:121350024:1_REF:34857778..34857874:+
2_dna:primary_assembly_primary_assembly:EquCab3.0:2:1:121350024:1_REF_29641	3.6	46 +/- 2%	-	28	16	12	0	no	-	hsa-miR-518a-5p	-	-	cugcaaagguauggccug	ggccuucauuuacaccg	ggccuucauuuacaccgacggccaguccgagaccauccugggcggccuggggcucgggcugggcggcggcgacugcaaagguauggccug	2_dna:primary_assembly_primary_assembly:EquCab3.0:2:1:121350024:1_REF:34878072..34878162:+
2_dna:primary_assembly_primary_assembly:EquCab3.0:2:1:121350024:1_REF_29643	3.6	46 +/- 2%	-	28	16	12	0	no	-	hsa-miR-518a-5p	-	-	cugcaaagguauggccug	ggccuucauuuacaccg	ggccuucauuuacaccgacggccaguccgagaccauccugggcggccuggggcucgggcugggcggcggcgacugcaaagguauggccug	2_dna:primary_assembly_primary_assembly:EquCab3.0:2:1:121350024:1_REF:34901578..34901668:+
2_dna:primary_assembly_primary_assembly:EquCab3.0:2:1:121350024:1_REF_30468	3.6	46 +/- 2%	-	16	16	0	0	no	-	mmu-miR-7656-3p	-	-	acaggcugagagggaacc	uuuucucgaaaaggccaguac	uuuucucgaaaaggccaguacgggucacaggcugagagggaacc	2_dna:primary_assembly_primary_assembly:EquCab3.0:2:1:121350024:1_REF:16855171..16855215:-
20_dna:primary_assembly_primary_assembly:EquCab3.0:20:1:65343332:1_REF_20133	3.6	46 +/- 2%	-	71	69	0	2	no	-	hsa-miR-6813-3p	-	-	caccuuggcucuagacug	uggaagggaguagaggguggg	uggaagggaguagagggugggauucaggggcuucaagcugagcucuaugugaggccuggcccccuccccaccuuggcucuagacug	20_dna:primary_assembly_primary_assembly:EquCab3.0:20:1:65343332:1_REF:43357370..43357456:+
20_dna:primary_assembly_primary_assembly:EquCab3.0:20:1:65343332:1_REF_20264	3.6	46 +/- 2%	-	104	104	0	0	no	-	hsa-miR-6090	-	-	ggggagcgugcgcgcgggug	cccuccgccucuugccaa	cccuccgccucuugccaauggggagcgugcgcgcgggug	20_dna:primary_assembly_primary_assembly:EquCab3.0:20:1:65343332:1_REF:2097531..2097570:-
21_dna:primary_assembly_primary_assembly:EquCab3.0:21:1:58984458:1_REF_21329	3.6	46 +/- 2%	-	33	33	0	0	no	-	hsa-miR-939-3p	-	-	gccugggcuggagccacc	ugaucacagccgugucu	ugaucacagccgugucuggggucagaaaggagcgccugucaggccugggcuggagccacc	21_dna:primary_assembly_primary_assembly:EquCab3.0:21:1:58984458:1_REF:3841586..3841646:+
21_dna:primary_assembly_primary_assembly:EquCab3.0:21:1:58984458:1_REF_21334	3.6	46 +/- 2%	-	56	56	0	0	no	-	mmu-miR-7012-3p	-	-	ugaccugucugucgucgcagg	cgcucggcagcaguaccgc	ugaccugucugucgucgcaggcgcccgcucggcagcaguaccgc	21_dna:primary_assembly_primary_assembly:EquCab3.0:21:1:58984458:1_REF:3969454..3969498:+
22_dna:primary_assembly_primary_assembly:EquCab3.0:22:1:50928189:1_REF_23070	3.6	46 +/- 2%	-	24	24	0	0	no	-	hsa-miR-4476	-	-	gaggaagggagggcgccu	gccgggcuuccuccu	gccgggcuuccuccugagaaaggcuggaaggagccuucagaggcugagggaggaagggagggcgccu	22_dna:primary_assembly_primary_assembly:EquCab3.0:22:1:50928189:1_REF:28848489..28848556:-
24_dna:primary_assembly_primary_assembly:EquCab3.0:24:1:48288683:1_REF_24799	3.6	46 +/- 2%	-	41	41	0	0	no	-	hsa-miR-4723-5p	-	-	agggggagagacaaacug	guuuucuccccacucg	guuuucuccccacucgguggucccugcugaccaagcucgcaggcugagggggagagacaaacug	24_dna:primary_assembly_primary_assembly:EquCab3.0:24:1:48288683:1_REF:46961553..46961617:+
28_dna:primary_assembly_primary_assembly:EquCab3.0:28:1:47348498:1_REF_28225	3.6	46 +/- 2%	-	24	24	0	0	no	-	hsa-miR-7974	-	-	aggcuguggggcugcagc	ugcgcccuccugg	aggcuguggggcugcagccaugucuggcagaagcugcgcccuccugg	28_dna:primary_assembly_primary_assembly:EquCab3.0:28:1:47348498:1_REF:34168008..34168055:-
29_dna:primary_assembly_primary_assembly:EquCab3.0:29:1:34776120:1_REF_28536	3.6	46 +/- 2%	-	42	32	10	0	no	-	mmu-miR-7059-5p	-	-	cccggggacccggcgggc	gggaggggcccggggcg	cccggggacccggcgggcgcgggggcggcgcccggggcgggggggggggggggggggaccggcgggggaggggcccggggcg	29_dna:primary_assembly_primary_assembly:EquCab3.0:29:1:34776120:1_REF:4469573..4469655:+
4_dna:primary_assembly_primary_assembly:EquCab3.0:4:1:109462549:1_REF_34874	3.6	46 +/- 2%	-	161257	161257	0	0	no	-	hsa-miR-3156-3p	-	-	cucccacugcuucacuugacuagc	ugcacgggguggggugggguagggacgcg	cucccacugcuucacuugacuagccuuuugcugcacgggguggggugggguagggacgcg	4_dna:primary_assembly_primary_assembly:EquCab3.0:4:1:109462549:1_REF:101545194..101545254:+
5_dna:primary_assembly_primary_assembly:EquCab3.0:5:1:96759418:1_REF_36415	3.6	46 +/- 2%	-	362	360	0	2	no	-	mmu-miR-1936	-	-	caacugacugaccuuucuucu	ugcagaggggaaggcaggggugug	ugcagaggggaaggcagggguguggagcuuuugccaggcacaacugacugaccuuucuucu	5_dna:primary_assembly_primary_assembly:EquCab3.0:5:1:96759418:1_REF:39852647..39852708:+
6_dna:primary_assembly_primary_assembly:EquCab3.0:6:1:87230776:1_REF_38221	3.6	46 +/- 2%	-	85	81	0	4	no	-	hsa-miR-4693-5p	-	-	cuacugugugaccuuggacuuga	acuugcccagggucacacagc	acuugcccagggucacacagccacugagugacuugacaagcuacugugugaccuuggacuuga	6_dna:primary_assembly_primary_assembly:EquCab3.0:6:1:87230776:1_REF:20043975..20044038:+
8_dna:primary_assembly_primary_assembly:EquCab3.0:8:1:97563019:1_REF_43734	3.6	46 +/- 2%	-	69	67	0	2	no	-	hsa-miR-874-5p	-	-	uggccccaggucacucagcug	ugguugagggaaauggaagcacaga	ugguugagggaaauggaagcacagagcccuaaagucacuggccccaggucacucagcug	8_dna:primary_assembly_primary_assembly:EquCab3.0:8:1:97563019:1_REF:26885485..26885544:-
9_dna:primary_assembly_primary_assembly:EquCab3.0:9:1:85793548:1_REF_44787	3.6	46 +/- 2%	-	72	72	0	0	no	-	mmu-miR-1929-3p	-	-	uagcucauguguccuuccu	gaagggguagugugagcuggg	gaagggguagugugagcugggaggagugugccuagcucauguguccuuccu	9_dna:primary_assembly_primary_assembly:EquCab3.0:9:1:85793548:1_REF:84858475..84858526:+
9_dna:primary_assembly_primary_assembly:EquCab3.0:9:1:85793548:1_REF_45355	3.6	46 +/- 2%	-	43	43	0	0	no	-	mmu-miR-5110	-	-	ggaggaggggcugcagccc	gcuccccacauaaucccauccug	ggaggaggggcugcagcccggccgcccgagcuccccacauaaucccauccug	9_dna:primary_assembly_primary_assembly:EquCab3.0:9:1:85793548:1_REF:82639114..82639166:-
1_dna:primary_assembly_primary_assembly:EquCab3.0:1:1:188260577:1_REF_17129	3.5	46 +/- 2%	-	365	364	1	0	no	-	mmu-miR-6958-3p	-	-	gcagcugccugggggcug	gcugaggggguggggg	gcugaggggguggggggccccagagcagacacuggggucgggguggggcagggcagcugccugggggcug	1_dna:primary_assembly_primary_assembly:EquCab3.0:1:1:188260577:1_REF:148150223..148150293:+
1_dna:primary_assembly_primary_assembly:EquCab3.0:1:1:188260577:1_REF_17698	3.5	46 +/- 2%	-	13	13	0	0	no	-	hsa-miR-4254	-	-	uccuggagggccuggcug	gaaggccugaagaagggca	gaaggccugaagaagggcaugcucaucucccugggguagaagggagaccaaggagagacuguguccuggagggccuggcug	1_dna:primary_assembly_primary_assembly:EquCab3.0:1:1:188260577:1_REF:26835865..26835946:-
11_dna:primary_assembly_primary_assembly:EquCab3.0:11:1:61676917:1_REF_2859	3.5	46 +/- 2%	-	33	33	0	0	no	-	hsa-miR-3136-5p	-	-	uugacugauccuucugccuccagg	cgggugggaaggguggcaaag	cgggugggaaggguggcaaagcucuggcuggggagcggcuccucgucccgggauacaggguuauugacugauccuucugccuccagg	11_dna:primary_assembly_primary_assembly:EquCab3.0:11:1:61676917:1_REF:20861359..20861446:+
13_dna:primary_assembly_primary_assembly:EquCab3.0:13:1:43784481:1_REF_7150	3.5	46 +/- 2%	-	20	20	0	0	no	-	hsa-miR-6748-3p	-	-	uccuguccugagcugcccca	ggaagcugcaugcaggggu	ggaagcugcaugcaggggugcucccuccuguccugagcugcccca	13_dna:primary_assembly_primary_assembly:EquCab3.0:13:1:43784481:1_REF:12117529..12117574:-
14_dna:primary_assembly_primary_assembly:EquCab3.0:14:1:94600235:1_REF_7689	3.5	46 +/- 2%	-	211	211	0	0	no	-	mmu-miR-7235-3p	-	-	ucugacuugccucaacccucagc	cagggguggggaagggucagggg	cagggguggggaagggucagggguagccuguucucugacuugccucaacccucagc	14_dna:primary_assembly_primary_assembly:EquCab3.0:14:1:94600235:1_REF:4525227..4525283:+
14_dna:primary_assembly_primary_assembly:EquCab3.0:14:1:94600235:1_REF_8310	3.5	46 +/- 2%	-	289	289	0	0	no	-	hsa-miR-574-3p	-	-	cacgcucaugcacacaccuaa	cuauguguguaugugcgugcg	cacgcucaugcacacaccuaagauacaagcaggcaaaguguuuagauugugugucuauguguguaugugcgugcg	14_dna:primary_assembly_primary_assembly:EquCab3.0:14:1:94600235:1_REF:75560099..75560174:+
14_dna:primary_assembly_primary_assembly:EquCab3.0:14:1:94600235:1_REF_8609	3.5	46 +/- 2%	-	118	118	0	0	no	-	mmu-miR-3081-5p	-	-	cacuggaggagagggcug	guccucugaccuguucc	cacuggaggagagggcugcccaacugaagcugcggcugccucgggagagggaagcuggagggaaguccucugaccuguucc	14_dna:primary_assembly_primary_assembly:EquCab3.0:14:1:94600235:1_REF:8863338..8863419:-
18_dna:primary_assembly_primary_assembly:EquCab3.0:18:1:82641348:1_REF_13876	3.5	46 +/- 2%	-	13	13	0	0	no	-	hsa-miR-3141	-	-	cagggcgggcgagguggg	ugucucugcucgcucuuac	cagggcgggcgaggugggcggcugcgguucccccaccccacggcuucugucucugcucgcucuuac	18_dna:primary_assembly_primary_assembly:EquCab3.0:18:1:82641348:1_REF:74774757..74774823:+
2_dna:primary_assembly_primary_assembly:EquCab3.0:2:1:121350024:1_REF_30376	3.5	46 +/- 2%	-	35	35	0	0	no	-	mmu-miR-12189-3p	-	-	uuggccuggacucacaccugacu	gugggugugucugcaggucgcau	gugggugugucugcaggucgcaugccgccugagaacgcuuggccuggacucacaccugacu	2_dna:primary_assembly_primary_assembly:EquCab3.0:2:1:121350024:1_REF:10871148..10871209:-
2_dna:primary_assembly_primary_assembly:EquCab3.0:2:1:121350024:1_REF_30601	3.5	46 +/- 2%	-	16	16	0	0	no	-	hsa-miR-4299	-	-	gcuggugauggccgcggc	caggguucuuggcaggau	gcuggugauggccgcggcuguuggaaaucaggguucuuggcaggau	2_dna:primary_assembly_primary_assembly:EquCab3.0:2:1:121350024:1_REF:25884252..25884298:-
2_dna:primary_assembly_primary_assembly:EquCab3.0:2:1:121350024:1_REF_30602	3.5	46 +/- 2%	-	16	16	0	0	no	-	hsa-miR-4299	-	-	gcuggugauggccgcggc	aggggccgagcgcacac	aggggccgagcgcacacagggacugugcuggugauggccgcggc	2_dna:primary_assembly_primary_assembly:EquCab3.0:2:1:121350024:1_REF:25884280..25884324:-
20_dna:primary_assembly_primary_assembly:EquCab3.0:20:1:65343332:1_REF_20125	3.5	46 +/- 2%	-	57	50	0	7	no	-	hsa-miR-943	-	-	cugacuguugggugcuccccaga	aggggaguaggacacagcaguga	aggggaguaggacacagcagugaaggacuagggaggagaagcugacuguugggugcuccccaga	20_dna:primary_assembly_primary_assembly:EquCab3.0:20:1:65343332:1_REF:42967594..42967658:+
20_dna:primary_assembly_primary_assembly:EquCab3.0:20:1:65343332:1_REF_20246	3.5	46 +/- 2%	-	7350	7350	0	0	no	-	hsa-miR-27a-3p	-	-	uucacagugguuaaguuca	ugcucugcuacuguggcca	uucacagugguuaaguucacgugcucugcuacuguggcca	20_dna:primary_assembly_primary_assembly:EquCab3.0:20:1:65343332:1_REF:63830870..63830910:+
20_dna:primary_assembly_primary_assembly:EquCab3.0:20:1:65343332:1_REF_21067	3.5	46 +/- 2%	-	77	76	1	0	no	-	hsa-miR-500a-3p	-	-	cugcaccuggcuguggagacc	gcuccaagcuggugcccga	cugcaccuggcuguggagacccaggaacggggucuggugcaguuccugcuccaagcuggugcccga	20_dna:primary_assembly_primary_assembly:EquCab3.0:20:1:65343332:1_REF:44027618..44027684:-
22_dna:primary_assembly_primary_assembly:EquCab3.0:22:1:50928189:1_REF_22729	3.5	46 +/- 2%	-	58	58	0	0	no	-	mmu-miR-1895	-	-	accccgaggccgaggcug	ccccugccugggggaugc	ccccugccugggggaugcagccaccccgaggccgaggcug	22_dna:primary_assembly_primary_assembly:EquCab3.0:22:1:50928189:1_REF:45238160..45238200:+
24_dna:primary_assembly_primary_assembly:EquCab3.0:24:1:48288683:1_REF_24443	3.5	46 +/- 2%	-	68	68	0	0	no	-	mmu-miR-3965	-	-	ugcuuaucugagugucugc	agaggcggccacagaggcaau	agaggcggccacagaggcaauaaaccgugcuuaucugagugucugc	24_dna:primary_assembly_primary_assembly:EquCab3.0:24:1:48288683:1_REF:20338545..20338591:+
26_dna:primary_assembly_primary_assembly:EquCab3.0:26:1:43147642:1_REF_26986	3.5	46 +/- 2%	-	2222	2197	21	4	no	-	mmu-miR-6934-3p	-	-	accucugcacccauguggccuga	agauauggggucgguggggguc	agauauggggucggugggggucaggcuccuuggaugcucagaucuggccagucgagaugcagagaccucugcacccauguggccuga	26_dna:primary_assembly_primary_assembly:EquCab3.0:26:1:43147642:1_REF:41284893..41284980:-
29_dna:primary_assembly_primary_assembly:EquCab3.0:29:1:34776120:1_REF_28698	3.5	46 +/- 2%	-	106	106	0	0	no	-	hsa-miR-4685-5p	-	-	uccagggcuggaaggagcu	ccucagauccuaggcc	uccagggcuggaaggagcucagcccacagaugugggucagagccucagauccuaggcc	29_dna:primary_assembly_primary_assembly:EquCab3.0:29:1:34776120:1_REF:24268629..24268687:+
31_dna:primary_assembly_primary_assembly:EquCab3.0:31:1:26001039:1_REF_32174	3.5	46 +/- 2%	-	14	14	0	0	no	-	mmu-miR-7012-5p	-	-	gaggagagggacucagcc	cugugcauggacccaacuucug	cugugcauggacccaacuucuggcuugcugagaggcuggugacagcuguaggagggcaaagaggagagggacucagcc	31_dna:primary_assembly_primary_assembly:EquCab3.0:31:1:26001039:1_REF:8059435..8059513:-
6_dna:primary_assembly_primary_assembly:EquCab3.0:6:1:87230776:1_REF_38105	3.5	46 +/- 2%	-	196	196	0	0	no	-	hsa-miR-4286	-	-	uccccacuggcgcugucggau	cugacagaccgccccaguguggggc	cugacagaccgccccaguguggggcggaacacaggcuccccacuggcgcugucggau	6_dna:primary_assembly_primary_assembly:EquCab3.0:6:1:87230776:1_REF:7827423..7827480:+
6_dna:primary_assembly_primary_assembly:EquCab3.0:6:1:87230776:1_REF_38403	3.5	46 +/- 2%	-	89	87	1	1	no	-	hsa-miR-4793-3p	-	-	ccugcacuucucccaccacagc	ugggagggaggaggaacaga	ugggagggaggaggaacagacaguggcccaaggagacaggucacagugccugcacuucucccaccacagc	6_dna:primary_assembly_primary_assembly:EquCab3.0:6:1:87230776:1_REF:35359304..35359374:+
7_dna:primary_assembly_primary_assembly:EquCab3.0:7:1:100787686:1_REF_41811	3.5	46 +/- 2%	-	43	43	0	0	no	-	mmu-miR-5046	-	-	agcucccgcugccccuccagg	cggagaggugcuguuccgggagagcg	agcucccgcugccccuccaggggguccguucagcggcuucggagaggugcuguuccgggagagcg	7_dna:primary_assembly_primary_assembly:EquCab3.0:7:1:100787686:1_REF:46242753..46242818:-
8_dna:primary_assembly_primary_assembly:EquCab3.0:8:1:97563019:1_REF_42335	3.5	46 +/- 2%	-	1778	1778	0	0	no	-	hsa-miR-339-5p	-	-	ccccuguccuccaggagcuu	ggccugaaggguaugggaggga	ggccugaaggguaugggagggaggcagugaggccaccccuguccuccaggagcuu	8_dna:primary_assembly_primary_assembly:EquCab3.0:8:1:97563019:1_REF:4043357..4043412:+
8_dna:primary_assembly_primary_assembly:EquCab3.0:8:1:97563019:1_REF_44151	3.5	46 +/- 2%	-	88	88	0	0	no	-	hsa-miR-4708-5p	-	-	agagaugccccaggggug	cccccaggugcagcccugc	agagaugccccaggggugcacaggauucaguuccaggagucugcugccagcccccaggugcagcccugc	8_dna:primary_assembly_primary_assembly:EquCab3.0:8:1:97563019:1_REF:94648567..94648636:-
1_dna:primary_assembly_primary_assembly:EquCab3.0:1:1:188260577:1_REF_16722	3.4	46 +/- 2%	-	580	580	0	0	no	-	hsa-miR-3136-5p	-	-	cugacugaguccuauucccuu	gcucccagugggaggugagcc	cugacugaguccuauucccuuuucagcggaagcuguaugugagcucccagugggaggugagcc	1_dna:primary_assembly_primary_assembly:EquCab3.0:1:1:188260577:1_REF:120434488..120434551:+
1_dna:primary_assembly_primary_assembly:EquCab3.0:1:1:188260577:1_REF_17420	3.4	46 +/- 2%	-	25	25	0	0	no	-	hsa-miR-6721-5p	-	-	agggcagggaccuggccu	cccguggucccucggcacac	agggcagggaccuggccugucuggcucaaggcugcaucccagggauucaaccugggccugguaccccguggucccucggcacac	1_dna:primary_assembly_primary_assembly:EquCab3.0:1:1:188260577:1_REF:185949566..185949650:+
1_dna:primary_assembly_primary_assembly:EquCab3.0:1:1:188260577:1_REF_18665	3.4	46 +/- 2%	-	21	21	0	0	no	-	hsa-miR-1184	-	-	ucugcagcugugccacgccu	gucugagucacagaggcugcgg	ucugcagcugugccacgccucuccccaaccucugcaugucauguggagccucgcagaguaggucugagucacagaggcugcgg	1_dna:primary_assembly_primary_assembly:EquCab3.0:1:1:188260577:1_REF:128702738..128702821:-
10_dna:primary_assembly_primary_assembly:EquCab3.0:10:1:85155674:1_REF_1791	3.4	46 +/- 2%	-	29	28	0	1	no	-	hsa-miR-372-5p	-	-	acucaaaugucgcagcacuuu	agagugcuuccacauuugagucc	acucaaaugucgcagcacuuuccaucccgauguucgaagagugcuuccacauuugagucc	10_dna:primary_assembly_primary_assembly:EquCab3.0:10:1:85155674:1_REF:23263031..23263091:-
10_dna:primary_assembly_primary_assembly:EquCab3.0:10:1:85155674:1_REF_440	3.4	46 +/- 2%	-	65	65	0	0	no	-	mmu-miR-5125	-	-	ucugccuguccccucugcccccagg	ugguccacagaggccggagccagaac	ucugccuguccccucugcccccaggaugaauacgacgacaucgugguccacagaggccggagccagaac	10_dna:primary_assembly_primary_assembly:EquCab3.0:10:1:85155674:1_REF:10005754..10005823:+
11_dna:primary_assembly_primary_assembly:EquCab3.0:11:1:61676917:1_REF_2992	3.4	46 +/- 2%	-	17	17	0	0	no	-	hsa-miR-3064-5p	-	-	acuggcuggcucugcccag	gggaagguggcuugccucugu	acuggcuggcucugcccagugcccacaccucgggaagguggcuugccucugu	11_dna:primary_assembly_primary_assembly:EquCab3.0:11:1:61676917:1_REF:25415841..25415893:+
11_dna:primary_assembly_primary_assembly:EquCab3.0:11:1:61676917:1_REF_4084	3.4	46 +/- 2%	-	124	124	0	0	no	-	hsa-miR-6887-3p	-	-	uccccuccgucuucucucucuagc	cagggugggcauggaauuaagg	cagggugggcauggaauuaaggauggcgaccccggucucuaaccuccccuccgucuucucucucuagc	11_dna:primary_assembly_primary_assembly:EquCab3.0:11:1:61676917:1_REF:22295213..22295281:-
12_dna:primary_assembly_primary_assembly:EquCab3.0:12:1:36992759:1_REF_5459	3.4	46 +/- 2%	-	37	37	0	0	no	-	mmu-miR-1906	-	-	agcagcagcagcgacggc	caggugugacuggaaugc	caggugugacuggaaugcgggccggcggcuucguaccagcaaccgcgacaccagcagcagcagcagcgacggc	12_dna:primary_assembly_primary_assembly:EquCab3.0:12:1:36992759:1_REF:32588420..32588493:+
13_dna:primary_assembly_primary_assembly:EquCab3.0:13:1:43784481:1_REF_7055	3.4	46 +/- 2%	-	143	143	0	0	no	-	mmu-miR-3475-3p	-	-	acuggaggcuucaucgucaggg	cugacaugguggcuccuggugu	acuggaggcuucaucgucaggggagaaauuuccagccuccugacaugguggcuccuggugu	13_dna:primary_assembly_primary_assembly:EquCab3.0:13:1:43784481:1_REF:8170420..8170481:-
14_dna:primary_assembly_primary_assembly:EquCab3.0:14:1:94600235:1_REF_7945	3.4	46 +/- 2%	-	4277	4277	0	0	no	-	hsa-miR-361-5p	-	-	uuaucagaaucuccagggg	ucucuagagguuuuucuaagu	ucucuagagguuuuucuaagugugggcuucuuucuaucuuuaucagaaucuccagggg	14_dna:primary_assembly_primary_assembly:EquCab3.0:14:1:94600235:1_REF:26962898..26962956:+
14_dna:primary_assembly_primary_assembly:EquCab3.0:14:1:94600235:1_REF_8957	3.4	46 +/- 2%	-	13	13	0	0	no	-	hsa-miR-4329	-	-	ucugagacagcccaggcu	ccugggcuucgcucagaca	ucugagacagcccaggcucagcaccgcagaauaaauuacaugauucgcugaaugccugggcuucgcucagaca	14_dna:primary_assembly_primary_assembly:EquCab3.0:14:1:94600235:1_REF:49090813..49090886:-
15_dna:primary_assembly_primary_assembly:EquCab3.0:15:1:92851403:1_REF_10635	3.4	46 +/- 2%	-	185	185	0	0	no	-	hsa-miR-6852-5p	-	-	accuggggaucugaggag	ccugguccccuuucuugc	accuggggaucugaggaggcccuuccagccccaaggcugggaaugcuccugguccccuuucuugc	15_dna:primary_assembly_primary_assembly:EquCab3.0:15:1:92851403:1_REF:71663966..71664031:-
15_dna:primary_assembly_primary_assembly:EquCab3.0:15:1:92851403:1_REF_9321	3.4	46 +/- 2%	-	12	10	2	0	no	-	hsa-miR-431-5p	-	-	ugucuugccccacccccacagg	ugugugcccagggcagggaga	ugugugcccagggcagggagaucuggaaaugccccaggguccuggcgcccucccauuuacaucugucuugccccacccccacagg	15_dna:primary_assembly_primary_assembly:EquCab3.0:15:1:92851403:1_REF:12020507..12020592:+
15_dna:primary_assembly_primary_assembly:EquCab3.0:15:1:92851403:1_REF_9821	3.4	46 +/- 2%	-	340	340	0	0	no	-	hsa-miR-423-3p	-	-	ggcucggucugaggccca	ggaaaugggaccuugcagg	ggaaaugggaccuugcagggaggucucagcagaaagccagagccaccuccaggcucggucugaggccca	15_dna:primary_assembly_primary_assembly:EquCab3.0:15:1:92851403:1_REF:68860867..68860936:+
16_dna:primary_assembly_primary_assembly:EquCab3.0:16:1:88962352:1_REF_10887	3.4	46 +/- 2%	-	37	37	0	0	no	-	hsa-miR-4655-5p	-	-	aaccggggucgucuccacccag	acguggagauggccgcuguggc	acguggagauggccgcuguggccgggagagcugacuaaccggggucgucuccacccag	16_dna:primary_assembly_primary_assembly:EquCab3.0:16:1:88962352:1_REF:6057674..6057732:+
16_dna:primary_assembly_primary_assembly:EquCab3.0:16:1:88962352:1_REF_10914	3.4	46 +/- 2%	-	17	15	2	0	no	-	hsa-miR-744-5p	-	-	ugcggggcgggcgggcgcc	aagccgcccucuuugcagg	ugcggggcgggcgggcgcccaucuggcgaggcgugacuggaaagccgcccucuuugcagg	16_dna:primary_assembly_primary_assembly:EquCab3.0:16:1:88962352:1_REF:7946732..7946792:+
18_dna:primary_assembly_primary_assembly:EquCab3.0:18:1:82641348:1_REF_13657	3.4	46 +/- 2%	-	15	15	0	0	no	-	hsa-miR-6742-3p	-	-	gccugggucucugcucug	cuccggagaguuugguuu	cuccggagaguuugguuuagcacggaucucgagaacaagguccucacugagccugggucucugcucug	18_dna:primary_assembly_primary_assembly:EquCab3.0:18:1:82641348:1_REF:52344928..52344996:+
20_dna:primary_assembly_primary_assembly:EquCab3.0:20:1:65343332:1_REF_19828	3.4	46 +/- 2%	-	120	120	0	0	no	-	hsa-miR-639	-	-	aucgcugcccucccgugccccagg	uggaggccaagaaggagcggaugagca	aucgcugcccucccgugccccagguacuacgcagcuguggaggccaagaaggagcggaugagca	20_dna:primary_assembly_primary_assembly:EquCab3.0:20:1:65343332:1_REF:32546211..32546275:+
3_dna:primary_assembly_primary_assembly:EquCab3.0:3:1:121351753:1_REF_32388	3.4	46 +/- 2%	-	42	42	0	0	no	-	hsa-miR-4521	-	-	ucuaaggacguuuucuucaggaga	accuggagagggaguucucaguaag	ucuaaggacguuuucuucaggagagcuuuagugucaccuggagagggaguucucaguaag	3_dna:primary_assembly_primary_assembly:EquCab3.0:3:1:121351753:1_REF:3800967..3801027:+
4_dna:primary_assembly_primary_assembly:EquCab3.0:4:1:109462549:1_REF_34862	3.4	46 +/- 2%	-	14	14	0	0	no	-	mmu-miR-6387	-	-	aggaauggcccugaagaaag	guccagggccggccuca	aggaauggcccugaagaaagcaacucugugaggcugcuucucagcaaccuuuguguccagggccggccuca	4_dna:primary_assembly_primary_assembly:EquCab3.0:4:1:109462549:1_REF:100325652..100325723:+
4_dna:primary_assembly_primary_assembly:EquCab3.0:4:1:109462549:1_REF_34864	3.4	46 +/- 2%	-	14	14	0	0	no	-	mmu-miR-6387	-	-	aggaauggcccugaagaaag	guccagggccggccuca	aggaauggcccugaagaaagcaacucugugaggcugcuucucagcaaccuuuguguccagggccggccuca	4_dna:primary_assembly_primary_assembly:EquCab3.0:4:1:109462549:1_REF:100616070..100616141:+
7_dna:primary_assembly_primary_assembly:EquCab3.0:7:1:100787686:1_REF_40158	3.4	46 +/- 2%	-	199	199	0	0	no	-	mmu-miR-5627-3p	-	-	ucagggcuccucacuccacagc	agcggaucacggagccugacu	ucagggcuccucacuccacagcuaccugucccaccuggagcggaucacggagccugacu	7_dna:primary_assembly_primary_assembly:EquCab3.0:7:1:100787686:1_REF:2293063..2293122:+
7_dna:primary_assembly_primary_assembly:EquCab3.0:7:1:100787686:1_REF_40705	3.4	46 +/- 2%	-	50	48	1	1	no	-	mmu-miR-880-5p	-	-	cacucagacccucccaccccagu	cgguggguggguucgcagaagg	cgguggguggguucgcagaaggccugcugugauccgugcccacucagacccucccaccccagu	7_dna:primary_assembly_primary_assembly:EquCab3.0:7:1:100787686:1_REF:46968692..46968755:+
9_dna:primary_assembly_primary_assembly:EquCab3.0:9:1:85793548:1_REF_44373	3.4	46 +/- 2%	-	399	399	0	0	no	-	mmu-miR-691	-	-	cuuccugacucugaccagc	uggugaacagaugggaaggu	uggugaacagaugggaaggucucgagccccuccuuccugacucugaccagc	9_dna:primary_assembly_primary_assembly:EquCab3.0:9:1:85793548:1_REF:30169312..30169363:+
9_dna:primary_assembly_primary_assembly:EquCab3.0:9:1:85793548:1_REF_44800	3.4	46 +/- 2%	-	101	98	3	0	no	-	hsa-miR-4499	-	-	uagacugacacuugucucugugcag	ccucagcgacaagugcagccgca	uagacugacacuugucucugugcaggcugagcaagagccaagguggugaggacgagagcccccucagcgacaagugcagccgca	9_dna:primary_assembly_primary_assembly:EquCab3.0:9:1:85793548:1_REF:84886866..84886950:+
9_dna:primary_assembly_primary_assembly:EquCab3.0:9:1:85793548:1_REF_44968	3.4	46 +/- 2%	-	637	637	0	0	no	-	hsa-miR-8083	-	-	caggacuuggcagcacuccagu	cggaggcuguugaggccuccuggg	cggaggcuguugaggccuccugggccgaugggugagugacccaggacuuggcagcacuccagu	9_dna:primary_assembly_primary_assembly:EquCab3.0:9:1:85793548:1_REF:30066739..30066802:-
X_dna:primary_assembly_primary_assembly:EquCab3.0:X:1:128206784:1_REF_45995	3.4	46 +/- 2%	-	289	289	0	0	no	-	hsa-miR-6763-3p	-	-	uuccccggcaucuccucca	ggggagaauggugcccucugagag	ggggagaauggugcccucugagaggucauggaagcuccacacccuuuccccggcaucuccucca	X_dna:primary_assembly_primary_assembly:EquCab3.0:X:1:128206784:1_REF:76273245..76273309:+
X_dna:primary_assembly_primary_assembly:EquCab3.0:X:1:128206784:1_REF_46982	3.4	46 +/- 2%	-	92	92	0	0	no	-	mmu-miR-6980-3p	-	-	agacuugcccaucuccugcaga	gauagggguugggugcugg	gauagggguugggugcuggggcccaagugugugcccagacuugcccaucuccugcaga	X_dna:primary_assembly_primary_assembly:EquCab3.0:X:1:128206784:1_REF:126296147..126296205:-
14_dna:primary_assembly_primary_assembly:EquCab3.0:14:1:94600235:1_REF_8080	3.3	46 +/- 2%	-	12	12	0	0	no	-	hsa-miR-759	-	-	acagaguggugaggaggag	ccuuuucaagugacaugugg	acagaguggugaggaggagagccccagccuuuucaagugacaugugg	14_dna:primary_assembly_primary_assembly:EquCab3.0:14:1:94600235:1_REF:39533626..39533673:+
15_dna:primary_assembly_primary_assembly:EquCab3.0:15:1:92851403:1_REF_10614	3.3	46 +/- 2%	-	47	45	0	2	no	-	hsa-miR-645	-	-	ucuaggcucaugucucuccaga	uuugaggaggcguugggucaguacu	uuugaggaggcguugggucaguacuuuucaaaagucuaggcucaugucucuccaga	15_dna:primary_assembly_primary_assembly:EquCab3.0:15:1:92851403:1_REF:70009767..70009823:-
15_dna:primary_assembly_primary_assembly:EquCab3.0:15:1:92851403:1_REF_10660	3.3	46 +/- 2%	-	98792	98792	0	0	no	-	hsa-miR-339-5p	-	-	ucccuguccuccaggagcuc	gcuggacuagugggcuaggaaaaug	gcuggacuagugggcuaggaaaaugagccaggagccaucccuguccuccaggagcuc	15_dna:primary_assembly_primary_assembly:EquCab3.0:15:1:92851403:1_REF:73116102..73116159:-
16_dna:primary_assembly_primary_assembly:EquCab3.0:16:1:88962352:1_REF_11201	3.3	46 +/- 2%	-	28	27	0	1	no	-	mmu-miR-466q	-	-	cugcacacucuuuggccuga	uggucaccgugcucagcu	uggucaccgugcucagcucacugcucaugucuguggggcucugcacacucuuuggccuga	16_dna:primary_assembly_primary_assembly:EquCab3.0:16:1:88962352:1_REF:41041742..41041802:+
18_dna:primary_assembly_primary_assembly:EquCab3.0:18:1:82641348:1_REF_14053	3.3	46 +/- 2%	-	509	507	1	1	no	-	hsa-miR-6825-5p	-	-	cggggaggcggggcggac	ucggagaagccccgggggc	ucggagaagccccgggggcggcaggcggcggcuggggguccggccaccuggaagggcaugagcggggaggcggggcggac	18_dna:primary_assembly_primary_assembly:EquCab3.0:18:1:82641348:1_REF:81760827..81760907:+
20_dna:primary_assembly_primary_assembly:EquCab3.0:20:1:65343332:1_REF_20951	3.3	46 +/- 2%	-	36	36	0	0	no	-	hsa-miR-3199	-	-	agggacuggcuccugggc	uuaggaaaggcucugucccuuc	agggacuggcuccugggcuuggcauuaggcagggucugcccuuaggaaaggcucugucccuuc	20_dna:primary_assembly_primary_assembly:EquCab3.0:20:1:65343332:1_REF:36264423..36264486:-
22_dna:primary_assembly_primary_assembly:EquCab3.0:22:1:50928189:1_REF_22795	3.3	46 +/- 2%	-	11	11	0	0	no	-	hsa-miR-6727-5p	-	-	aucggggcuggagaggag	ccuuuuaaggccacaucgcaaa	ccuuuuaaggccacaucgcaaacugccaaguguccagcuguguugggagcagcugguucguggcagaaucggggcuggagaggag	22_dna:primary_assembly_primary_assembly:EquCab3.0:22:1:50928189:1_REF:49838139..49838224:+
25_dna:primary_assembly_primary_assembly:EquCab3.0:25:1:40282968:1_REF_25727	3.3	46 +/- 2%	-	49	46	0	3	no	-	hsa-miR-7113-3p	-	-	ccucccugucugcucugcagu	agugagaguuggcagggugag	agugagaguuggcagggugagcaugauaauguccccucccugucugcucugcagu	25_dna:primary_assembly_primary_assembly:EquCab3.0:25:1:40282968:1_REF:32717763..32717818:+
25_dna:primary_assembly_primary_assembly:EquCab3.0:25:1:40282968:1_REF_25834	3.3	46 +/- 2%	-	13	12	0	1	no	-	mmu-miR-7012-5p	-	-	caggagagggcuggccgg	cagccacugaaaugccug	caggagagggcuggccggggccggggaaggagcuggcucuaagugcccuguuaacugggcagccacugaaaugccug	25_dna:primary_assembly_primary_assembly:EquCab3.0:25:1:40282968:1_REF:37247701..37247778:+
25_dna:primary_assembly_primary_assembly:EquCab3.0:25:1:40282968:1_REF_25981	3.3	46 +/- 2%	-	91	91	0	0	no	-	hsa-miR-378a-5p	-	-	uuccugacucugaccagc	ugguucugaggag	uuccugacucugaccagcucggucuguggagauggacgcuaguaacaggaggcacaaguugguucugaggag	25_dna:primary_assembly_primary_assembly:EquCab3.0:25:1:40282968:1_REF:4029215..4029287:-
28_dna:primary_assembly_primary_assembly:EquCab3.0:28:1:47348498:1_REF_27861	3.3	46 +/- 2%	-	57	57	0	0	no	-	hsa-miR-4649-3p	-	-	gcugaggcaggaggagggcu	cuuucccauccaccucacguug	cuuucccauccaccucacguugccucuucacaagggccugcugaggcaggaggagggcu	28_dna:primary_assembly_primary_assembly:EquCab3.0:28:1:47348498:1_REF:37497486..37497545:+
28_dna:primary_assembly_primary_assembly:EquCab3.0:28:1:47348498:1_REF_28240	3.3	46 +/- 2%	-	14	14	0	0	no	-	mmu-miR-7033-5p	-	-	ucuccaggugccaugggc	cggugguggaaggaguuggc	cggugguggaaggaguuggcuggggucugaaggccauggggaucuugcucuccaggugccaugggc	28_dna:primary_assembly_primary_assembly:EquCab3.0:28:1:47348498:1_REF:34820965..34821031:-
3_dna:primary_assembly_primary_assembly:EquCab3.0:3:1:121351753:1_REF_33280	3.3	46 +/- 2%	-	13	13	0	0	no	-	mmu-miR-7222-3p	-	-	accaggacacucacaugg	guucucaguguccaggggga	guucucaguguccagggggagaggaccaggacacucacaugg	3_dna:primary_assembly_primary_assembly:EquCab3.0:3:1:121351753:1_REF:2205817..2205859:-
5_dna:primary_assembly_primary_assembly:EquCab3.0:5:1:96759418:1_REF_35977	3.3	46 +/- 2%	-	151	151	0	0	no	-	hsa-miR-7162-3p	-	-	ccugaggucauugcacag	aagacagugacagcaggaa	aagacagugacagcaggaaggucgaaaagcuucaauaaccaucggcccauggacccugaggucauugcacag	5_dna:primary_assembly_primary_assembly:EquCab3.0:5:1:96759418:1_REF:2734729..2734801:+
5_dna:primary_assembly_primary_assembly:EquCab3.0:5:1:96759418:1_REF_36528	3.3	46 +/- 2%	-	22	22	0	0	no	-	mmu-miR-3094-5p	-	-	aguugggggcuggagaggc	cucucuucaucuaggcuca	aguugggggcuggagaggcuggggacuccguggguaccucucacucucuucaucuaggcuca	5_dna:primary_assembly_primary_assembly:EquCab3.0:5:1:96759418:1_REF:43453285..43453347:+
6_dna:primary_assembly_primary_assembly:EquCab3.0:6:1:87230776:1_REF_38129	3.3	46 +/- 2%	-	98794	98794	0	0	no	-	hsa-miR-339-5p	-	-	ucccuguccuccaggagcuc	gcccuggggccacgaggaug	gcccuggggccacgaggaugagacggcgagucccuguccuccaggagcuc	6_dna:primary_assembly_primary_assembly:EquCab3.0:6:1:87230776:1_REF:8669783..8669833:+
1_dna:primary_assembly_primary_assembly:EquCab3.0:1:1:188260577:1_REF_18509	3.2	46 +/- 2%	-	20	20	0	0	no	-	hsa-miR-6721-5p	-	-	agggcagggaccuggccu	uccacccauugcuucuuccugu	agggcagggaccuggccuuuuuccacccauugcuucuuccugu	1_dna:primary_assembly_primary_assembly:EquCab3.0:1:1:188260577:1_REF:119311541..119311584:-
14_dna:primary_assembly_primary_assembly:EquCab3.0:14:1:94600235:1_REF_8556	3.2	46 +/- 2%	-	14	14	0	0	no	-	hsa-miR-3169	-	-	aaggacugagcaccacug	guguguauggccaagu	guguguauggccaaguccagggguccugcccaccccgaggaaagaaaaggacugagcaccacug	14_dna:primary_assembly_primary_assembly:EquCab3.0:14:1:94600235:1_REF:4662457..4662521:-
15_dna:primary_assembly_primary_assembly:EquCab3.0:15:1:92851403:1_REF_9498	3.2	46 +/- 2%	-	13	13	0	0	no	-	mmu-miR-6944-5p	-	-	gugagagcucagugucug	gggccugggcucauuaga	gugagagcucagugucugcuggaaggauggauccuguuaaccaguguguguccugauauaggcagggccugggcucauuaga	15_dna:primary_assembly_primary_assembly:EquCab3.0:15:1:92851403:1_REF:32599200..32599282:+
16_dna:primary_assembly_primary_assembly:EquCab3.0:16:1:88962352:1_REF_11340	3.2	46 +/- 2%	-	22916	22916	0	0	no	-	hsa-miR-378a-3p	-	-	acuggacuuggagucaggaggu	aaguuacuuaagucucugagc	acuggacuuggagucaggagguuugaauuccuagcugugggauuugggcaaguuacuuaagucucugagc	16_dna:primary_assembly_primary_assembly:EquCab3.0:16:1:88962352:1_REF:53513048..53513118:+
2_dna:primary_assembly_primary_assembly:EquCab3.0:2:1:121350024:1_REF_29797	3.2	46 +/- 2%	-	80	80	0	0	no	-	hsa-miR-6734-3p	-	-	cccuucccugcuggcccg	agaccguagcuggggcagguggu	agaccguagcuggggcaggugguucuggaacgucccuaccccuucccugcuggcccg	2_dna:primary_assembly_primary_assembly:EquCab3.0:2:1:121350024:1_REF:46699381..46699438:+
2_dna:primary_assembly_primary_assembly:EquCab3.0:2:1:121350024:1_REF_30732	3.2	46 +/- 2%	-	82909	82909	0	0	no	-	hsa-miR-378a-3p	-	-	acuggacuuggagucagaag	ucugaacucccaaagcuuucaggcu	ucugaacucccaaagcuuucaggcugcuaagcaacagaaggagacuggacuuggagucagaag	2_dna:primary_assembly_primary_assembly:EquCab3.0:2:1:121350024:1_REF:31161590..31161653:-
2_dna:primary_assembly_primary_assembly:EquCab3.0:2:1:121350024:1_REF_30798	3.2	46 +/- 2%	-	121	103	0	18	no	-	mmu-miR-7053-3p	-	-	auccuguggcugagcuucucuaa	agugagggccacugccucaggau	agugagggccacugccucaggaucuccuguucucuuggcuuucagcucugggcagauccuguggcugagcuucucuaa	2_dna:primary_assembly_primary_assembly:EquCab3.0:2:1:121350024:1_REF:34385932..34386010:-
24_dna:primary_assembly_primary_assembly:EquCab3.0:24:1:48288683:1_REF_25014	3.2	46 +/- 2%	-	101	101	0	0	no	-	hsa-miR-378a-3p	-	-	acuggacuuggagucugaaa	aaagacaagucugagagu	aaagacaagucugagaguugaucauuggcuagugaaaagaacacuggacuuggagucugaaa	24_dna:primary_assembly_primary_assembly:EquCab3.0:24:1:48288683:1_REF:17083089..17083151:-
28_dna:primary_assembly_primary_assembly:EquCab3.0:28:1:47348498:1_REF_27735	3.2	46 +/- 2%	-	28	28	0	0	no	-	hsa-miR-6132	-	-	cgcagggcgagggcagagga	cacucugucgaccgugugcu	cacucugucgaccgugugcuguaccacaggcacaggaaggaggucagacgcagggcgagggcagagga	28_dna:primary_assembly_primary_assembly:EquCab3.0:28:1:47348498:1_REF:31466953..31467021:+
3_dna:primary_assembly_primary_assembly:EquCab3.0:3:1:121351753:1_REF_32509	3.2	46 +/- 2%	-	71	68	0	3	no	-	hsa-miR-1233-3p	-	-	ugagcccucuucuugccccag	augggguacagaugaggggagca	augggguacagaugaggggagcagaggcagacccuagaugacuggcugagcccucuucuugccccag	3_dna:primary_assembly_primary_assembly:EquCab3.0:3:1:121351753:1_REF:18361894..18361961:+
3_dna:primary_assembly_primary_assembly:EquCab3.0:3:1:121351753:1_REF_32985	3.2	46 +/- 2%	-	512	512	0	0	no	-	hsa-miR-3176	-	-	ucuggccuuggagucagaaggc	cuucagauccagcuaccgagc	cuucagauccagcuaccgagcaguugcuuggcauacaggacagugugcuuugcuaggaagagcucuggccuuggagucagaaggc	3_dna:primary_assembly_primary_assembly:EquCab3.0:3:1:121351753:1_REF:77568550..77568635:+
4_dna:primary_assembly_primary_assembly:EquCab3.0:4:1:109462549:1_REF_34646	3.2	46 +/- 2%	-	54	54	0	0	no	-	hsa-miR-15a-5p	-	-	uagcagcacauaauuguuuc	gaagugcaagucugcugca	uagcagcacauaauuguuucaggcauuggaagguggggccaauucccuauguggccguuugagaagugcaagucugcugca	4_dna:primary_assembly_primary_assembly:EquCab3.0:4:1:109462549:1_REF:71427602..71427683:+
6_dna:primary_assembly_primary_assembly:EquCab3.0:6:1:87230776:1_REF_39292	3.2	46 +/- 2%	-	23	21	2	0	no	-	hsa-miR-1247-3p	-	-	acccgggaggagguggag	cgcagccuccagccuggaagg	cgcagccuccagccuggaaggaauuucaggacagcaggucccaaauccagagacccgggaggagguggag	6_dna:primary_assembly_primary_assembly:EquCab3.0:6:1:87230776:1_REF:27123729..27123799:-
7_dna:primary_assembly_primary_assembly:EquCab3.0:7:1:100787686:1_REF_40666	3.2	46 +/- 2%	-	384	383	0	1	no	-	mmu-miR-1966-3p	-	-	uuucugacucucucacccccaga	uucuccugguccucguccu	uuucugacucucucacccccagaccgccggcaguggugugccauuggggugcugcugggggugcuucuccugguccucguccu	7_dna:primary_assembly_primary_assembly:EquCab3.0:7:1:100787686:1_REF:46624825..46624908:+
7_dna:primary_assembly_primary_assembly:EquCab3.0:7:1:100787686:1_REF_40717	3.2	46 +/- 2%	-	65	57	8	0	no	-	hsa-miR-874-5p	-	-	aggccccacguugcucug	caacaaccccugacuuccugu	caacaaccccugacuuccuguagcuccacagugcuuccggucuccggucgccugccuuugcaggccccacguugcucug	7_dna:primary_assembly_primary_assembly:EquCab3.0:7:1:100787686:1_REF:48559593..48559672:+
7_dna:primary_assembly_primary_assembly:EquCab3.0:7:1:100787686:1_REF_40905	3.2	46 +/- 2%	-	79	79	0	0	no	-	hsa-miR-3652	-	-	aggcuggagcugagggcag	gugcugugcggucccagucaaa	gugcugugcggucccagucaaacgccaggcuggagcugagggcag	7_dna:primary_assembly_primary_assembly:EquCab3.0:7:1:100787686:1_REF:70245472..70245517:+
9_dna:primary_assembly_primary_assembly:EquCab3.0:9:1:85793548:1_REF_45046	3.2	46 +/- 2%	-	110	110	0	0	no	-	hsa-miR-4254	-	-	uccuggagagagccucugacuga	agaagagcaucuucuccaguaacu	agaagagcaucuucuccaguaacuucaguuagaaaaguccuggagagagccucugacuga	9_dna:primary_assembly_primary_assembly:EquCab3.0:9:1:85793548:1_REF:36943546..36943606:-
9_dna:primary_assembly_primary_assembly:EquCab3.0:9:1:85793548:1_REF_45256	3.2	46 +/- 2%	-	178	178	0	0	no	-	hsa-miR-760	-	-	aggcucugguauuaaggc	caucagauuuaucagggaugg	caucagauuuaucagggauggaaacccaggcucugguauuaaggc	9_dna:primary_assembly_primary_assembly:EquCab3.0:9:1:85793548:1_REF:72308734..72308779:-
1_dna:primary_assembly_primary_assembly:EquCab3.0:1:1:188260577:1_REF_16172	3.1	46 +/- 2%	-	224	224	0	0	no	-	hsa-miR-3912-5p	-	-	uuguccaucaguugagagcugugu	acagcaccuucugguggccacaaag	uuguccaucaguugagagcuguguugcuguucacagcaccuucugguggccacaaag	1_dna:primary_assembly_primary_assembly:EquCab3.0:1:1:188260577:1_REF:63510348..63510405:+
1_dna:primary_assembly_primary_assembly:EquCab3.0:1:1:188260577:1_REF_17527	3.1	46 +/- 2%	-	36	36	0	0	no	-	hsa-miR-1203	-	-	gccggagccuuuggaaggaac	cccugcuaugaacuugggcuc	gccggagccuuuggaaggaacauuagugugugcugaaguccacaggcugauggaagacccugcuaugaacuugggcuc	1_dna:primary_assembly_primary_assembly:EquCab3.0:1:1:188260577:1_REF:4552273..4552351:-
11_dna:primary_assembly_primary_assembly:EquCab3.0:11:1:61676917:1_REF_4399	3.1	46 +/- 2%	-	53	52	0	1	no	-	mmu-miR-6403	-	-	ccaaaggccucgugcuggacu	cgagaggaggucucacaaaggac	ccaaaggccucgugcuggacucagaccuaagagugaguccgagaggaggucucacaaaggac	11_dna:primary_assembly_primary_assembly:EquCab3.0:11:1:61676917:1_REF:37758226..37758288:-
13_dna:primary_assembly_primary_assembly:EquCab3.0:13:1:43784481:1_REF_6402	3.1	46 +/- 2%	-	94291	94291	0	0	no	-	hsa-miR-339-5p	-	-	ucccuguccuccaggagcuc	ccaccugcaaggggaagggaca	ucccuguccuccaggagcucaccaccugcaaggggaagggaca	13_dna:primary_assembly_primary_assembly:EquCab3.0:13:1:43784481:1_REF:12590024..12590067:+
14_dna:primary_assembly_primary_assembly:EquCab3.0:14:1:94600235:1_REF_7680	3.1	46 +/- 2%	-	79	79	0	0	no	-	hsa-miR-3652	-	-	aggcuggagcugagggcaa	gccugugagugccaccuag	aggcuggagcugagggcaaaagccugugagugccaccuag	14_dna:primary_assembly_primary_assembly:EquCab3.0:14:1:94600235:1_REF:4099020..4099060:+
14_dna:primary_assembly_primary_assembly:EquCab3.0:14:1:94600235:1_REF_8754	3.1	46 +/- 2%	-	142	142	0	0	no	-	hsa-miR-7162-3p	-	-	ccugaggucauugcacag	guguccucagugaccucagugg	guguccucagugaccucaguggcucccucccuaccugaggucauugcacag	14_dna:primary_assembly_primary_assembly:EquCab3.0:14:1:94600235:1_REF:30704797..30704848:-
2_dna:primary_assembly_primary_assembly:EquCab3.0:2:1:121350024:1_REF_30324	3.1	46 +/- 2%	-	1746	1746	0	0	no	-	hsa-miR-339-5p	-	-	ucccuguccuccaggaguuu	acucuggagagaugugggacc	acucuggagagaugugggaccuggucccuguccuccaggaguuu	2_dna:primary_assembly_primary_assembly:EquCab3.0:2:1:121350024:1_REF:5019441..5019485:-
20_dna:primary_assembly_primary_assembly:EquCab3.0:20:1:65343332:1_REF_20098	3.1	46 +/- 2%	-	31	31	0	0	no	-	hsa-miR-4682	-	-	ucugaguugcacacaugagga	cucauggguuugacuccuuac	ucugaguugcacacaugaggauuucuucacuguuuuaucucaggaaggaacucauggguuugacuccuuac	20_dna:primary_assembly_primary_assembly:EquCab3.0:20:1:65343332:1_REF:42118596..42118667:+
22_dna:primary_assembly_primary_assembly:EquCab3.0:22:1:50928189:1_REF_23092	3.1	46 +/- 2%	-	11	11	0	0	no	-	hsa-miR-6894-3p	-	-	gugccugcugcuggacug	cuccacaagcaauggcacca	cuccacaagcaauggcaccaggaccagguggaggcuccgggagcggucugagcguucacccagugccugcugcuggacug	22_dna:primary_assembly_primary_assembly:EquCab3.0:22:1:50928189:1_REF:30739972..30740052:-
25_dna:primary_assembly_primary_assembly:EquCab3.0:25:1:40282968:1_REF_25680	3.1	46 +/- 2%	-	21	21	0	0	no	-	mmu-miR-3083b-5p	-	-	caggcugggcucugaccu	gucagggaggccaacu	caggcugggcucugaccucuuggcucccagucuggucagggaggccaacu	25_dna:primary_assembly_primary_assembly:EquCab3.0:25:1:40282968:1_REF:30283512..30283562:+
3_dna:primary_assembly_primary_assembly:EquCab3.0:3:1:121351753:1_REF_33262	3.1	46 +/- 2%	-	194	194	0	0	no	-	mmu-miR-6354	-	-	ugcccuggacugucuccccagg	uggagccuucggucccaaagcagc	ugcccuggacugucuccccaggcucaaccgcuggauuugcuccuggagccuucggucccaaagcagc	3_dna:primary_assembly_primary_assembly:EquCab3.0:3:1:121351753:1_REF:121062997..121063064:+
4_dna:primary_assembly_primary_assembly:EquCab3.0:4:1:109462549:1_REF_35426	3.1	46 +/- 2%	-	462	462	0	0	no	-	hsa-miR-151a-5p	-	-	ucgaggagcuuacagucuaga	cacucugugagauucuagggag	cacucugugagauucuagggaggaaacacggaaagggaagaaacaguccugcuuucgaggagcuuacagucuaga	4_dna:primary_assembly_primary_assembly:EquCab3.0:4:1:109462549:1_REF:57752729..57752804:-
6_dna:primary_assembly_primary_assembly:EquCab3.0:6:1:87230776:1_REF_38517	3.1	46 +/- 2%	-	17	17	0	0	no	-	mmu-miR-328-5p	-	-	agggggcaggacugaggc	cgccauucugguggccgugu	cgccauucugguggccguguugguuggauuggaaguggacagggggcaggacugaggc	6_dna:primary_assembly_primary_assembly:EquCab3.0:6:1:87230776:1_REF:43277130..43277188:+
7_dna:primary_assembly_primary_assembly:EquCab3.0:7:1:100787686:1_REF_41106	3.1	46 +/- 2%	-	15	12	0	3	no	-	hsa-miR-6515-5p	-	-	uuggagggugaagggauc	cucucccacucccagggc	uuggagggugaagggaucagccauggcuuccccggccagauuuauugcacccccuuucacugcauccucucucccacucccagggc	7_dna:primary_assembly_primary_assembly:EquCab3.0:7:1:100787686:1_REF:86314572..86314658:+
7_dna:primary_assembly_primary_assembly:EquCab3.0:7:1:100787686:1_REF_41490	3.1	46 +/- 2%	-	246	244	0	2	no	-	hsa-miR-6749-3p	-	-	uuccucccucucagcuguggacu	gcccagccagccggaggaaac	gcccagccagccggaggaaacuguaguugcuuucauuuccucccucucagcuguggacu	7_dna:primary_assembly_primary_assembly:EquCab3.0:7:1:100787686:1_REF:18117076..18117135:-
7_dna:primary_assembly_primary_assembly:EquCab3.0:7:1:100787686:1_REF_41536	3.1	46 +/- 2%	-	62	58	0	4	no	-	hsa-miR-502-5p	-	-	cuccuugcagaucugucucuca	gagacagaucugagggcac	gagacagaucugagggcacaugccccaugucuccuugcagaucugucucuca	7_dna:primary_assembly_primary_assembly:EquCab3.0:7:1:100787686:1_REF:26709954..26710006:-
1_dna:primary_assembly_primary_assembly:EquCab3.0:1:1:188260577:1_REF_16169	3	46 +/- 2%	-	47	47	0	0	no	-	mmu-miR-6938-3p	-	-	gcaucugggccucagcacug	ucgcugauggcguugccu	ucgcugauggcguugccugggcuuugcaaauaugcggaggagacucacggggcaucugggccucagcacug	1_dna:primary_assembly_primary_assembly:EquCab3.0:1:1:188260577:1_REF:63284916..63284987:+
10_dna:primary_assembly_primary_assembly:EquCab3.0:10:1:85155674:1_REF_1587	3	46 +/- 2%	-	178	178	0	0	no	-	mmu-miR-3470b	-	-	ucacucuguccuuccuugaccaga	ugggugacagaggguccuagugaag	ucacucuguccuuccuugaccagauugaaaacugggugacagaggguccuagugaag	10_dna:primary_assembly_primary_assembly:EquCab3.0:10:1:85155674:1_REF:13614302..13614359:-
16_dna:primary_assembly_primary_assembly:EquCab3.0:16:1:88962352:1_REF_11452	3	46 +/- 2%	-	368	368	0	0	no	-	hsa-miR-378a-3p	-	-	acuggacuaggagucagaagca	cuucucaucccaguucugc	acuggacuaggagucagaagcagccuucucaucccaguucugc	16_dna:primary_assembly_primary_assembly:EquCab3.0:16:1:88962352:1_REF:70638219..70638262:+
2_dna:primary_assembly_primary_assembly:EquCab3.0:2:1:121350024:1_REF_29358	3	46 +/- 2%	-	239	238	1	0	no	-	hsa-miR-3176	-	-	acuggccuuggagucagaagc	cucugcacuuacugacagcgc	acuggccuuggagucagaagcuaaggugcaggcccuggcucugcacuuacugacagcgc	2_dna:primary_assembly_primary_assembly:EquCab3.0:2:1:121350024:1_REF:19739080..19739139:+
20_dna:primary_assembly_primary_assembly:EquCab3.0:20:1:65343332:1_REF_21112	3	46 +/- 2%	-	12	12	0	0	no	-	hsa-miR-3176	-	-	ucuggccucugccccuggua	gcagagagggugccagauu	gcagagagggugccagauugaaucaugagaccuggcuuuauucuggccucugccccuggua	20_dna:primary_assembly_primary_assembly:EquCab3.0:20:1:65343332:1_REF:52288612..52288673:-
22_dna:primary_assembly_primary_assembly:EquCab3.0:22:1:50928189:1_REF_22289	3	46 +/- 2%	-	166	165	1	0	no	-	mmu-miR-6979-5p	-	-	ggggaggcggggcggcgg	guucuugugcaucaggag	guucuugugcaucaggaggaacugucccaacaggguguaggccuguggggggucggggggcgggggaggcggggcggcgg	22_dna:primary_assembly_primary_assembly:EquCab3.0:22:1:50928189:1_REF:7176106..7176186:+
22_dna:primary_assembly_primary_assembly:EquCab3.0:22:1:50928189:1_REF_23091	3	46 +/- 2%	-	11	11	0	0	no	-	hsa-miR-6894-3p	-	-	gugccugcugcuggacug	gaccugggaaggcaggg	gugccugcugcuggacuggauuucagacagaccugggaaggcaggg	22_dna:primary_assembly_primary_assembly:EquCab3.0:22:1:50928189:1_REF:30739944..30739990:-
23_dna:primary_assembly_primary_assembly:EquCab3.0:23:1:55556184:1_REF_23838	3	46 +/- 2%	-	46	46	0	0	no	-	hsa-miR-6756-5p	-	-	ggggugggcugugguggg	aaccuaguaccacuccau	aaccuaguaccacuccauuccagagccuuccaaggaggguggauggggugggcugugguggg	23_dna:primary_assembly_primary_assembly:EquCab3.0:23:1:55556184:1_REF:4508063..4508125:-
24_dna:primary_assembly_primary_assembly:EquCab3.0:24:1:48288683:1_REF_24526	3	46 +/- 2%	-	14	14	0	0	no	-	mmu-miR-7661-5p	-	-	gagaaagagcagaaacug	guggcaugugugacucug	gagaaagagcagaaacugcccuccaucaugucuccugauggcccauaaggaggaaacuugagggcaguggcaugugugacucug	24_dna:primary_assembly_primary_assembly:EquCab3.0:24:1:48288683:1_REF:22586451..22586535:+
5_dna:primary_assembly_primary_assembly:EquCab3.0:5:1:96759418:1_REF_36417	3	46 +/- 2%	-	205	203	0	2	no	-	mmu-miR-7068-5p	-	-	augaggcuuagacaucggaaga	acccccgaugucugggccc	acccccgaugucugggcccccccucccagagauucugauuuaaucgaucugagaugaggcuuagacaucggaaga	5_dna:primary_assembly_primary_assembly:EquCab3.0:5:1:96759418:1_REF:39980678..39980753:+
8_dna:primary_assembly_primary_assembly:EquCab3.0:8:1:97563019:1_REF_43289	3	46 +/- 2%	-	18	18	0	0	no	-	hsa-miR-181a-2-3p	-	-	accacugaccacgcccccucccagu	cggcuggaugagaagccacuggaccugg	accacugaccacgcccccucccaguccaagggcagccuggaccggcuggaugagaagccacuggaccugg	8_dna:primary_assembly_primary_assembly:EquCab3.0:8:1:97563019:1_REF:221326..221396:-
8_dna:primary_assembly_primary_assembly:EquCab3.0:8:1:97563019:1_REF_43589	3	46 +/- 2%	-	29	27	2	0	no	-	hsa-miR-30a-3p	-	-	uuuucaguugucagugcc	cccuguggacagcagagu	uuuucaguugucagugccaguggaguagauucugacuccuagcggcccuguggacagcagagu	8_dna:primary_assembly_primary_assembly:EquCab3.0:8:1:97563019:1_REF:21164223..21164286:-
8_dna:primary_assembly_primary_assembly:EquCab3.0:8:1:97563019:1_REF_43762	3	46 +/- 2%	-	38	38	0	0	no	-	hsa-miR-2278	-	-	cagagcaggcggugcugc	agcgcugcgcugggcggga	agcgcugcgcugggcgggaagagggagacagagcaggcggugcugc	8_dna:primary_assembly_primary_assembly:EquCab3.0:8:1:97563019:1_REF:27024690..27024736:-
X_dna:primary_assembly_primary_assembly:EquCab3.0:X:1:128206784:1_REF_45952	3	46 +/- 2%	-	14549	14549	0	0	no	-	hsa-miR-378a-3p	-	-	acuggacuuggagucaga	uggguuccaggcccagauc	acuggacuuggagucagaaaaccuggguuccaggcccagauc	X_dna:primary_assembly_primary_assembly:EquCab3.0:X:1:128206784:1_REF:60326300..60326342:+
10_dna:primary_assembly_primary_assembly:EquCab3.0:10:1:85155674:1_REF_2136	2.9	43 +/- 2%	-	38	38	0	0	no	-	hsa-miR-6880-5p	-	-	agguggagaggcagguug	gugugcuugguacuugacagac	gugugcuugguacuugacagacucacaagugauguagguggagaggcagguug	10_dna:primary_assembly_primary_assembly:EquCab3.0:10:1:85155674:1_REF:66374659..66374712:-
11_dna:primary_assembly_primary_assembly:EquCab3.0:11:1:61676917:1_REF_2954	2.9	43 +/- 2%	-	33	26	7	0	no	-	mmu-miR-6944-5p	-	-	augagagcagugacacug	gugccgugcucucccca	augagagcagugacacugucaggugccggcacagcggagggugauuuccccgucaaagguuaugacugugccgugcucucccca	11_dna:primary_assembly_primary_assembly:EquCab3.0:11:1:61676917:1_REF:23482725..23482809:+
11_dna:primary_assembly_primary_assembly:EquCab3.0:11:1:61676917:1_REF_4288	2.9	43 +/- 2%	-	87717	87717	0	0	no	-	hsa-miR-378a-3p	-	-	acuggacuuggagucagaag	ucuggguccaggcagugg	ucuggguccaggcaguggggauguucagggaggcagcuauggugcagagaaagggagcacuggacuuggagucagaag	11_dna:primary_assembly_primary_assembly:EquCab3.0:11:1:61676917:1_REF:32321038..32321116:-
14_dna:primary_assembly_primary_assembly:EquCab3.0:14:1:94600235:1_REF_8555	2.9	43 +/- 2%	-	14	14	0	0	no	-	hsa-miR-3169	-	-	aaggacugagcaccacug	guacgugccaguggccaaaa	aaggacugagcaccacugugguacgugccaguggccaaaa	14_dna:primary_assembly_primary_assembly:EquCab3.0:14:1:94600235:1_REF:4662435..4662475:-
15_dna:primary_assembly_primary_assembly:EquCab3.0:15:1:92851403:1_REF_10007	2.9	43 +/- 2%	-	17	17	0	0	no	-	mmu-miR-7679-5p	-	-	aggcuggcgggcaggcug	gaugcucucggugucu	gaugcucucggugucucccccgcaaaguaugaaauagcagcaaaggcuggcagucuuccaaggugcugaggcuggcgggcaggcug	15_dna:primary_assembly_primary_assembly:EquCab3.0:15:1:92851403:1_REF:90634205..90634291:+
17_dna:primary_assembly_primary_assembly:EquCab3.0:17:1:80722430:1_REF_12743	2.9	43 +/- 2%	-	43	43	0	0	no	-	hsa-miR-548au-3p	-	-	aggcaguuccuggaagcug	gcagaaagggaaugagcaugc	gcagaaagggaaugagcaugcuucucuucucccaggaucacacccccagaaaacgagcaggcaguuccuggaagcug	17_dna:primary_assembly_primary_assembly:EquCab3.0:17:1:80722430:1_REF:66223318..66223395:+
2_dna:primary_assembly_primary_assembly:EquCab3.0:2:1:121350024:1_REF_29309	2.9	43 +/- 2%	-	71	71	0	0	no	-	hsa-miR-4638-5p	-	-	ccucggcuggacacugcc	ccgggcuagccgcagggu	ccgggcuagccgcaggguuugccaaugaggcccacaccucggcuggacacugcc	2_dna:primary_assembly_primary_assembly:EquCab3.0:2:1:121350024:1_REF:17450293..17450347:+
2_dna:primary_assembly_primary_assembly:EquCab3.0:2:1:121350024:1_REF_30817	2.9	43 +/- 2%	-	23	23	0	0	no	-	hsa-miR-3158-5p	-	-	acugcagagacccguguccug	aagcacgaguccugcuacaa	acugcagagacccguguccuggcaccugaccaagugccaagcacgaguccugcuacaa	2_dna:primary_assembly_primary_assembly:EquCab3.0:2:1:121350024:1_REF:37273199..37273257:-
5_dna:primary_assembly_primary_assembly:EquCab3.0:5:1:96759418:1_REF_36359	2.9	43 +/- 2%	-	26	26	0	0	no	-	hsa-miR-1207-3p	-	-	acagcuggccuauagauccuuga	aggacuuggcuagagggug	aggacuuggcuagagggugggaaagggacagcuggccuauagauccuuga	5_dna:primary_assembly_primary_assembly:EquCab3.0:5:1:96759418:1_REF:38804836..38804886:+
8_dna:primary_assembly_primary_assembly:EquCab3.0:8:1:97563019:1_REF_43342	2.9	43 +/- 2%	-	96	96	0	0	no	-	hsa-miR-1260a	-	-	gucccaccugggguacca	gagccucgggugggcag	gagccucgggugggcagucacaggcccuuugucccaccugggguacca	8_dna:primary_assembly_primary_assembly:EquCab3.0:8:1:97563019:1_REF:3779327..3779375:-
8_dna:primary_assembly_primary_assembly:EquCab3.0:8:1:97563019:1_REF_43974	2.9	43 +/- 2%	-	46	43	0	3	no	-	hsa-miR-6780a-3p	-	-	cuccucugcucuccuggcagu	agggucaggcagggcuucuggaacc	agggucaggcagggcuucuggaaccccuucucauggcuccucugcucuccuggcagu	8_dna:primary_assembly_primary_assembly:EquCab3.0:8:1:97563019:1_REF:72245464..72245521:-
14_dna:primary_assembly_primary_assembly:EquCab3.0:14:1:94600235:1_REF_9115	2.8	43 +/- 2%	-	13	13	0	0	no	-	mmu-miR-6416-3p	-	-	acaaagagaagacugggc	uuuaaaggucucucugugc	acaaagagaagacugggcugagcuuuaaaggucucucugugc	14_dna:primary_assembly_primary_assembly:EquCab3.0:14:1:94600235:1_REF:85091239..85091281:-
15_dna:primary_assembly_primary_assembly:EquCab3.0:15:1:92851403:1_REF_10069	2.8	43 +/- 2%	-	234	234	0	0	no	-	hsa-miR-3668	-	-	aauguagacacgagaggcccugu	agaaggcaccuuugucuacaguca	aauguagacacgagaggcccugugcauccuaauagaaggcaccuuugucuacaguca	15_dna:primary_assembly_primary_assembly:EquCab3.0:15:1:92851403:1_REF:11093322..11093379:-
19_dna:primary_assembly_primary_assembly:EquCab3.0:19:1:62681739:1_REF_14969	2.8	43 +/- 2%	-	818	818	0	0	no	-	hsa-miR-1265	-	-	aaggaugugagccuggcgagc	ucgcgccggccuauauuuaccc	ucgcgccggccuauauuuacccgagaucuccucagaccguaaggaugugagccuggcgagc	19_dna:primary_assembly_primary_assembly:EquCab3.0:19:1:62681739:1_REF:33982584..33982645:+
20_dna:primary_assembly_primary_assembly:EquCab3.0:20:1:65343332:1_REF_20324	2.8	43 +/- 2%	-	235	232	0	3	no	-	mmu-miR-6540-3p	-	-	ucugaagcagcugguccuuagu	ucgaaggaccuguugccauca	ucgaaggaccuguugccaucauccucgguaguagaaggucugaagcagcugguccuuagu	20_dna:primary_assembly_primary_assembly:EquCab3.0:20:1:65343332:1_REF:7904060..7904120:-
22_dna:primary_assembly_primary_assembly:EquCab3.0:22:1:50928189:1_REF_22767	2.8	43 +/- 2%	-	46	46	0	0	no	-	hsa-miR-6756-5p	-	-	ggggugggcugugguggg	ccuagggccuccccgg	ccuagggccuccccgggguguggggugggcugugguggg	22_dna:primary_assembly_primary_assembly:EquCab3.0:22:1:50928189:1_REF:47484778..47484817:+
24_dna:primary_assembly_primary_assembly:EquCab3.0:24:1:48288683:1_REF_25078	2.8	43 +/- 2%	-	21	21	0	0	no	-	hsa-miR-6770-3p	-	-	auggcggcuguguugcug	gcaaucaucuguugucauac	gcaaucaucuguugucauaccauggcggcuguguugcug	24_dna:primary_assembly_primary_assembly:EquCab3.0:24:1:48288683:1_REF:20829282..20829321:-
25_dna:primary_assembly_primary_assembly:EquCab3.0:25:1:40282968:1_REF_25968	2.8	43 +/- 2%	-	3770	3770	0	0	no	-	hsa-miR-28-5p	-	-	gaggagcucacagucuagu	auggcaguuccuaugcua	auggcaguuccuaugcuaggaaguggggcuacaaagacaaguaaaaagugguuccuacccuagaggagcucacagucuagu	25_dna:primary_assembly_primary_assembly:EquCab3.0:25:1:40282968:1_REF:2241810..2241891:-
3_dna:primary_assembly_primary_assembly:EquCab3.0:3:1:121351753:1_REF_33277	2.8	43 +/- 2%	-	133	133	0	0	no	-	hsa-miR-378a-3p	-	-	acuggacuuggagccagaaguu	cuugggcauuacucgaacuu	acuggacuuggagccagaaguucagcugggcaccuugacccugcugucuguggacggucugaacuugggcauuacucgaacuu	3_dna:primary_assembly_primary_assembly:EquCab3.0:3:1:121351753:1_REF:1205009..1205092:-
5_dna:primary_assembly_primary_assembly:EquCab3.0:5:1:96759418:1_REF_37316	2.8	43 +/- 2%	-	16	15	1	0	no	-	hsa-miR-760	-	-	aggcucugagaggcgagg	acggaacaccucugagcagga	acggaacaccucugagcaggagagguaccugcggggcuggaggggagaagcccugauguacugaaggcucugagaggcgagg	5_dna:primary_assembly_primary_assembly:EquCab3.0:5:1:96759418:1_REF:27993588..27993670:-
6_dna:primary_assembly_primary_assembly:EquCab3.0:6:1:87230776:1_REF_39775	2.8	43 +/- 2%	-	13	13	0	0	no	-	hsa-miR-4505	-	-	aggcugggauguggaggc	ccagcagagaggaccagg	aggcugggauguggaggcaggguggagagggaaaccuccagagaagcccagcagagaggaccagg	6_dna:primary_assembly_primary_assembly:EquCab3.0:6:1:87230776:1_REF:71547687..71547752:-
7_dna:primary_assembly_primary_assembly:EquCab3.0:7:1:100787686:1_REF_41255	2.8	43 +/- 2%	-	113	113	0	0	no	-	mmu-miR-7053-3p	-	-	cuccugugaccuggcccccuccgc	gagaagcugcccguccagaaac	cuccugugaccuggcccccuccgcaggcccuuagccgacagcgagaagcugcccguccagaaac	7_dna:primary_assembly_primary_assembly:EquCab3.0:7:1:100787686:1_REF:1325098..1325162:-
8_dna:primary_assembly_primary_assembly:EquCab3.0:8:1:97563019:1_REF_42832	2.8	43 +/- 2%	-	12042	12040	2	0	no	-	hsa-miR-24-3p	-	-	uggcucaguucagcaggau	uggccggggcugagucuca	uggcucaguucagcaggauccucugguucggggccucccacuggcugcagcugggcguuggccggggcugagucuca	8_dna:primary_assembly_primary_assembly:EquCab3.0:8:1:97563019:1_REF:32025205..32025282:+
1_dna:primary_assembly_primary_assembly:EquCab3.0:1:1:188260577:1_REF_19117	2.7	43 +/- 2%	-	2476	2476	0	0	no	-	hsa-let-7a-5p	-	-	ugagguaguagauuguag	ucucgcuauuacucgcg	ugagguaguagauuguagggauuuuggacaccacacaccuauaugugaagcccggucccucucgcuauuacucgcg	1_dna:primary_assembly_primary_assembly:EquCab3.0:1:1:188260577:1_REF:182015271..182015347:-
14_dna:primary_assembly_primary_assembly:EquCab3.0:14:1:94600235:1_REF_8883	2.7	43 +/- 2%	-	207	207	0	0	no	-	hsa-miR-1260a	-	-	gucccaccuggggugcca	uuaccaccaaaagggggucuu	gucccaccuggggugccaaauuuguuaccaccaaaagggggucuu	14_dna:primary_assembly_primary_assembly:EquCab3.0:14:1:94600235:1_REF:38823654..38823699:-
21_dna:primary_assembly_primary_assembly:EquCab3.0:21:1:58984458:1_REF_21311	2.7	43 +/- 2%	-	11	11	0	0	no	-	hsa-miR-5587-3p	-	-	cccccgggugagccucucug	gacgcuccucgugcu	gacgcuccucgugcucuuucccagccucccccacccucccugcccccgggugagccucucug	21_dna:primary_assembly_primary_assembly:EquCab3.0:21:1:58984458:1_REF:3636325..3636387:+
28_dna:primary_assembly_primary_assembly:EquCab3.0:28:1:47348498:1_REF_28218	2.7	43 +/- 2%	-	22	22	0	0	no	-	hsa-miR-6779-3p	-	-	gagcccugacaugugcug	gcacagucugcuuggcucac	gcacagucugcuuggcucacgguggccccuccuguagcaauuagagcccugacaugugcug	28_dna:primary_assembly_primary_assembly:EquCab3.0:28:1:47348498:1_REF:32867438..32867499:-
28_dna:primary_assembly_primary_assembly:EquCab3.0:28:1:47348498:1_REF_28385	2.7	43 +/- 2%	-	483	480	3	0	no	-	hsa-miR-378a-3p	-	-	acuggacugggagucagaaga	uucuguuccauguaucagaugc	acuggacugggagucagaagauggaguucugguccccuuuugucccauuguaaggccuuggccauguucuguuccauguaucagaugc	28_dna:primary_assembly_primary_assembly:EquCab3.0:28:1:47348498:1_REF:39412642..39412730:-
3_dna:primary_assembly_primary_assembly:EquCab3.0:3:1:121351753:1_REF_33527	2.7	43 +/- 2%	-	70	70	0	0	no	-	mmu-miR-5110	-	-	cgaggaggaggaggaagu	caaggccuggcuucucgac	cgaggaggaggaggaaguguguccaacagucagaacacaccaaggccuggcuucucgac	3_dna:primary_assembly_primary_assembly:EquCab3.0:3:1:121351753:1_REF:33082493..33082552:-
5_dna:primary_assembly_primary_assembly:EquCab3.0:5:1:96759418:1_REF_36722	2.7	43 +/- 2%	-	13	13	0	0	no	-	hsa-miR-759	-	-	gcagagugggaagaggug	cugcguuccuccguuccg	gcagagugggaagaggugggugagggugaccggcugcguuccuccguuccg	5_dna:primary_assembly_primary_assembly:EquCab3.0:5:1:96759418:1_REF:52413744..52413795:+
6_dna:primary_assembly_primary_assembly:EquCab3.0:6:1:87230776:1_REF_38837	2.7	43 +/- 2%	-	77	77	0	0	no	-	mmu-miR-6920-5p	-	-	ucacaauguccggagcccuug	agggguccauacgacauuguucug	agggguccauacgacauuguucuggauucccguuguaacuuaaaaggaaagcuuucacaauguccggagcccuug	6_dna:primary_assembly_primary_assembly:EquCab3.0:6:1:87230776:1_REF:74193110..74193185:+
6_dna:primary_assembly_primary_assembly:EquCab3.0:6:1:87230776:1_REF_39019	2.7	43 +/- 2%	-	10	10	0	0	no	-	mmu-miR-6958-3p	-	-	gcagcugccugggggcgc	guugccaccgcaccaggcac	guugccaccgcaccaggcacaucuguggcagaugugcagcugccugggggcgc	6_dna:primary_assembly_primary_assembly:EquCab3.0:6:1:87230776:1_REF:84989375..84989428:+
6_dna:primary_assembly_primary_assembly:EquCab3.0:6:1:87230776:1_REF_39471	2.7	43 +/- 2%	-	143	143	0	0	no	-	mmu-miR-878-5p	-	-	caucuaguagcugguucca	gggcugaagcuagauggc	caucuaguagcugguuccaauagaauacggggcugaagcuagauggc	6_dna:primary_assembly_primary_assembly:EquCab3.0:6:1:87230776:1_REF:43256378..43256425:-
7_dna:primary_assembly_primary_assembly:EquCab3.0:7:1:100787686:1_REF_40145	2.7	43 +/- 2%	-	12	12	0	0	no	-	hsa-miR-370-5p	-	-	caggucacugagaaaggc	cuguccucacugacagcag	cuguccucacugacagcagacaggucacugagaaaggc	7_dna:primary_assembly_primary_assembly:EquCab3.0:7:1:100787686:1_REF:2115532..2115570:+
7_dna:primary_assembly_primary_assembly:EquCab3.0:7:1:100787686:1_REF_40290	2.7	43 +/- 2%	-	137937	137937	0	0	no	-	hsa-miR-1260a	-	-	aucccaccacugccacca	ggguugaaggugguggcugcu	ggguugaaggugguggcugcugcucuccgucgaucccaccacugccacca	7_dna:primary_assembly_primary_assembly:EquCab3.0:7:1:100787686:1_REF:7845226..7845276:+
8_dna:primary_assembly_primary_assembly:EquCab3.0:8:1:97563019:1_REF_44016	2.7	43 +/- 2%	-	551	551	0	0	no	-	hsa-miR-122b-5p	-	-	uuuagugugauaauggcguuug	gaugccaaggccuucacugagug	gaugccaaggccuucacugaguggaaggauugccuaacaguagcuauuuagugugauaauggcguuug	8_dna:primary_assembly_primary_assembly:EquCab3.0:8:1:97563019:1_REF:79152620..79152688:-
1_dna:primary_assembly_primary_assembly:EquCab3.0:1:1:188260577:1_REF_16246	2.6	43 +/- 2%	-	39	39	0	0	no	-	hsa-miR-1225-3p	-	-	agagcccccgucuggagag	cccagcccagcguucc	agagcccccgucuggagagcaccucccagcccagcguucc	1_dna:primary_assembly_primary_assembly:EquCab3.0:1:1:188260577:1_REF:71494375..71494415:+
1_dna:primary_assembly_primary_assembly:EquCab3.0:1:1:188260577:1_REF_18034	2.6	43 +/- 2%	-	20	20	0	0	no	-	mmu-miR-6982-5p	-	-	cuggaggacuaagaaggcug	ggugacuugagucuccaugua	ggugacuugagucuccauguagaagcuggauucaggcuggaggacuaagaaggcug	1_dna:primary_assembly_primary_assembly:EquCab3.0:1:1:188260577:1_REF:64702515..64702571:-
14_dna:primary_assembly_primary_assembly:EquCab3.0:14:1:94600235:1_REF_9183	2.6	43 +/- 2%	-	38	38	0	0	no	-	hsa-miR-654-3p	-	-	gaugucugagacucaguu	cucuucagaagucug	gaugucugagacucaguugcacagggcauuugcucuaagcuccuaagauggcagaugaacagugccucucuucagaagucug	14_dna:primary_assembly_primary_assembly:EquCab3.0:14:1:94600235:1_REF:89766132..89766214:-
14_dna:primary_assembly_primary_assembly:EquCab3.0:14:1:94600235:1_REF_9188	2.6	43 +/- 2%	-	25	25	0	0	no	-	hsa-miR-3919	-	-	gcagagaagagcgagcug	gaucgcucaggcgacug	gaucgcucaggcgacugaaggaaaaagucuguuaaugggauucgcaguucuuacagcagagaagagcgagcug	14_dna:primary_assembly_primary_assembly:EquCab3.0:14:1:94600235:1_REF:91040439..91040512:-
18_dna:primary_assembly_primary_assembly:EquCab3.0:18:1:82641348:1_REF_14382	2.6	43 +/- 2%	-	48	48	0	0	no	-	hsa-miR-4782-5p	-	-	gucuggauguaaguuugccauu	ugggaaauuuacaaccaguuucca	ugggaaauuuacaaccaguuuccauuuuguaauauuuauggucuggauguaaguuugccauu	18_dna:primary_assembly_primary_assembly:EquCab3.0:18:1:82641348:1_REF:48605301..48605363:-
21_dna:primary_assembly_primary_assembly:EquCab3.0:21:1:58984458:1_REF_21551	2.6	43 +/- 2%	-	16	16	0	0	no	-	hsa-miR-4324	-	-	accugagacugaagcugg	uguuuccugcuaggagc	uguuuccugcuaggagccuggugacaccugagacugaagcugg	21_dna:primary_assembly_primary_assembly:EquCab3.0:21:1:58984458:1_REF:27964045..27964088:+
25_dna:primary_assembly_primary_assembly:EquCab3.0:25:1:40282968:1_REF_25660	2.6	43 +/- 2%	-	42	42	0	0	no	-	hsa-miR-339-5p	-	-	ucccuguccuccaggggca	uccagugggggagaugggaaa	ucccuguccuccaggggcauacaguccagugggggagaugggaaa	25_dna:primary_assembly_primary_assembly:EquCab3.0:25:1:40282968:1_REF:28260598..28260643:+
25_dna:primary_assembly_primary_assembly:EquCab3.0:25:1:40282968:1_REF_25662	2.6	43 +/- 2%	-	42	42	0	0	no	-	hsa-miR-339-5p	-	-	ucccuguccuccaggggca	uccagugggggagaugggaaa	ucccuguccuccaggggcauacaguccagugggggagaugggaaa	25_dna:primary_assembly_primary_assembly:EquCab3.0:25:1:40282968:1_REF:28404104..28404149:+
25_dna:primary_assembly_primary_assembly:EquCab3.0:25:1:40282968:1_REF_25815	2.6	43 +/- 2%	-	10	9	1	0	no	-	hsa-miR-370-3p	-	-	accugcuggggccucugc	ugaugggucccacauguguuc	ugaugggucccacauguguucuccagagaggaggauccuugcaggcuugucucuaggggaccugcuggggccucugc	25_dna:primary_assembly_primary_assembly:EquCab3.0:25:1:40282968:1_REF:36053671..36053748:+
25_dna:primary_assembly_primary_assembly:EquCab3.0:25:1:40282968:1_REF_25982	2.6	43 +/- 2%	-	91	91	0	0	no	-	hsa-miR-378a-5p	-	-	uuccugacucugaccagc	uggugaaugaaugaaag	uggugaaugaaugaaaggaucuuauagcccccuuuccugacucugaccagc	25_dna:primary_assembly_primary_assembly:EquCab3.0:25:1:40282968:1_REF:4029269..4029320:-
3_dna:primary_assembly_primary_assembly:EquCab3.0:3:1:121351753:1_REF_32917	2.6	43 +/- 2%	-	24	24	0	0	no	-	hsa-miR-6770-3p	-	-	auggcggcugugagucug	agcuuacagcgccgaua	agcuuacagcgccgauacaacucauaauggcggcugugagucug	3_dna:primary_assembly_primary_assembly:EquCab3.0:3:1:121351753:1_REF:61021659..61021703:+
4_dna:primary_assembly_primary_assembly:EquCab3.0:4:1:109462549:1_REF_34387	2.6	43 +/- 2%	-	28	26	0	2	no	-	hsa-miR-4251	-	-	ccugagaacgccugagcaau	aaugcucaggcuucucucugcc	aaugcucaggcuucucucugccccuacugcaaaauacaggccugagaacgccugagcaau	4_dna:primary_assembly_primary_assembly:EquCab3.0:4:1:109462549:1_REF:20231719..20231779:+
4_dna:primary_assembly_primary_assembly:EquCab3.0:4:1:109462549:1_REF_35857	2.6	43 +/- 2%	-	190	190	0	0	no	-	mmu-miR-7678-3p	-	-	uuuccuuaucuguuguguag	gcaggacugucaggacgag	uuuccuuaucuguuguguagggccgugggucgggauuuccaggaaagcggagaccucguggugcaggacugucaggacgag	4_dna:primary_assembly_primary_assembly:EquCab3.0:4:1:109462549:1_REF:103777450..103777531:-
5_dna:primary_assembly_primary_assembly:EquCab3.0:5:1:96759418:1_REF_37384	2.6	43 +/- 2%	-	15	15	0	0	no	-	mmu-miR-5107-5p	-	-	agggcagaggaaccagau	cucuccuccaccucu	cucuccuccaccucuccugcuacaguuucaucccucacuugcagggagacauggaggugggugagggcagaggaaccagau	5_dna:primary_assembly_primary_assembly:EquCab3.0:5:1:96759418:1_REF:34041999..34042080:-
6_dna:primary_assembly_primary_assembly:EquCab3.0:6:1:87230776:1_REF_39776	2.6	43 +/- 2%	-	13	13	0	0	no	-	hsa-miR-4505	-	-	aggcugggauguggaggc	cuccuuucagggagagccgau	cuccuuucagggagagccgauuuauagcgccaccuguagccaggagaaaugguguguagcccaaggcugggauguggaggc	6_dna:primary_assembly_primary_assembly:EquCab3.0:6:1:87230776:1_REF:71547734..71547815:-
X_dna:primary_assembly_primary_assembly:EquCab3.0:X:1:128206784:1_REF_46941	2.6	43 +/- 2%	-	36	35	1	0	no	-	hsa-miR-612	-	-	ccugggcaaggauucagu	ugaagccuccgucugaugu	ccugggcaaggauucaguaucugcugaggucuucgaggagcucgugucuuccucuccuuggcugcugaagccuccgucugaugu	X_dna:primary_assembly_primary_assembly:EquCab3.0:X:1:128206784:1_REF:116164026..116164110:-
13_dna:primary_assembly_primary_assembly:EquCab3.0:13:1:43784481:1_REF_6259	2.5	43 +/- 2%	-	44	44	0	0	no	-	mmu-miR-6947-3p	-	-	acagccucagcuccgagucgga	cgacucggacgaggaccugc	cgacucggacgaggaccugcgugcguuccaccugcacagccucagcuccgagucgga	13_dna:primary_assembly_primary_assembly:EquCab3.0:13:1:43784481:1_REF:5646753..5646810:+
14_dna:primary_assembly_primary_assembly:EquCab3.0:14:1:94600235:1_REF_8026	2.5	43 +/- 2%	-	26	26	0	0	no	-	mmu-miR-7053-3p	-	-	uuccugugaugauagucugagc	ucuggcuacacucacgccccac	uuccugugaugauagucugagcugacuucucuggcuacacucacgccccac	14_dna:primary_assembly_primary_assembly:EquCab3.0:14:1:94600235:1_REF:36131194..36131245:+
16_dna:primary_assembly_primary_assembly:EquCab3.0:16:1:88962352:1_REF_11374	2.5	43 +/- 2%	-	12	12	0	0	no	-	mmu-miR-7242-5p	-	-	cuugggcuggaggaagggca	ugauucuguucguagcccuaucc	cuugggcuggaggaagggcaggaaggcuugucaaagaguuuccauuuugugauucuguucguagcccuaucc	16_dna:primary_assembly_primary_assembly:EquCab3.0:16:1:88962352:1_REF:60381883..60381955:+
24_dna:primary_assembly_primary_assembly:EquCab3.0:24:1:48288683:1_REF_25068	2.5	43 +/- 2%	-	106	106	0	0	no	-	mmu-miR-3474	-	-	cccugggagcuggaggag	ugguaagcuccauggggguc	ugguaagcuccaugggggucccaccuaaggggcacacaaggggaaggcccugggagcuggaggag	24_dna:primary_assembly_primary_assembly:EquCab3.0:24:1:48288683:1_REF:20779552..20779617:-
5_dna:primary_assembly_primary_assembly:EquCab3.0:5:1:96759418:1_REF_37050	2.5	43 +/- 2%	-	789	661	39	89	no	-	hsa-miR-939-3p	-	-	accugggcugccaaagcggag	ugccgcugggccagcccguga	accugggcugccaaagcggagcaugcgaacuuaaccacugugccgcugggccagcccguga	5_dna:primary_assembly_primary_assembly:EquCab3.0:5:1:96759418:1_REF:2050626..2050687:-
6_dna:primary_assembly_primary_assembly:EquCab3.0:6:1:87230776:1_REF_38600	2.5	43 +/- 2%	-	32	32	0	0	no	-	hsa-miR-5195-5p	-	-	aaccccuagagcuugugagucu	agucacaaauuuuggggggaag	aaccccuagagcuugugagucuuauuugcacauaaaaagagucacaaauuuuggggggaag	6_dna:primary_assembly_primary_assembly:EquCab3.0:6:1:87230776:1_REF:55353192..55353253:+
9_dna:primary_assembly_primary_assembly:EquCab3.0:9:1:85793548:1_REF_44409	2.5	43 +/- 2%	-	41	39	0	2	no	-	mmu-miR-673-5p	-	-	cucacagcucugucucug	auguagaaugaggauugg	auguagaaugaggauuggguguaaaucaccugacgguggcacaacuucuagggucucacagcucugucucug	9_dna:primary_assembly_primary_assembly:EquCab3.0:9:1:85793548:1_REF:35360924..35360996:+
9_dna:primary_assembly_primary_assembly:EquCab3.0:9:1:85793548:1_REF_45423	2.5	43 +/- 2%	-	5049	5049	0	0	no	-	hsa-miR-151a-3p	-	-	uuagacugaagcuccuugaggg	cagaacagugcuugagcuaug	uuagacugaagcuccuugagggcagggguuugccaguuugcugcuguuucccagugcccagaacagugcuugagcuaug	9_dna:primary_assembly_primary_assembly:EquCab3.0:9:1:85793548:1_REF:84815453..84815532:-
1_dna:primary_assembly_primary_assembly:EquCab3.0:1:1:188260577:1_REF_16002	2.4	43 +/- 2%	-	19	19	0	0	no	-	hsa-miR-186-5p	-	-	caaagaauucuacuuuugc	aaugguagagauaguggcg	caaagaauucuacuuuugcuagcugcaauauaauuuuuguucuuuuuguuagcaaugguagagauaguggcg	1_dna:primary_assembly_primary_assembly:EquCab3.0:1:1:188260577:1_REF:38151057..38151129:+
1_dna:primary_assembly_primary_assembly:EquCab3.0:1:1:188260577:1_REF_18413	2.4	43 +/- 2%	-	54	54	0	0	no	-	hsa-miR-128-1-5p	-	-	cggggccggggguggggu	gugagccaggccauggc	cggggccggggguggggugagggaugugagccaggccauggc	1_dna:primary_assembly_primary_assembly:EquCab3.0:1:1:188260577:1_REF:105222721..105222763:-
10_dna:primary_assembly_primary_assembly:EquCab3.0:10:1:85155674:1_REF_1684	2.4	43 +/- 2%	-	41	41	0	0	no	-	hsa-miR-4723-5p	-	-	agggggagagacaaacug	cacuguuuuccaucugu	cacuguuuuccaucuguucucagggggagagacaaacug	10_dna:primary_assembly_primary_assembly:EquCab3.0:10:1:85155674:1_REF:16905988..16906027:-
18_dna:primary_assembly_primary_assembly:EquCab3.0:18:1:82641348:1_REF_13508	2.4	43 +/- 2%	-	22	22	0	0	no	-	hsa-miR-30c-2-3p	-	-	augggagaagaggggaac	uacccuuagaucuucuuguc	augggagaagaggggaacgguacccuuagaucuucuuguc	18_dna:primary_assembly_primary_assembly:EquCab3.0:18:1:82641348:1_REF:22100231..22100271:+
18_dna:primary_assembly_primary_assembly:EquCab3.0:18:1:82641348:1_REF_14387	2.4	43 +/- 2%	-	23	23	0	0	no	-	hsa-miR-3934-5p	-	-	ucagguguggucuuuguaggcu	ccuccauuuccacacuuggga	ucagguguggucuuuguaggcuguuuuacuuccuugagccuccauuuccacacuuggga	18_dna:primary_assembly_primary_assembly:EquCab3.0:18:1:82641348:1_REF:50427620..50427679:-
18_dna:primary_assembly_primary_assembly:EquCab3.0:18:1:82641348:1_REF_14663	2.4	43 +/- 2%	-	15	15	0	0	no	-	hsa-miR-943	-	-	augacugugggccuggag	ucacaugcacacacagaagcug	augacugugggccuggagguaaaugaagaggcacacuuucacaugcacacacagaagcug	18_dna:primary_assembly_primary_assembly:EquCab3.0:18:1:82641348:1_REF:77042051..77042111:-
2_dna:primary_assembly_primary_assembly:EquCab3.0:2:1:121350024:1_REF_29732	2.4	43 +/- 2%	-	175	175	0	0	no	-	mmu-miR-5098	-	-	uuuacaugaugagaacugaga	ucccauuuacauggagauu	uuuacaugaugagaacugagacgugggccauccaugccacaggcgcaaaagcucccauuuacauggagauu	2_dna:primary_assembly_primary_assembly:EquCab3.0:2:1:121350024:1_REF:40567539..40567610:+
4_dna:primary_assembly_primary_assembly:EquCab3.0:4:1:109462549:1_REF_35791	2.4	43 +/- 2%	-	167	166	0	1	no	-	hsa-miR-4308	-	-	ucccuggagguucugaagcagu	gcagaaccugaaaaacug	ucccuggagguucugaagcaguaggauuugggcagaaccugaaaaacug	4_dna:primary_assembly_primary_assembly:EquCab3.0:4:1:109462549:1_REF:102363807..102363856:-
8_dna:primary_assembly_primary_assembly:EquCab3.0:8:1:97563019:1_REF_43733	2.4	43 +/- 2%	-	68	67	1	0	no	-	hsa-miR-874-5p	-	-	uggccccaggucacucagcug	gcgagccuggugccuug	uggccccaggucacucagcuggaguggcagaaccacgauuucaacccagcgagccuggugccuug	8_dna:primary_assembly_primary_assembly:EquCab3.0:8:1:97563019:1_REF:26885441..26885506:-
X_dna:primary_assembly_primary_assembly:EquCab3.0:X:1:128206784:1_REF_46947	2.4	43 +/- 2%	-	36	35	1	0	no	-	hsa-miR-612	-	-	ccugggcaaggauucagu	ugaagccuccgucugaugu	ccugggcaaggauucaguaucugcuggggucuucgaggagcucgugucuuccucuccuuggcugcugaagccuccgucugaugu	X_dna:primary_assembly_primary_assembly:EquCab3.0:X:1:128206784:1_REF:116939094..116939178:-
1_dna:primary_assembly_primary_assembly:EquCab3.0:1:1:188260577:1_REF_17266	2.3	43 +/- 2%	-	55	54	0	1	no	-	hsa-miR-6845-3p	-	-	ccucuccuuggugccucugcaga	ugccugccggaggaguuc	ccucuccuuggugccucugcagauuggcugaugugccugccggaggaguuc	1_dna:primary_assembly_primary_assembly:EquCab3.0:1:1:188260577:1_REF:162891262..162891313:+
23_dna:primary_assembly_primary_assembly:EquCab3.0:23:1:55556184:1_REF_23448	2.3	43 +/- 2%	-	33	33	0	0	no	-	hsa-miR-5008-3p	-	-	ucugugcucugcauuucgagc	cagaucugcugguacaggga	ucugugcucugcauuucgagcaagcuuccagguguugcagaucugcugguacaggga	23_dna:primary_assembly_primary_assembly:EquCab3.0:23:1:55556184:1_REF:756411..756468:+
28_dna:primary_assembly_primary_assembly:EquCab3.0:28:1:47348498:1_REF_27995	2.3	43 +/- 2%	-	51	30	0	21	no	-	hsa-miR-7110-3p	-	-	acucucucagugcuggugccagg	ucaggggccgugccugagggcu	acucucucagugcuggugccaggcgcucuuguuugaaggcucaggggccgugccugagggcu	28_dna:primary_assembly_primary_assembly:EquCab3.0:28:1:47348498:1_REF:42315490..42315552:+
4_dna:primary_assembly_primary_assembly:EquCab3.0:4:1:109462549:1_REF_34751	2.3	43 +/- 2%	-	170	170	0	0	no	-	hsa-miR-4311	-	-	gaaagagauucguccaccac	gaaguucggacucugucaa	gaaguucggacucugucaaugucguuucuugcggagccgcuaagagcucagaaagagauucguccaccac	4_dna:primary_assembly_primary_assembly:EquCab3.0:4:1:109462549:1_REF:88410697..88410767:+
7_dna:primary_assembly_primary_assembly:EquCab3.0:7:1:100787686:1_REF_41541	2.3	43 +/- 2%	-	120	117	3	0	no	-	hsa-miR-211-3p	-	-	ccagggaccagggacugagcu	ccagucagucagugagucaacaaaa	ccagggaccagggacugagcugaguuaccaggaucucaggccccugucucccucagccagucagucagugagucaacaaaa	7_dna:primary_assembly_primary_assembly:EquCab3.0:7:1:100787686:1_REF:26749106..26749187:-
1_dna:primary_assembly_primary_assembly:EquCab3.0:1:1:188260577:1_REF_17167	2.2	43 +/- 2%	-	47	47	0	0	no	-	hsa-miR-631	-	-	ugaccuggggaacccacacu	uguggugcuggggcaucgga	uguggugcuggggcaucggaagcaaagcccugaccuggggaacccacacu	1_dna:primary_assembly_primary_assembly:EquCab3.0:1:1:188260577:1_REF:151207513..151207563:+
1_dna:primary_assembly_primary_assembly:EquCab3.0:1:1:188260577:1_REF_18551	2.2	43 +/- 2%	-	16	16	0	0	no	-	mmu-miR-6998-5p	-	-	uugggcaggcagugggga	cccaucuuaugccacccccga	uugggcaggcaguggggauaaggcuccacccuccaaucucgccaccccaucuuaugccacccccga	1_dna:primary_assembly_primary_assembly:EquCab3.0:1:1:188260577:1_REF:120960546..120960612:-
11_dna:primary_assembly_primary_assembly:EquCab3.0:11:1:61676917:1_REF_4385	2.2	43 +/- 2%	-	45	45	0	0	no	-	hsa-miR-6756-5p	-	-	ggggugggcugugguggg	cccucugcucuaguuccag	ggggugggcuguggugggaugguucccccucugcucuaguuccag	11_dna:primary_assembly_primary_assembly:EquCab3.0:11:1:61676917:1_REF:36876003..36876048:-
13_dna:primary_assembly_primary_assembly:EquCab3.0:13:1:43784481:1_REF_6356	2.2	43 +/- 2%	-	367	366	1	0	no	-	hsa-miR-4722-5p	-	-	ugcaggagccaugugacauuc	aagccgggcccuggaag	ugcaggagccaugugacauuccaggaagcuguaagaauccugggaagccgggcccuggaag	13_dna:primary_assembly_primary_assembly:EquCab3.0:13:1:43784481:1_REF:9370168..9370229:+
16_dna:primary_assembly_primary_assembly:EquCab3.0:16:1:88962352:1_REF_11052	2.2	43 +/- 2%	-	36	36	0	0	no	-	hsa-miR-378a-3p	-	-	acuggacuuagagucagaac	caugacucugccaguaa	acuggacuuagagucagaacucaugacucugccaguaa	16_dna:primary_assembly_primary_assembly:EquCab3.0:16:1:88962352:1_REF:28046577..28046615:+
2_dna:primary_assembly_primary_assembly:EquCab3.0:2:1:121350024:1_REF_31010	2.2	43 +/- 2%	-	43	43	0	0	no	-	hsa-miR-4768-3p	-	-	ucaggagagggcaacuuugagu	uccacacagguuaccuuuuccuuuga	uccacacagguuaccuuuuccuuugaggcaggccggcgcugcagcucaggagagggcaacuuugagu	2_dna:primary_assembly_primary_assembly:EquCab3.0:2:1:121350024:1_REF:51047832..51047899:-
21_dna:primary_assembly_primary_assembly:EquCab3.0:21:1:58984458:1_REF_21522	2.2	43 +/- 2%	-	13	13	0	0	no	-	hsa-miR-6728-3p	-	-	acucugcuccucugacugg	cuucagaccuuggggugg	acucugcuccucugacuggggaaaagcacucuccccucccccaauccccuucagaccuuggggugg	21_dna:primary_assembly_primary_assembly:EquCab3.0:21:1:58984458:1_REF:26011732..26011798:+
22_dna:primary_assembly_primary_assembly:EquCab3.0:22:1:50928189:1_REF_22550	2.2	43 +/- 2%	-	202	202	0	0	no	-	hsa-miR-339-5p	-	-	ucccuguccuccaggagug	gacgaguaggacaaugagggggu	ucccuguccuccaggaguguagaaccaagcagggaagacagacgaguaggacaaugagggggu	22_dna:primary_assembly_primary_assembly:EquCab3.0:22:1:50928189:1_REF:34337038..34337101:+
3_dna:primary_assembly_primary_assembly:EquCab3.0:3:1:121351753:1_REF_32877	2.2	43 +/- 2%	-	104	104	0	0	no	-	hsa-miR-378a-3p	-	-	acuggacuuggaaucagaagau	cuucugucacaagggauccagugc	cuucugucacaagggauccagugcauacaguugggaacacuggacuuggaaucagaagau	3_dna:primary_assembly_primary_assembly:EquCab3.0:3:1:121351753:1_REF:56740239..56740299:+
3_dna:primary_assembly_primary_assembly:EquCab3.0:3:1:121351753:1_REF_33111	2.2	43 +/- 2%	-	11	11	0	0	no	-	hsa-miR-1238-5p	-	-	cugaguggaccugggaug	gccucugucccucuggu	gccucugucccucugguggcgggaagucuguggccugacuccaacgccuuggguaccacugaguggaccugggaug	3_dna:primary_assembly_primary_assembly:EquCab3.0:3:1:121351753:1_REF:102522785..102522861:+
3_dna:primary_assembly_primary_assembly:EquCab3.0:3:1:121351753:1_REF_33278	2.2	43 +/- 2%	-	133	133	0	0	no	-	hsa-miR-378a-3p	-	-	acuggacuuggagccagaaguu	uucaguucuggaccaaacaacuggugc	uucaguucuggaccaaacaacuggugccuuuuguccucccuguugguaaagcagugggaaaguacuggacuuggagccagaaguu	3_dna:primary_assembly_primary_assembly:EquCab3.0:3:1:121351753:1_REF:1205070..1205155:-
31_dna:primary_assembly_primary_assembly:EquCab3.0:31:1:26001039:1_REF_32173	2.2	43 +/- 2%	-	14	14	0	0	no	-	mmu-miR-7012-5p	-	-	gaggagagggacucagcc	cugaccccaaccugca	gaggagagggacucagccccuugagaagaagaccagcaggaauacgagaggcagcugaccccaaccugca	31_dna:primary_assembly_primary_assembly:EquCab3.0:31:1:26001039:1_REF:8059383..8059453:-
8_dna:primary_assembly_primary_assembly:EquCab3.0:8:1:97563019:1_REF_44160	2.2	43 +/- 2%	-	21	21	0	0	no	-	hsa-miR-4291	-	-	gucagcagagcccuggga	ccaggucuugacuc	ccaggucuugacucuugggagaaguuuccuucagaaaagaaauagggagguuuugaggagucagcagagcccuggga	8_dna:primary_assembly_primary_assembly:EquCab3.0:8:1:97563019:1_REF:94990526..94990603:-
1_dna:primary_assembly_primary_assembly:EquCab3.0:1:1:188260577:1_REF_16970	2.1	43 +/- 2%	-	9	9	0	0	no	-	mmu-miR-5134-5p	-	-	cuggcagaggcucucggg	cgagaagccagagcugag	cuggcagaggcucucggggugcaggugccgagaagccagagcugag	1_dna:primary_assembly_primary_assembly:EquCab3.0:1:1:188260577:1_REF:136121058..136121104:+
14_dna:primary_assembly_primary_assembly:EquCab3.0:14:1:94600235:1_REF_7717	2.1	43 +/- 2%	-	4140	4140	0	0	no	-	hsa-miR-28-5p	-	-	gaggagcucacagucuagu	uuacuggagauccuugc	uuacuggagauccuugcccuagaggagcucacagucuagu	14_dna:primary_assembly_primary_assembly:EquCab3.0:14:1:94600235:1_REF:6496874..6496914:+
15_dna:primary_assembly_primary_assembly:EquCab3.0:15:1:92851403:1_REF_9286	2.1	43 +/- 2%	-	14	14	0	0	no	-	hsa-miR-3173-3p	-	-	caaggaggaggaggaggc	cccucccuuuccaaaaggag	caaggaggaggaggaggcauuuggcacauuagcguuuugaagucccucccuuuccaaaaggag	15_dna:primary_assembly_primary_assembly:EquCab3.0:15:1:92851403:1_REF:8841014..8841077:+
18_dna:primary_assembly_primary_assembly:EquCab3.0:18:1:82641348:1_REF_13498	2.1	43 +/- 2%	-	379	379	0	0	no	-	hsa-miR-2115-3p	-	-	uaucagaaucuccagggguga	uuuucugagagauucgaugaugca	uaucagaaucuccaggggugaagcuuuucugagagauucgaugaugca	18_dna:primary_assembly_primary_assembly:EquCab3.0:18:1:82641348:1_REF:20153842..20153890:+
8_dna:primary_assembly_primary_assembly:EquCab3.0:8:1:97563019:1_REF_43001	2.1	43 +/- 2%	-	34	34	0	0	no	-	hsa-miR-1184	-	-	gcugcagcugcaggggcu	ccccucacugcucuua	ccccucacugcucuuacagcugcagcugcaggggcu	8_dna:primary_assembly_primary_assembly:EquCab3.0:8:1:97563019:1_REF:60026212..60026248:+
1_dna:primary_assembly_primary_assembly:EquCab3.0:1:1:188260577:1_REF_16170	2	43 +/- 2%	-	47	47	0	0	no	-	mmu-miR-6938-3p	-	-	gcaucugggccucagcacug	guaaauacacccagacaacugcuu	gcaucugggccucagcacugaguaugugagggagugccuaacauuucauuaguaaauacacccagacaacugcuu	1_dna:primary_assembly_primary_assembly:EquCab3.0:1:1:188260577:1_REF:63284967..63285042:+
1_dna:primary_assembly_primary_assembly:EquCab3.0:1:1:188260577:1_REF_18109	2	43 +/- 2%	-	12	12	0	0	no	-	hsa-miR-3622b-5p	-	-	uggcauggaggaaaccug	gcucuuccacuaac	uggcauggaggaaaccugggcuucucugccagcucuuccacuaac	1_dna:primary_assembly_primary_assembly:EquCab3.0:1:1:188260577:1_REF:77167222..77167267:-
11_dna:primary_assembly_primary_assembly:EquCab3.0:11:1:61676917:1_REF_2785	2	43 +/- 2%	-	76	76	0	0	no	-	hsa-miR-7152-3p	-	-	ucuggucccugugcaccccca	gggccuaaggaucaucuu	gggccuaaggaucaucuuuacacccugucucuggucccugugcaccccca	11_dna:primary_assembly_primary_assembly:EquCab3.0:11:1:61676917:1_REF:19256815..19256865:+
31_dna:primary_assembly_primary_assembly:EquCab3.0:31:1:26001039:1_REF_32006	2	43 +/- 2%	-	19	19	0	0	no	-	hsa-miR-12117	-	-	gaaguggaggcugggggc	gcucaucuccaaauccc	gaaguggaggcugggggcacaaaaacacacgugagguuggaaccuuggauuccagcugugaaagcucaucuccaaauccc	31_dna:primary_assembly_primary_assembly:EquCab3.0:31:1:26001039:1_REF:10342729..10342809:+
7_dna:primary_assembly_primary_assembly:EquCab3.0:7:1:100787686:1_REF_41638	2	43 +/- 2%	-	150	150	0	0	no	-	hsa-miR-378a-3p	-	-	acuggacuugcagucagaagac	uuucugugggcagcuguggcuggugu	uuucugugggcagcuguggcuggugugaugugguguaguuuccgugcugugguaugauccucacuggacuugcagucagaagac	7_dna:primary_assembly_primary_assembly:EquCab3.0:7:1:100787686:1_REF:31698082..31698166:-
1_dna:primary_assembly_primary_assembly:EquCab3.0:1:1:188260577:1_REF_18296	1.9	42 +/- 2%	-	19	19	0	0	no	-	hsa-miR-759	-	-	gcagagugacugaagcug	cgcacaguguucugcac	cgcacaguguucugcacacauuugguuaacacaugguuguugaagaauugcagagugacugaagcug	1_dna:primary_assembly_primary_assembly:EquCab3.0:1:1:188260577:1_REF:91451371..91451438:-
1_dna:primary_assembly_primary_assembly:EquCab3.0:1:1:188260577:1_REF_18998	1.9	42 +/- 2%	-	81658	81658	0	0	no	-	hsa-miR-3156-3p	-	-	aucccacuccugacacca	gugguaguguagggacag	gugguaguguagggacagguagcuuuuggccaguggcccuugggcccauuucuuaucccacuccugacacca	1_dna:primary_assembly_primary_assembly:EquCab3.0:1:1:188260577:1_REF:163806666..163806738:-
12_dna:primary_assembly_primary_assembly:EquCab3.0:12:1:36992759:1_REF_5623	1.9	42 +/- 2%	-	161	154	0	7	no	-	hsa-miR-5699-5p	-	-	ugccccaauucugacaucccu	agagacucagcuuuggggac	ugccccaauucugacaucccuugacuuguacaucccaagagacucagcuuuggggac	12_dna:primary_assembly_primary_assembly:EquCab3.0:12:1:36992759:1_REF:11837599..11837656:-
14_dna:primary_assembly_primary_assembly:EquCab3.0:14:1:94600235:1_REF_8449	1.9	42 +/- 2%	-	15	15	0	0	no	-	hsa-miR-3929	-	-	gaggcugagucggggagc	ucucucagccuccc	ucucucagccucccucaaagccaggcuuugccaugaggcugagucggggagc	14_dna:primary_assembly_primary_assembly:EquCab3.0:14:1:94600235:1_REF:90771138..90771190:+
14_dna:primary_assembly_primary_assembly:EquCab3.0:14:1:94600235:1_REF_8456	1.9	42 +/- 2%	-	34	34	0	0	no	-	hsa-miR-3690	-	-	cccuggacccuggacaag	ugccagcuccaggcca	cccuggacccuggacaagcucauggagcagagccaccucuccagcccucagaugccagcuccaggcca	14_dna:primary_assembly_primary_assembly:EquCab3.0:14:1:94600235:1_REF:91764461..91764529:+
16_dna:primary_assembly_primary_assembly:EquCab3.0:16:1:88962352:1_REF_10797	1.9	42 +/- 2%	-	42	42	0	0	no	-	hsa-miR-185-3p	-	-	uggggcugggcgguggga	cagcacgcacugaugcuuucuc	cagcacgcacugaugcuuucucucucuggggcugggcgguggga	16_dna:primary_assembly_primary_assembly:EquCab3.0:16:1:88962352:1_REF:2436359..2436403:+
2_dna:primary_assembly_primary_assembly:EquCab3.0:2:1:121350024:1_REF_30639	1.9	42 +/- 2%	-	22	22	0	0	no	-	hsa-miR-1304-3p	-	-	gcucacugacucggacccuugcag	agaagugucugaccacuuucagaagacc	gcucacugacucggacccuugcaggugacuaugaccacgauuacgaagaagugucugaccacuuucagaagacc	2_dna:primary_assembly_primary_assembly:EquCab3.0:2:1:121350024:1_REF:28100946..28101020:-
20_dna:primary_assembly_primary_assembly:EquCab3.0:20:1:65343332:1_REF_19355	1.9	42 +/- 2%	-	30	30	0	0	no	-	mmu-miR-7234-5p	-	-	uuguuuucuuggcuguaa	auagacuguugaagcaggu	auagacuguugaagcagguggaaaucugcaccccaaaacugaagggugcaaaauaucacacuuguuuucuuggcuguaa	20_dna:primary_assembly_primary_assembly:EquCab3.0:20:1:65343332:1_REF:15837531..15837610:+
20_dna:primary_assembly_primary_assembly:EquCab3.0:20:1:65343332:1_REF_20713	1.9	42 +/- 2%	-	22	22	0	0	no	-	hsa-miR-3173-3p	-	-	caaggaggaggaggaggcu	ccuccauuggcggcauccagggg	caaggaggaggaggaggcuuggacuucucuggggauaaggaggguucugacuaggaagagaaagccuccauuggcggcauccagggg	20_dna:primary_assembly_primary_assembly:EquCab3.0:20:1:65343332:1_REF:29761444..29761531:-
8_dna:primary_assembly_primary_assembly:EquCab3.0:8:1:97563019:1_REF_44159	1.9	42 +/- 2%	-	21	21	0	0	no	-	hsa-miR-4291	-	-	gucagcagagcccuggga	ccaggagggaaagggcugaaac	gucagcagagcccugggaaagguuucaucgugaacacaggucccaggagggaaagggcugaaac	8_dna:primary_assembly_primary_assembly:EquCab3.0:8:1:97563019:1_REF:94990480..94990544:-
X_dna:primary_assembly_primary_assembly:EquCab3.0:X:1:128206784:1_REF_46633	1.9	42 +/- 2%	-	824	822	0	2	no	-	hsa-miR-6875-3p	-	-	uuucuuccucguacuugacuga	cuggagagggagcagaga	uuucuuccucguacuugacugagcugguugaagccauguauaaggaaucagcaguuaccucuggagagggagcagaga	X_dna:primary_assembly_primary_assembly:EquCab3.0:X:1:128206784:1_REF:57124433..57124511:-
16_dna:primary_assembly_primary_assembly:EquCab3.0:16:1:88962352:1_REF_10951	1.8	42 +/- 2%	-	14	12	2	0	no	-	hsa-miR-4668-5p	-	-	agggaaaaaauagagcca	gguuuauugagugcuugc	gguuuauugagugcuugcuaugugcuaggcucugggccaggccccagggguacugcagggaaaaaauagagcca	16_dna:primary_assembly_primary_assembly:EquCab3.0:16:1:88962352:1_REF:9713166..9713240:+
17_dna:primary_assembly_primary_assembly:EquCab3.0:17:1:80722430:1_REF_12594	1.8	42 +/- 2%	-	16	16	0	0	no	-	hsa-miR-4533	-	-	aggaaggagggcugggga	uuuacucaaaagucuucu	aggaaggagggcuggggagggugaagcccuuacucucuuuacucaaaagucuucu	17_dna:primary_assembly_primary_assembly:EquCab3.0:17:1:80722430:1_REF:25622973..25623028:+
20_dna:primary_assembly_primary_assembly:EquCab3.0:20:1:65343332:1_REF_20126	1.8	42 +/- 2%	-	50	50	0	0	no	-	hsa-miR-943	-	-	cugacuguugggugcuccccaga	gggaggagcuguuuauccagaagcu	cugacuguugggugcuccccagauucgccaacccaggagcgggaggagcuguuuauccagaagcu	20_dna:primary_assembly_primary_assembly:EquCab3.0:20:1:65343332:1_REF:42967635..42967700:+
23_dna:primary_assembly_primary_assembly:EquCab3.0:23:1:55556184:1_REF_24025	1.8	42 +/- 2%	-	48	48	0	0	no	-	mmu-miR-7084-3p	-	-	gccucugaaguguuuccucug	aaggaaaaacaauggaaggcag	gccucugaaguguuuccucuggagugacaugagcguuugaggcuugucuaaggaaaaacaauggaaggcag	23_dna:primary_assembly_primary_assembly:EquCab3.0:23:1:55556184:1_REF:33830080..33830151:-
28_dna:primary_assembly_primary_assembly:EquCab3.0:28:1:47348498:1_REF_27743	1.8	42 +/- 2%	-	9	9	0	0	no	-	hsa-miR-589-5p	-	-	agagaaccugaagcaccu	guguuuacucccu	guguuuacucccugucggugccagacgcagagagaaccugaagcaccu	28_dna:primary_assembly_primary_assembly:EquCab3.0:28:1:47348498:1_REF:32029392..32029440:+
6_dna:primary_assembly_primary_assembly:EquCab3.0:6:1:87230776:1_REF_39276	1.8	42 +/- 2%	-	88	88	0	0	no	-	mmu-miR-7018-5p	-	-	cugagcagcucugggcug	ccccagugucuguagugcc	ccccagugucuguagugcccaggcugagcagcucugggcug	6_dna:primary_assembly_primary_assembly:EquCab3.0:6:1:87230776:1_REF:25712277..25712318:-
8_dna:primary_assembly_primary_assembly:EquCab3.0:8:1:97563019:1_REF_42780	1.8	42 +/- 2%	-	9	8	0	1	no	-	hsa-miR-3670	-	-	cgagcucagggaggacag	cccauggagcugggcucc	cgagcucagggaggacaggggucuugcacaaggccacccaugagccauuacucccauggagcugggcucc	8_dna:primary_assembly_primary_assembly:EquCab3.0:8:1:97563019:1_REF:26959433..26959503:+
13_dna:primary_assembly_primary_assembly:EquCab3.0:13:1:43784481:1_REF_6717	1.7	42 +/- 2%	-	11	11	0	0	no	-	mmu-miR-1843b-5p	-	-	cuggagguagaaggagac	cuccaagcuuucagcu	cuccaagcuuucagcuggaauucauggaaggcugugucuuaagagccaaauagcuggagguagaaggagac	13_dna:primary_assembly_primary_assembly:EquCab3.0:13:1:43784481:1_REF:34987564..34987635:+
14_dna:primary_assembly_primary_assembly:EquCab3.0:14:1:94600235:1_REF_8465	1.7	42 +/- 2%	-	13	13	0	0	no	-	mmu-miR-7676-5p	-	-	agggcaguuccagaacug	guuacaggaacugaaacccuaa	guuacaggaacugaaacccuaaaguaucgaauggacucuccagagucaaacagcuaguugagggcaguuccagaacug	14_dna:primary_assembly_primary_assembly:EquCab3.0:14:1:94600235:1_REF:92516007..92516085:+
18_dna:primary_assembly_primary_assembly:EquCab3.0:18:1:82641348:1_REF_13443	1.7	42 +/- 2%	-	295	295	0	0	no	-	hsa-miR-5009-5p	-	-	cuggacuuggagucagaa	cucugccuaacaauugug	cucugccuaacaauugugccgacaugaugcaacaggggaucaugaaaugccuggacuuggagucagaa	18_dna:primary_assembly_primary_assembly:EquCab3.0:18:1:82641348:1_REF:17582259..17582327:+
22_dna:primary_assembly_primary_assembly:EquCab3.0:22:1:50928189:1_REF_22441	1.7	42 +/- 2%	-	1585	1585	0	0	no	-	hsa-miR-31-5p	-	-	aggcaagaugcuggcauugca	ggaucugggcauuuuaugccuug	ggaucugggcauuuuaugccuugaaaaggcaagaugcuggcauugca	22_dna:primary_assembly_primary_assembly:EquCab3.0:22:1:50928189:1_REF:25622219..25622266:+
3_dna:primary_assembly_primary_assembly:EquCab3.0:3:1:121351753:1_REF_33978	1.7	42 +/- 2%	-	25	25	0	0	no	-	mmu-miR-6927-3p	-	-	gcugagcucuggccuccu	gcggacaggcguaugcug	gcggacaggcguaugcuggcaccuagggggagggggaauuguugcugagcucuggccuccu	3_dna:primary_assembly_primary_assembly:EquCab3.0:3:1:121351753:1_REF:100204799..100204860:-
5_dna:primary_assembly_primary_assembly:EquCab3.0:5:1:96759418:1_REF_37959	1.7	42 +/- 2%	-	82239	82239	0	0	no	-	hsa-miR-3156-3p	-	-	aucccacuccugacacca	augugaguggcagaacauuauuc	aucccacuccugacaccaacaugcaauuagucaaaauaggaugaugaugugaguggcagaacauuauuc	5_dna:primary_assembly_primary_assembly:EquCab3.0:5:1:96759418:1_REF:87613190..87613259:-
6_dna:primary_assembly_primary_assembly:EquCab3.0:6:1:87230776:1_REF_39316	1.7	42 +/- 2%	-	36	36	0	0	no	-	mmu-miR-9768-3p	-	-	gcugccuuccuucugaga	ccagagaggacaguggcug	ccagagaggacaguggcugccagggugcuaaguugggcccuagacacaaaacugcugccuuccuucugaga	6_dna:primary_assembly_primary_assembly:EquCab3.0:6:1:87230776:1_REF:30248379..30248450:-
7_dna:primary_assembly_primary_assembly:EquCab3.0:7:1:100787686:1_REF_40324	1.7	42 +/- 2%	-	985	985	0	0	no	-	hsa-miR-3156-3p	-	-	aucccacuucugacaccu	gagagcuggguuga	gagagcuggguugagaucccacuucugacaccu	7_dna:primary_assembly_primary_assembly:EquCab3.0:7:1:100787686:1_REF:13785434..13785467:+
9_dna:primary_assembly_primary_assembly:EquCab3.0:9:1:85793548:1_REF_45253	1.7	42 +/- 2%	-	260847	260847	0	0	no	-	hsa-miR-378a-3p	-	-	acuggacuuggagucagaagaca	ucuucagaaguugcgugu	acuggacuuggagucagaagacaagccuuuaaaucuuggcucaguucuucagaaguugcgugu	9_dna:primary_assembly_primary_assembly:EquCab3.0:9:1:85793548:1_REF:70939468..70939531:-
1_dna:primary_assembly_primary_assembly:EquCab3.0:1:1:188260577:1_REF_16783	1.6	42 +/- 2%	-	18	18	0	0	no	-	hsa-miR-380-5p	-	-	agguugacagugaaaagg	uccccacucucgccuca	uccccacucucgccucagcucuucgggacagugacauggagucucauugccaccaacaaaaagagguugacagugaaaagg	1_dna:primary_assembly_primary_assembly:EquCab3.0:1:1:188260577:1_REF:124540188..124540269:+
1_dna:primary_assembly_primary_assembly:EquCab3.0:1:1:188260577:1_REF_19054	1.6	42 +/- 2%	-	19	19	0	0	no	-	mmu-miR-688	-	-	gcgcaggcucuguggcca	gaggagacgugcagga	gaggagacgugcaggagagaagaggugagcgcaggcucuguggcca	1_dna:primary_assembly_primary_assembly:EquCab3.0:1:1:188260577:1_REF:173078348..173078394:-
10_dna:primary_assembly_primary_assembly:EquCab3.0:10:1:85155674:1_REF_2191	1.6	42 +/- 2%	-	17	17	0	0	no	-	hsa-miR-30c-2-3p	-	-	augggagaagaggggaac	ucucccugcuuucagac	augggagaagaggggaacaugauauuggagacugaggcccaauucuggcaggaugguguggagcucucccugcuuucagac	10_dna:primary_assembly_primary_assembly:EquCab3.0:10:1:85155674:1_REF:78048063..78048144:-
13_dna:primary_assembly_primary_assembly:EquCab3.0:13:1:43784481:1_REF_7449	1.6	42 +/- 2%	-	15	15	0	0	no	-	hsa-miR-616-3p	-	-	ggucauuguucuagaaaug	ugaauggaacaauguau	ggucauuguucuagaaauguuguugagugaauggaacaauguau	13_dna:primary_assembly_primary_assembly:EquCab3.0:13:1:43784481:1_REF:37082428..37082472:-
2_dna:primary_assembly_primary_assembly:EquCab3.0:2:1:121350024:1_REF_29368	1.6	42 +/- 2%	-	8	8	0	0	no	-	hsa-miR-6874-5p	-	-	cuggagcugcagccgguggc	ugcagggugggguagggg	cuggagcugcagccgguggcuggcggcauggaaucgccagggugcagggugggguagggg	2_dna:primary_assembly_primary_assembly:EquCab3.0:2:1:121350024:1_REF:20052809..20052869:+
2_dna:primary_assembly_primary_assembly:EquCab3.0:2:1:121350024:1_REF_30702	1.6	42 +/- 2%	-	22	22	0	0	no	-	hsa-miR-500b-3p	-	-	gcacccagagcagggcug	gccagugucagguaagcca	gccagugucagguaagccagauggagugauagucuggcacccagagcagggcug	2_dna:primary_assembly_primary_assembly:EquCab3.0:2:1:121350024:1_REF:29982783..29982837:-
22_dna:primary_assembly_primary_assembly:EquCab3.0:22:1:50928189:1_REF_22232	1.6	42 +/- 2%	-	30	30	0	0	no	-	hsa-miR-647	-	-	cuggcugcagccugagga	uucauucuucacugagga	cuggcugcagccugaggacuggguuacucuguccaugcuucauucuucacugagga	22_dna:primary_assembly_primary_assembly:EquCab3.0:22:1:50928189:1_REF:1194146..1194202:+
16_dna:primary_assembly_primary_assembly:EquCab3.0:16:1:88962352:1_REF_11240	1.5	42 +/- 2%	-	19	14	5	0	no	-	hsa-miR-4476	-	-	aaggaaggcaguggggug	guccgcagaccagcagcuu	aaggaaggcagugggguggagaguggcagaguguagaacagugcuucucaaaaugugguccgcagaccagcagcuu	16_dna:primary_assembly_primary_assembly:EquCab3.0:16:1:88962352:1_REF:42425554..42425630:+
17_dna:primary_assembly_primary_assembly:EquCab3.0:17:1:80722430:1_REF_13129	1.5	42 +/- 2%	-	130	130	0	0	no	-	hsa-miR-5009-5p	-	-	cuggacuuggagucaggagaa	cacuugaagaaaagaguccuugu	cuggacuuggagucaggagaacaauuaaauuaucuuacauauuaggcuuuauguaaguuuucacuugaagaaaagaguccuugu	17_dna:primary_assembly_primary_assembly:EquCab3.0:17:1:80722430:1_REF:29329908..29329992:-
18_dna:primary_assembly_primary_assembly:EquCab3.0:18:1:82641348:1_REF_14098	1.5	42 +/- 2%	-	12	12	0	0	no	-	hsa-miR-7152-5p	-	-	cuuccuguagauauggga	ggaugucuaagguaacaaaggg	ggaugucuaagguaacaaagggcagcugccugccgaagguucaugcuccccuuccuguagauauggga	18_dna:primary_assembly_primary_assembly:EquCab3.0:18:1:82641348:1_REF:3928201..3928269:-
21_dna:primary_assembly_primary_assembly:EquCab3.0:21:1:58984458:1_REF_22184	1.5	42 +/- 2%	-	21	21	0	0	no	-	mmu-miR-194-1-3p	-	-	ccaguggacuuguagccu	gugacagagcagagagguu	gugacagagcagagagguuaggcagaaggacucacacacaccaccugcucuaccaguggacuuguagccu	21_dna:primary_assembly_primary_assembly:EquCab3.0:21:1:58984458:1_REF:51500715..51500785:-
27_dna:primary_assembly_primary_assembly:EquCab3.0:27:1:40254690:1_REF_27197	1.5	42 +/- 2%	-	29	29	0	0	no	-	hsa-miR-4324	-	-	uccugagagauacugagc	acaagauuuuaccagggca	acaagauuuuaccagggcauuaaguguccugagagauacugagc	27_dna:primary_assembly_primary_assembly:EquCab3.0:27:1:40254690:1_REF:27506621..27506665:+
30_dna:primary_assembly_primary_assembly:EquCab3.0:30:1:31395959:1_REF_31596	1.5	42 +/- 2%	-	23	23	0	0	no	-	mmu-miR-7115-3p	-	-	acuuggucauguaaagac	cugggauguuguacaaggaa	acuuggucauguaaagacaggaucucaccugcugggauguuguacaaggaa	30_dna:primary_assembly_primary_assembly:EquCab3.0:30:1:31395959:1_REF:26491884..26491935:+
13_dna:primary_assembly_primary_assembly:EquCab3.0:13:1:43784481:1_REF_6966	1.4	42 +/- 2%	-	25	25	0	0	no	-	hsa-miR-6731-5p	-	-	agggagaggacaugaaga	cccuuucccucucugcauccugc	cccuuucccucucugcauccugccccgacucgacgaggacagggagaggacaugaaga	13_dna:primary_assembly_primary_assembly:EquCab3.0:13:1:43784481:1_REF:2410473..2410531:-
5_dna:primary_assembly_primary_assembly:EquCab3.0:5:1:96759418:1_REF_36770	1.4	42 +/- 2%	-	181	181	0	0	no	-	-	-	-	ccgcgcgccggccggggcc	cccgggccggagcgcggcg	ccgcgcgccggccggggccggggccgcggccgccgccucucgccgcagcccgggccggagcgcggcg	5_dna:primary_assembly_primary_assembly:EquCab3.0:5:1:96759418:1_REF:55991739..55991806:+
7_dna:primary_assembly_primary_assembly:EquCab3.0:7:1:100787686:1_REF_41024	1.4	42 +/- 2%	-	61	61	0	0	no	-	hsa-miR-6878-5p	-	-	agggagaaugaugaacgu	cugcauauuuguuuccugg	agggagaaugaugaacguaucugggcuacaucccaggccugcauauuuguuuccugg	7_dna:primary_assembly_primary_assembly:EquCab3.0:7:1:100787686:1_REF:78341915..78341972:+
1_dna:primary_assembly_primary_assembly:EquCab3.0:1:1:188260577:1_REF_15688	1.3	42 +/- 2%	-	7	7	0	0	no	-	mmu-miR-5627-3p	-	-	gcagggcugagccagcgg	gagggguugcccaggccc	gcagggcugagccagcggccuguuuagaggagugagggguugcccaggccc	1_dna:primary_assembly_primary_assembly:EquCab3.0:1:1:188260577:1_REF:1147862..1147913:+
1_dna:primary_assembly_primary_assembly:EquCab3.0:1:1:188260577:1_REF_17379	1.3	42 +/- 2%	-	96	96	0	0	no	-	hsa-miR-636	-	-	ugugcuuggcugaggagc	uccaacugugcggauu	uccaacugugcggauucacaugucagcugucuggugaaugugcuuggcugaggagc	1_dna:primary_assembly_primary_assembly:EquCab3.0:1:1:188260577:1_REF:174688596..174688652:+
15_dna:primary_assembly_primary_assembly:EquCab3.0:15:1:92851403:1_REF_10033	1.3	42 +/- 2%	-	17	17	0	0	no	-	hsa-miR-3652	-	-	aggcuggauggaaauggc	cauaaauuccaguucgccccg	aggcuggauggaaauggcagccaccuuuucaaagaugggggcucuccauaaauuccaguucgccccg	15_dna:primary_assembly_primary_assembly:EquCab3.0:15:1:92851403:1_REF:3857473..3857540:-
19_dna:primary_assembly_primary_assembly:EquCab3.0:19:1:62681739:1_REF_15650	1.3	42 +/- 2%	-	32	32	0	0	no	-	mmu-miR-3079-5p	-	-	cuugaucucucugaggcu	ucucacaggagaugcaguug	ucucacaggagaugcaguugaaaauauguuagccucccuugaucucucugaggcu	19_dna:primary_assembly_primary_assembly:EquCab3.0:19:1:62681739:1_REF:58107907..58107962:-
21_dna:primary_assembly_primary_assembly:EquCab3.0:21:1:58984458:1_REF_21539	1.3	42 +/- 2%	-	24	24	0	0	no	-	mmu-miR-6900-3p	-	-	aggugauggcgacuggga	ccagggaagcuauugcaaug	ccagggaagcuauugcaauggaguagcuaagaggugauggcgacuggga	21_dna:primary_assembly_primary_assembly:EquCab3.0:21:1:58984458:1_REF:27064793..27064842:+
4_dna:primary_assembly_primary_assembly:EquCab3.0:4:1:109462549:1_REF_35041	1.3	42 +/- 2%	-	91	91	0	0	no	-	hsa-miR-3911	-	-	aguguggacccaggaagauuuc	agugacuuuuacaccaa	aguguggacccaggaagauuucccuaaggaagugacuuuuacaccaa	4_dna:primary_assembly_primary_assembly:EquCab3.0:4:1:109462549:1_REF:2990395..2990442:-
5_dna:primary_assembly_primary_assembly:EquCab3.0:5:1:96759418:1_REF_36003	1.2	42 +/- 2%	-	27	27	0	0	no	-	-	-	-	ccgggccggggggcgccgcgcg	cgcggggcugcacaggccucgggg	cgcggggcugcacaggccucggggcggcggggacggccccgggccggggggcgccgcgcg	5_dna:primary_assembly_primary_assembly:EquCab3.0:5:1:96759418:1_REF:3546839..3546899:+
7_dna:primary_assembly_primary_assembly:EquCab3.0:7:1:100787686:1_REF_41161	1.2	42 +/- 2%	-	69	69	0	0	no	-	mmu-miR-3968	-	-	agaaucccauugucugagg	ucaggcuaaugugauuuuuc	ucaggcuaaugugauuuuucaaaauaaaacaauuuaaggagaaucccauugucugagg	7_dna:primary_assembly_primary_assembly:EquCab3.0:7:1:100787686:1_REF:100128595..100128653:+
X_dna:primary_assembly_primary_assembly:EquCab3.0:X:1:128206784:1_REF_46356	1.2	42 +/- 2%	-	14	14	0	0	no	-	mmu-miR-6996-3p	-	-	aggugucuugggugucuc	gcggcccaaguuugcucccuuc	gcggcccaaguuugcucccuucucucuaggaggugucuugggugucuc	X_dna:primary_assembly_primary_assembly:EquCab3.0:X:1:128206784:1_REF:15353970..15354018:-
14_dna:primary_assembly_primary_assembly:EquCab3.0:14:1:94600235:1_REF_8554	1.1	42 +/- 2%	-	10	10	0	0	no	-	hsa-miR-3200-5p	-	-	caucugaggcuguuguag	acacccguggccaucuuacuag	acacccguggccaucuuacuaggagcuuuguucaguuucccucauugaaugcucgucaucugaggcuguuguag	14_dna:primary_assembly_primary_assembly:EquCab3.0:14:1:94600235:1_REF:4605571..4605645:-
17_dna:primary_assembly_primary_assembly:EquCab3.0:17:1:80722430:1_REF_12462	1.1	42 +/- 2%	-	49	49	0	0	no	-	mmu-miR-7668-3p	-	-	gggugcaguguccucuccu	uucagguuuagcugacaccucc	gggugcaguguccucuccuguccucugcagcaauucagguuuagcugacaccucc	17_dna:primary_assembly_primary_assembly:EquCab3.0:17:1:80722430:1_REF:10743485..10743540:+
18_dna:primary_assembly_primary_assembly:EquCab3.0:18:1:82641348:1_REF_13653	1.1	42 +/- 2%	-	85	85	0	0	no	-	hsa-miR-5571-3p	-	-	cuccuaggacauuucucacuucc	aggugaggcuguccccuggaagu	aggugaggcuguccccuggaagucauucgccaccuccuaggacauuucucacuucc	18_dna:primary_assembly_primary_assembly:EquCab3.0:18:1:82641348:1_REF:51625865..51625921:+
15_dna:primary_assembly_primary_assembly:EquCab3.0:15:1:92851403:1_REF_10698	1	42 +/- 2%	-	48	48	0	0	no	-	hsa-miR-4254	-	-	gccuggagcugugaccgc	ugccucagcauccccuggucc	ugccucagcauccccugguccacugccuauacuggaacuauccagaccaauaugcaaggccuggagcugugaccgc	15_dna:primary_assembly_primary_assembly:EquCab3.0:15:1:92851403:1_REF:83704696..83704772:-
16_dna:primary_assembly_primary_assembly:EquCab3.0:16:1:88962352:1_REF_12259	1	42 +/- 2%	-	77	77	0	0	no	-	-	-	-	cacgcggcugcagacgccaccg	gcggcgcugcagccgcgccgc	cacgcggcugcagacgccaccggcgcggcccuccccgcggcgcugcagccgcgccgc	16_dna:primary_assembly_primary_assembly:EquCab3.0:16:1:88962352:1_REF:76772768..76772825:-
18_dna:primary_assembly_primary_assembly:EquCab3.0:18:1:82641348:1_REF_13444	1	42 +/- 2%	-	295	295	0	0	no	-	hsa-miR-5009-5p	-	-	cuggacuuggagucagaa	cugauuaguccggag	cuggacuuggagucagaaaucuacaguugagaaacugcuuugcaacugauuaguccggag	18_dna:primary_assembly_primary_assembly:EquCab3.0:18:1:82641348:1_REF:17582309..17582369:+
2_dna:primary_assembly_primary_assembly:EquCab3.0:2:1:121350024:1_REF_30542	1	42 +/- 2%	-	4414	4413	0	1	no	-	-	-	-	cccgcccggcccggccgcc	ccggcgcccggcggccgc	ccggcgcccggcggccgcuggcgcucgcgcuccagcccgcggcccgcccggcccggccgcc	2_dna:primary_assembly_primary_assembly:EquCab3.0:2:1:121350024:1_REF:24116197..24116258:-
22_dna:primary_assembly_primary_assembly:EquCab3.0:22:1:50928189:1_REF_22874	1	42 +/- 2%	-	1258	820	3	435	no	-	-	-	-	ccggcgcgccccgccgcgcc	gcggcggcggcggcggcggcggcg	gcggcggcggcggcggcggcggcggugguggcuccugcucccccggcccggcgcgccccgccgcgcc	22_dna:primary_assembly_primary_assembly:EquCab3.0:22:1:50928189:1_REF:11214195..11214262:-
23_dna:primary_assembly_primary_assembly:EquCab3.0:23:1:55556184:1_REF_23471	1	42 +/- 2%	-	42	41	0	1	no	-	hsa-miR-2276-5p	-	-	ucccucugccugguaggcucuc	cuaccaagcauguggccuc	cuaccaagcauguggccucugcccugcuggucccucugccugguaggcucuc	23_dna:primary_assembly_primary_assembly:EquCab3.0:23:1:55556184:1_REF:4365785..4365837:+
26_dna:primary_assembly_primary_assembly:EquCab3.0:26:1:43147642:1_REF_26694	1	42 +/- 2%	-	32	30	2	0	no	-	-	-	-	gucggccccgggucccgg	ggggccugcgggagcccggcgc	gucggccccgggucccgggccgcagugggccggcugcgcuccgccgggcgcggggccugcgggagcccggcgc	26_dna:primary_assembly_primary_assembly:EquCab3.0:26:1:43147642:1_REF:40426105..40426178:+
28_dna:primary_assembly_primary_assembly:EquCab3.0:28:1:47348498:1_REF_28032	1	42 +/- 2%	-	99	93	0	6	no	-	-	-	-	gcgcgccgucgggcccggg	gccggggccgggggccgg	gcgcgccgucgggcccgggccgggccggggccgggggccgg	28_dna:primary_assembly_primary_assembly:EquCab3.0:28:1:47348498:1_REF:46456018..46456059:+
31_dna:primary_assembly_primary_assembly:EquCab3.0:31:1:26001039:1_REF_31991	1	42 +/- 2%	-	72	72	0	0	no	-	hsa-miR-151a-5p	-	-	gcgaggaggaggaggaag	ucugauuccuauugugg	ucugauuccuauuguggaaggcgaggaggaggaggaag	31_dna:primary_assembly_primary_assembly:EquCab3.0:31:1:26001039:1_REF:9979773..9979811:+
5_dna:primary_assembly_primary_assembly:EquCab3.0:5:1:96759418:1_REF_36252	1	42 +/- 2%	-	24	24	0	0	no	-	hsa-miR-4659a-3p	-	-	cuucuucuaaguucucucu	ugacuucuuggcucagagacagcc	cuucuucuaaguucucucuccuugacuucuuggcucagagacagcc	5_dna:primary_assembly_primary_assembly:EquCab3.0:5:1:96759418:1_REF:31459024..31459070:+
6_dna:primary_assembly_primary_assembly:EquCab3.0:6:1:87230776:1_REF_38313	1	42 +/- 2%	-	11	11	0	0	no	-	hsa-miR-4649-3p	-	-	gcugaggcaggaggaggg	ggccuccuggacagaag	ggccuccuggacagaaggagaagccagugugacugaggcugaggcaggaggaggg	6_dna:primary_assembly_primary_assembly:EquCab3.0:6:1:87230776:1_REF:27323643..27323698:+
7_dna:primary_assembly_primary_assembly:EquCab3.0:7:1:100787686:1_REF_40846	1	42 +/- 2%	-	243	243	0	0	no	-	mmu-miR-7092-5p	-	-	aaaggcaacguagaguucuggcu	cgaacuuucauugcuuuuac	aaaggcaacguagaguucuggcuauugaauaaugaugauaauagcgaacuuucauugcuuuuac	7_dna:primary_assembly_primary_assembly:EquCab3.0:7:1:100787686:1_REF:59921101..59921165:+

## Sheet: Novel EHV-2 miRNAs
provisional id	miRDeep2 score	estimated probability that the miRNA candidate is a true positive	rfam alert	total read count	mature read count	loop read count	star read count	significant randfold p-value	miRBase miRNA	example miRBase miRNA with the same seed	UCSC browser	NCBI blastn	consensus mature sequence	consensus star sequence	consensus precursor sequence	precursor coordinate	start	end	strand
NC_001650.2_Equid_herpesvirus_2_strain_86/67_complete_genome_gi|761895455|ref|_46	2552.7	89 +/- 1%	-	5009	3615	0	1394	no	-	-	-	-	agauauuagggaaccuggaccg	guucagguacucuagugucu	agauauuagggaaccuggaccgcuguguaagaaaagaccaguucagguacucuagugucu	NC_001650.2_Equid_herpesvirus_2_strain_86/67_complete_genome_gi|761895455|ref|:39464..39524:+	39464	39524	+
NC_001650.2_Equid_herpesvirus_2_strain_86/67_complete_genome_gi|761895455|ref|_71	1961	89 +/- 1%	-	3848	3800	0	48	no	-	-	-	-	uagcacuuugaagacuacucggu	ugaguugucucaggggagcuagg	ugaguugucucaggggagcuagggucaauaaacccaccuagcacuuugaagacuacucggu	NC_001650.2_Equid_herpesvirus_2_strain_86/67_complete_genome_gi|761895455|ref|:41846..41907:+	41846	41907	+
NC_001650.2_Equid_herpesvirus_2_strain_86/67_complete_genome_gi|761895455|ref|_87	1792.3	89 +/- 1%	-	3517	3502	0	15	no	-	-	-	-	uaauacuucagaagucuccgga	ucggagauuucucuaguacu	ucggagauuucucuaguacuuagguucguguaauugauuccuaauacuucagaagucuccgga	NC_001650.2_Equid_herpesvirus_2_strain_86/67_complete_genome_gi|761895455|ref|:43008..43071:+	43008	43071	+
NC_001650.2_Equid_herpesvirus_2_strain_86/67_complete_genome_gi|761895455|ref|_38	1184.8	89 +/- 1%	-	2328	2147	0	181	no	-	-	-	-	uaaacagucugugacacuuaagu	uuaaguacaccgacuguccaaa	uaaacagucugugacacuuaagucuguucaaaggaaaaauuuaaguacaccgacuguccaaa	NC_001650.2_Equid_herpesvirus_2_strain_86/67_complete_genome_gi|761895455|ref|:38779..38841:+	38779	38841	+
NC_001650.2_Equid_herpesvirus_2_strain_86/67_complete_genome_gi|761895455|ref|_79	1060.3	89 +/- 1%	-	2074	1471	0	603	no	-	hsa-miR-760	-	-	uggcucugcagcgaacucuacc	cagaguucucugccagaaccagg	cagaguucucugccagaaccaggaugguaaaaaaaaacccuggcucugcagcgaacucuacc	NC_001650.2_Equid_herpesvirus_2_strain_86/67_complete_genome_gi|761895455|ref|:42446..42508:+	42446	42508	+
NC_001650.2_Equid_herpesvirus_2_strain_86/67_complete_genome_gi|761895455|ref|_66	978.2	89 +/- 1%	-	1920	1918	0	2	no	-	-	-	-	uaaccguacagauagaugccaggu	ccggcacuauuugcacggccc	uaaccguacagauagaugccagguguguguagcucauaaaagcaccggcacuauuugcacggccc	NC_001650.2_Equid_herpesvirus_2_strain_86/67_complete_genome_gi|761895455|ref|:41331..41396:+	41331	41396	+
NC_001650.2_Equid_herpesvirus_2_strain_86/67_complete_genome_gi|761895455|ref|_57	969.3	89 +/- 1%	-	1904	1491	0	413	no	-	-	-	-	ccuggaucaacccugacgaugca	aaucguccgaguggagucagu	aaucguccgaguggagucaguuguguguaagccauacucaccuggaucaacccugacgaugca	NC_001650.2_Equid_herpesvirus_2_strain_86/67_complete_genome_gi|761895455|ref|:40681..40744:+	40681	40744	+
NC_001650.2_Equid_herpesvirus_2_strain_86/67_complete_genome_gi|761895455|ref|_75	936.9	89 +/- 1%	-	1840	1829	0	11	no	-	-	-	-	ucgcuucucccagaacucuaga	ugaguuccguaggggaagugagu	ugaguuccguaggggaagugagucuggcgauuugagagaccccucgcuucucccagaacucuaga	NC_001650.2_Equid_herpesvirus_2_strain_86/67_complete_genome_gi|761895455|ref|:42118..42183:+	42118	42183	+
NC_001650.2_Equid_herpesvirus_2_strain_86/67_complete_genome_gi|761895455|ref|_43	848.5	89 +/- 1%	-	1666	1033	0	633	no	-	-	-	-	cgaaguuucggucucuucugca	agaagagauugggaacuucu	agaagagauugggaacuucugucguuaacccuaagcaccgaaguuucggucucuucugca	NC_001650.2_Equid_herpesvirus_2_strain_86/67_complete_genome_gi|761895455|ref|:39316..39376:+	39316	39376	+
NC_001650.2_Equid_herpesvirus_2_strain_86/67_complete_genome_gi|761895455|ref|_40	606.3	89 +/- 1%	-	1192	976	0	216	no	-	-	-	-	uaugcagucuggagacuuaagu	uuuaaguugacaggcuguuaa	uaugcagucuggagacuuaagucuguuuaaagaaagaauuuaaguugacaggcuguuaa	NC_001650.2_Equid_herpesvirus_2_strain_86/67_complete_genome_gi|761895455|ref|:38900..38959:+	38900	38959	+
NC_001650.2_Equid_herpesvirus_2_strain_86/67_complete_genome_gi|761895455|ref|_59	542.8	89 +/- 1%	-	1060	931	1	128	no	-	mmu-miR-344e-5p	-	-	uaggcuucuaauccuggucgcau	ugcgaucacggagaagucucuag	ugcgaucacggagaagucucuaggcuuaagucugagaccccuaggcuucuaauccuggucgcau	NC_001650.2_Equid_herpesvirus_2_strain_86/67_complete_genome_gi|761895455|ref|:40810..40874:+	40810	40874	+
NC_001650.2_Equid_herpesvirus_2_strain_86/67_complete_genome_gi|761895455|ref|_42	520.8	89 +/- 1%	-	1016	964	0	52	no	-	hsa-miR-4662a-3p	-	-	uaagauagaaaggguuggcuau	uaguuacacuuuccuaucuucg	uaagauagaaaggguuggcuaugugucucugguaaacauaguuacacuuuccuaucuucg	NC_001650.2_Equid_herpesvirus_2_strain_86/67_complete_genome_gi|761895455|ref|:39168..39228:+	39168	39228	+
NC_001650.2_Equid_herpesvirus_2_strain_86/67_complete_genome_gi|761895455|ref|_36	486.2	89 +/- 1%	-	956	612	0	344	no	-	-	-	-	uaugauaguccauacccuuaagu	uuaaguacguggacugucaaca	uaugauaguccauacccuuaaguuugauaaguaaaaaauuuaaguacguggacugucaaca	NC_001650.2_Equid_herpesvirus_2_strain_86/67_complete_genome_gi|761895455|ref|:38647..38708:+	38647	38708	+
NC_001650.2_Equid_herpesvirus_2_strain_86/67_complete_genome_gi|761895455|ref|_2	449.5	89 +/- 1%	-	876	862	0	14	no	-	hsa-miR-203b-5p	-	-	uaguggucucgaaggcacucagu	uggugcacuuugggaccacu	uaguggucucgaaggcacucaguaguguuaagauucuuggugcacuuugggaccacu	NC_001650.2_Equid_herpesvirus_2_strain_86/67_complete_genome_gi|761895455|ref|:9042..9099:+	9042	9099	+
NC_001650.2_Equid_herpesvirus_2_strain_86/67_complete_genome_gi|761895455|ref|_100	449.5	89 +/- 1%	-	876	862	0	14	no	-	hsa-miR-203b-5p	-	-	uaguggucucgaaggcacucagu	uggugcacuuugggaccacu	uaguggucucgaaggcacucaguaguguuaagauucuuggugcacuuugggaccacu	NC_001650.2_Equid_herpesvirus_2_strain_86/67_complete_genome_gi|761895455|ref|:175928..175985:+	175928	175985	+
NC_001650.2_Equid_herpesvirus_2_strain_86/67_complete_genome_gi|761895455|ref|_32	428.8	89 +/- 1%	-	842	712	0	130	no	-	-	-	-	uuugguaucgaggggagguau	uuucucccagcgaucaccaagcg	uuugguaucgaggggagguauagcuguacccaagauaagucuuuucucccagcgaucaccaagcg	NC_001650.2_Equid_herpesvirus_2_strain_86/67_complete_genome_gi|761895455|ref|:38272..38337:+	38272	38337	+
NC_001650.2_Equid_herpesvirus_2_strain_86/67_complete_genome_gi|761895455|ref|_84	318.3	89 +/- 1%	-	620	480	0	140	no	-	hsa-miR-203b-5p	-	-	uagugguccgugggaagcuaagu	cuagcuugcacagaccacuacc	uagugguccgugggaagcuaaguuggccauuggagacaccuagcuugcacagaccacuacc	NC_001650.2_Equid_herpesvirus_2_strain_86/67_complete_genome_gi|761895455|ref|:42733..42794:+	42733	42794	+
NC_001650.2_Equid_herpesvirus_2_strain_86/67_complete_genome_gi|761895455|ref|_3	311.6	89 +/- 1%	-	613	572	23	18	no	-	-	-	-	ucgguagccucgguccuuacagg	guaaggaaaggggcuaucugauu	guaaggaaaggggcuaucugauuuugcuagugucggagcauagugauaucccacguuaaucgguagccucgguccuuacagg	NC_001650.2_Equid_herpesvirus_2_strain_86/67_complete_genome_gi|761895455|ref|:10964..11046:+	10964	11046	+
NC_001650.2_Equid_herpesvirus_2_strain_86/67_complete_genome_gi|761895455|ref|_101	311.6	89 +/- 1%	-	613	572	23	18	no	-	-	-	-	ucgguagccucgguccuuacagg	guaaggaaaggggcuaucugauu	guaaggaaaggggcuaucugauuuugcuagugucggagcauagugauaucccacguuaaucgguagccucgguccuuacagg	NC_001650.2_Equid_herpesvirus_2_strain_86/67_complete_genome_gi|761895455|ref|:177850..177932:+	177850	177932	+
NC_001650.2_Equid_herpesvirus_2_strain_86/67_complete_genome_gi|761895455|ref|_67	286.8	89 +/- 1%	-	557	519	1	37	no	-	mmu-miR-7002-5p	-	-	cuggcuucccaaacacucuguu	uggggugguugggaaggcaguu	uggggugguugggaaggcaguuuuguaucucuggcaaaaaagcuggcuucccaaacacucuguu	NC_001650.2_Equid_herpesvirus_2_strain_86/67_complete_genome_gi|761895455|ref|:41516..41580:+	41516	41580	+
NC_001650.2_Equid_herpesvirus_2_strain_86/67_complete_genome_gi|761895455|ref|_146	225.2	89 +/- 1%	-	443	352	0	91	no	-	-	-	-	ucagacacuccgauccuaugcu	gauaggauccugaguguuuuagc	gauaggauccugaguguuuuagcgauucugaacggcucagacacuccgauccuaugcu	NC_001650.2_Equid_herpesvirus_2_strain_86/67_complete_genome_gi|761895455|ref|:126531..126589:-	126531	126589	-
NC_001650.2_Equid_herpesvirus_2_strain_86/67_complete_genome_gi|761895455|ref|_96	212.3	89 +/- 1%	-	418	411	0	7	no	-	-	-	-	guguaggcucgugaccuuuugu	aaagggucucuggccucaagau	guguaggcucgugaccuuuugucugaguuuuaaaaacgcaaagggucucuggccucaagau	NC_001650.2_Equid_herpesvirus_2_strain_86/67_complete_genome_gi|761895455|ref|:44251..44312:+	44251	44312	+
NC_001650.2_Equid_herpesvirus_2_strain_86/67_complete_genome_gi|761895455|ref|_55	205.4	89 +/- 1%	-	397	213	0	184	no	-	hsa-miR-513a-3p	-	-	aaaauuucacuacagcagcgca	ugcuguucuguagugaaauuaug	ugcuguucuguagugaaauuaugcugguuauguaaugcaaaauuucacuacagcagcgca	NC_001650.2_Equid_herpesvirus_2_strain_86/67_complete_genome_gi|761895455|ref|:40517..40577:+	40517	40577	+
NC_001650.2_Equid_herpesvirus_2_strain_86/67_complete_genome_gi|761895455|ref|_77	173.2	89 +/- 1%	-	342	250	0	92	no	-	-	-	-	uguuucccuagagaacucaaga	augagguucccccgggacacaga	augagguucccccgggacacagauugugauuuaaaaaacaccuguuucccuagagaacucaaga	NC_001650.2_Equid_herpesvirus_2_strain_86/67_complete_genome_gi|761895455|ref|:42276..42340:+	42276	42340	+
NC_001650.2_Equid_herpesvirus_2_strain_86/67_complete_genome_gi|761895455|ref|_151	159.5	89 +/- 1%	-	315	312	0	3	no	-	-	-	-	agcgugacccggaaacuacaga	gguaguuuucagguuucgcc	agcgugacccggaaacuacagagucuucacccagaucgguaguuuucagguuucgcc	NC_001650.2_Equid_herpesvirus_2_strain_86/67_complete_genome_gi|761895455|ref|:126958..127015:-	126958	127015	-
NC_001650.2_Equid_herpesvirus_2_strain_86/67_complete_genome_gi|761895455|ref|_61	153.7	89 +/- 1%	-	303	237	0	66	no	-	-	-	-	uccuaggcaacuacacagcug	ugcuguguuaguagccuagagg	ugcuguguuaguagccuagaggcguuucuguuaaaccagcuccuaggcaacuacacagcug	NC_001650.2_Equid_herpesvirus_2_strain_86/67_complete_genome_gi|761895455|ref|:40983..41044:+	40983	41044	+
NC_001650.2_Equid_herpesvirus_2_strain_86/67_complete_genome_gi|761895455|ref|_53	134.2	89 +/- 1%	-	265	233	0	32	no	-	-	-	-	ucaacaccaccccucguucagu	ugaacgaggagagguauugcag	ugaacgaggagagguauugcagugauucucugugagauauuucaacaccaccccucguucagu	NC_001650.2_Equid_herpesvirus_2_strain_86/67_complete_genome_gi|761895455|ref|:40342..40405:+	40342	40405	+
NC_001650.2_Equid_herpesvirus_2_strain_86/67_complete_genome_gi|761895455|ref|_123	105.9	89 +/- 1%	-	210	135	74	1	no	-	-	-	-	cuaccaacucccucccuuacagg	guaagggagcgagcuguuggauu	guaagggagcgagcuguuggauuauuguuucugacaucaaucugcucaaagcuuaaucuaccaacucccucccuuacagg	NC_001650.2_Equid_herpesvirus_2_strain_86/67_complete_genome_gi|761895455|ref|:181441..181521:+	181441	181521	+
NC_001650.2_Equid_herpesvirus_2_strain_86/67_complete_genome_gi|761895455|ref|_25	105.9	89 +/- 1%	-	210	135	74	1	no	-	-	-	-	cuaccaacucccucccuuacagg	guaagggagcgagcuguuggauu	guaagggagcgagcuguuggauuauuguuucugacaucaaucugcucaaagcuuaaucuaccaacucccucccuuacagg	NC_001650.2_Equid_herpesvirus_2_strain_86/67_complete_genome_gi|761895455|ref|:14555..14635:+	14555	14635	+
NC_001650.2_Equid_herpesvirus_2_strain_86/67_complete_genome_gi|761895455|ref|_81	83.9	89 +/- 1%	-	159	145	0	14	no	-	mmu-miR-3101-3p	-	-	uagcuuuggucagaccauuacu	uagugaucugcugaaggcugg	uagugaucugcugaaggcuggggugcucuugaggaccuagcuuuggucagaccauuacu	NC_001650.2_Equid_herpesvirus_2_strain_86/67_complete_genome_gi|761895455|ref|:42604..42663:+	42604	42663	+
NC_001650.2_Equid_herpesvirus_2_strain_86/67_complete_genome_gi|761895455|ref|_33	80.5	89 +/- 1%	-	159	155	0	4	no	-	-	-	-	uucagugcuuaaacugucgccg	gugauaguuuuggcaacugagug	gugauaguuuuggcaacugagugaggccccuugauacauucagugcuuaaacugucgccg	NC_001650.2_Equid_herpesvirus_2_strain_86/67_complete_genome_gi|761895455|ref|:38412..38472:+	38412	38472	+
NC_001650.2_Equid_herpesvirus_2_strain_86/67_complete_genome_gi|761895455|ref|_108	74.7	89 +/- 1%	-	148	90	6	52	no	-	-	-	-	guaaggagaguggcuauuggau	ccaguagccucuuuucuuauagg	guaaggagaguggcuauuggauuaugcuagcaggagcaguauagauccaaacuaauccaguagccucuuuucuuauagg	NC_001650.2_Equid_herpesvirus_2_strain_86/67_complete_genome_gi|761895455|ref|:178918..178997:+	178918	178997	+
NC_001650.2_Equid_herpesvirus_2_strain_86/67_complete_genome_gi|761895455|ref|_10	74.7	89 +/- 1%	-	148	90	6	52	no	-	-	-	-	guaaggagaguggcuauuggau	ccaguagccucuuuucuuauagg	guaaggagaguggcuauuggauuaugcuagcaggagcaguauagauccaaacuaauccaguagccucuuuucuuauagg	NC_001650.2_Equid_herpesvirus_2_strain_86/67_complete_genome_gi|761895455|ref|:12032..12111:+	12032	12111	+
NC_001650.2_Equid_herpesvirus_2_strain_86/67_complete_genome_gi|761895455|ref|_118	73.9	89 +/- 1%	-	141	91	48	2	no	-	mmu-miR-30f	-	-	guaaacauaggugcugggaguu	cucccaacacuuguguuuauagg	guaaacauaggugcugggaguuuaugacguuguuugcacagugacauaaccauguaaccucccaacacuuguguuuauagg	NC_001650.2_Equid_herpesvirus_2_strain_86/67_complete_genome_gi|761895455|ref|:180443..180524:+	180443	180524	+
NC_001650.2_Equid_herpesvirus_2_strain_86/67_complete_genome_gi|761895455|ref|_20	73.9	89 +/- 1%	-	141	91	48	2	no	-	mmu-miR-30f	-	-	guaaacauaggugcugggaguu	cucccaacacuuguguuuauagg	guaaacauaggugcugggaguuuaugacguuguuugcacagugacauaaccauguaaccucccaacacuuguguuuauagg	NC_001650.2_Equid_herpesvirus_2_strain_86/67_complete_genome_gi|761895455|ref|:13557..13638:+	13557	13638	+
NC_001650.2_Equid_herpesvirus_2_strain_86/67_complete_genome_gi|761895455|ref|_70	70	89 +/- 1%	-	131	118	0	13	no	-	mmu-miR-7211-3p	-	-	uggagugaaugagaaggcaguuuu	agcugccuucucagacuccgcu	uggagugaaugagaaggcaguuuuguguaucagaaaagaaagcugccuucucagacuccgcu	NC_001650.2_Equid_herpesvirus_2_strain_86/67_complete_genome_gi|761895455|ref|:41700..41762:+	41700	41762	+
NC_001650.2_Equid_herpesvirus_2_strain_86/67_complete_genome_gi|761895455|ref|_105	61.2	89 +/- 1%	-	122	98	22	2	no	-	-	-	-	cugaucacaccucucuuacagg	guaagaggggugcgauccgguua	guaagaggggugcgauccgguuaugcuacucggaccagcaucaugcuuuaaucccagaaccugaucacaccucucuuacagg	NC_001650.2_Equid_herpesvirus_2_strain_86/67_complete_genome_gi|761895455|ref|:178181..178263:+	178181	178263	+
NC_001650.2_Equid_herpesvirus_2_strain_86/67_complete_genome_gi|761895455|ref|_7	61.2	89 +/- 1%	-	122	98	22	2	no	-	-	-	-	cugaucacaccucucuuacagg	guaagaggggugcgauccgguua	guaagaggggugcgauccgguuaugcuacucggaccagcaucaugcuuuaaucccagaaccugaucacaccucucuuacagg	NC_001650.2_Equid_herpesvirus_2_strain_86/67_complete_genome_gi|761895455|ref|:11295..11377:+	11295	11377	+
NC_001650.2_Equid_herpesvirus_2_strain_86/67_complete_genome_gi|761895455|ref|_130	45.7	89 +/- 1%	-	84	62	0	22	no	-	hsa-miR-760	-	-	uggcucugggccagguccgga	cuaggcucuggucccgugccagu	cuaggcucuggucccgugccaguaaugauucauccagcuggcucugggccagguccgga	NC_001650.2_Equid_herpesvirus_2_strain_86/67_complete_genome_gi|761895455|ref|:124598..124657:-	124598	124657	-
NC_001650.2_Equid_herpesvirus_2_strain_86/67_complete_genome_gi|761895455|ref|_153	36.9	89 +/- 1%	-	73	68	0	5	no	-	-	-	-	ucgugaaccgggagcuguugacc	ucagcagccuuagguucgcgcuu	ucgugaaccgggagcuguugacccugacccccggucagcagccuuagguucgcgcuu	NC_001650.2_Equid_herpesvirus_2_strain_86/67_complete_genome_gi|761895455|ref|:127077..127134:-	127077	127134	-
NC_001650.2_Equid_herpesvirus_2_strain_86/67_complete_genome_gi|761895455|ref|_143	35.5	89 +/- 1%	-	71	68	0	3	no	-	-	-	-	gaaacuggacgcggggaacacu	uguauccagcauccaguuuacc	gaaacuggacgcggggaacacugugacaucuccagggucgguguauccagcauccaguuuacc	NC_001650.2_Equid_herpesvirus_2_strain_86/67_complete_genome_gi|761895455|ref|:126378..126441:-	126378	126441	-
NC_001650.2_Equid_herpesvirus_2_strain_86/67_complete_genome_gi|761895455|ref|_140	28.9	89 +/- 1%	-	57	56	0	1	no	-	-	-	-	uuccuaucgcuuggcgcacuu	gugcgccgagggacgcggacu	gugcgccgagggacgcggacuccgaaagagaguuccuaucgcuuggcgcacuu	NC_001650.2_Equid_herpesvirus_2_strain_86/67_complete_genome_gi|761895455|ref|:125648..125701:-	125648	125701	-
NC_001650.2_Equid_herpesvirus_2_strain_86/67_complete_genome_gi|761895455|ref|_90	27.2	89 +/- 1%	-	55	54	0	1	no	-	-	-	-	uguaagguuuacgaggaacgug	uagcuccucguggaucuuu	uguaagguuuacgaggaacgugguuuuguuucuaaaacaccuagcuccucguggaucuuu	NC_001650.2_Equid_herpesvirus_2_strain_86/67_complete_genome_gi|761895455|ref|:43160..43220:+	43160	43220	+
NC_001650.2_Equid_herpesvirus_2_strain_86/67_complete_genome_gi|761895455|ref|_141	24.2	89 +/- 1%	-	50	27	0	23	no	-	-	-	-	acuuguaaccggaugugaucgu	cuucauaccccguuacgaguga	acuuguaaccggaugugaucguucucuguaguuaccuucauaccccguuacgaguga	NC_001650.2_Equid_herpesvirus_2_strain_86/67_complete_genome_gi|761895455|ref|:126081..126138:-	126081	126138	-
NC_001650.2_Equid_herpesvirus_2_strain_86/67_complete_genome_gi|761895455|ref|_13	18.3	89 +/- 1%	-	41	29	0	12	no	-	-	-	-	guaaggagcaaagccauugaguu	ugauuggcuuuccuccuuuagg	guaaggagcaaagccauugaguuaugcuaacaggaacccagcauuuuuccaaauaacugauuggcuuuccuccuuuagg	NC_001650.2_Equid_herpesvirus_2_strain_86/67_complete_genome_gi|761895455|ref|:12359..12438:+	12359	12438	+
NC_001650.2_Equid_herpesvirus_2_strain_86/67_complete_genome_gi|761895455|ref|_111	18.3	89 +/- 1%	-	41	29	0	12	no	-	-	-	-	guaaggagcaaagccauugaguu	ugauuggcuuuccuccuuuagg	guaaggagcaaagccauugaguuaugcuaacaggaacccagcauuuuuccaaauaacugauuggcuuuccuccuuuagg	NC_001650.2_Equid_herpesvirus_2_strain_86/67_complete_genome_gi|761895455|ref|:179245..179324:+	179245	179324	+
NC_001650.2_Equid_herpesvirus_2_strain_86/67_complete_genome_gi|761895455|ref|_131	16.7	89 +/- 1%	-	35	32	0	3	no	-	-	-	-	aaugugguuggagguuguaaacu	cuugcacccccaaccgcauguu	aaugugguuggagguuguaaacuuucuacaccgaggcuugcacccccaaccgcauguu	NC_001650.2_Equid_herpesvirus_2_strain_86/67_complete_genome_gi|761895455|ref|:124813..124871:-	124813	124871	-
NC_001650.2_Equid_herpesvirus_2_strain_86/67_complete_genome_gi|761895455|ref|_147	16.1	89 +/- 1%	-	33	32	0	1	no	-	-	-	-	auugucgacggggcacuagaua	uguagugcccggucgacguggu	auugucgacggggcacuagauacccuucagagagaucuguagugcccggucgacguggu	NC_001650.2_Equid_herpesvirus_2_strain_86/67_complete_genome_gi|761895455|ref|:126671..126730:-	126671	126730	-
NC_001650.2_Equid_herpesvirus_2_strain_86/67_complete_genome_gi|761895455|ref|_156	4.2	70 +/- 2%	-	42	42	0	0	no	-	mmu-miR-6986-3p	-	-	uuuuucacuaguggagaccccg	guggucuccccugugugggaaaag	guggucuccccugugugggaaaagggugucauuauccugcuucuuuuucacuaguggagaccccg	NC_001650.2_Equid_herpesvirus_2_strain_86/67_complete_genome_gi|761895455|ref|:127213..127278:-	127213	127278	-
NC_001650.2_Equid_herpesvirus_2_strain_86/67_complete_genome_gi|761895455|ref|_98	4.1	70 +/- 2%	-	49	49	0	0	no	-	hsa-miR-2277-5p	-	-	cgcgcgggcgcuggaggc	cuucagguggcccagcagcgcg	cgcgcgggcgcuggaggccgggggcgaguagagcggcggcgcugggcucuucagguggcccagcagcgcg	NC_001650.2_Equid_herpesvirus_2_strain_86/67_complete_genome_gi|761895455|ref|:69295..69365:+	69295	69365	+
NC_001650.2_Equid_herpesvirus_2_strain_86/67_complete_genome_gi|761895455|ref|_91	3.9	46 +/- 2%	-	1190	1173	0	17	no	-	mmu-miR-7033-5p	-	-	ucuccaggcacucuaugcacug	cagcgcauagagugucugaguu	cagcgcauagagugucugaguucugguaauggagggaucuccaggcacucuaugcacug	NC_001650.2_Equid_herpesvirus_2_strain_86/67_complete_genome_gi|761895455|ref|:43921..43980:+	43921	43980	+
NC_001650.2_Equid_herpesvirus_2_strain_86/67_complete_genome_gi|761895455|ref|_133	3.8	46 +/- 2%	-	41	40	0	1	no	-	mmu-miR-7053-3p	-	-	guccugugugugggugugugacu	agucaccgcccggcacagcc	guccugugugugggugugugacuuuuucuccugcgcgucuagagucaccgcccggcacagcc	NC_001650.2_Equid_herpesvirus_2_strain_86/67_complete_genome_gi|761895455|ref|:125069..125131:-	125069	125131	-
NC_001650.2_Equid_herpesvirus_2_strain_86/67_complete_genome_gi|761895455|ref|_73	3.8	46 +/- 2%	-	1572	1556	16	0	no	-	mmu-miR-770-5p	-	-	ugcaccacucaagcagucgaga	ucgaucugcuucgaguggagcgcg	ucgaucugcuucgaguggagcgcggauugucucuggaacauccuugcaccacucaagcagucgaga	NC_001650.2_Equid_herpesvirus_2_strain_86/67_complete_genome_gi|761895455|ref|:41967..42033:+	41967	42033	+
NC_001650.2_Equid_herpesvirus_2_strain_86/67_complete_genome_gi|761895455|ref|_83	3	46 +/- 2%	-	481	480	0	1	no	-	hsa-miR-203b-5p	-	-	uagugguccgugggaagcuaagu	cacacgugcccggggcca	cacacgugcccggggccacgcaagcacugauaucucucucgcguuagugguccgugggaagcuaagu	NC_001650.2_Equid_herpesvirus_2_strain_86/67_complete_genome_gi|761895455|ref|:42689..42756:+	42689	42756	+

## Sheet: Novel EHV-5 miRNAs
provisional id	miRDeep2 score	estimated probability that the miRNA candidate is a true positive	rfam alert	total read count	mature read count	loop read count	star read count	significant randfold p-value	miRBase miRNA	example miRBase miRNA with the same seed	UCSC browser	NCBI blastn	consensus mature sequence	consensus star sequence	consensus precursor sequence	precursor coordinate	start	end	strand
NC_026421.1_Equid_herpesvirus_5_strain_2-141/67_complete_genome_gi|752901008|ref|_214	9246.7	89 +/- 1%	-	18139	18132	0	7	no	-	-	-	-	uaagaugaggcugccacccgag	ucgggagcagggucaucuuca	uaagaugaggcugccacccgaggauggcucaggaaccucgggagcagggucaucuuca	NC_026421.1_Equid_herpesvirus_5_strain_2-141/67_complete_genome_gi|752901008|ref|:36362..36420:+	36362	36420	+
[truncated: 49 more rows]
