# Supplementary material for: Identification of Host Factors Associated with the Development of Equine Herpesvirus Myeloencephalopathy by Transcriptomic Analysis of Peripheral Blood Mononuclear Cells from Horses
Source: Viruses. 2021 Feb 24;13(3):356. doi: 10.3390/v13030356 (PMC7995974; doi:10.3390/v13030356)
Supplement: Supplementary file 1 [file viruses-13-00356-s001.zip › Supplementary files/File S3 copy.xlsx]

## Sheet: EHV-1
Gene Name	Reference	Strand	Start	End	EHM_POST_H1	EHM_POST_H2	EHM_POST_H3	EHM_POST_H4	EHM_POST_H5	EHM_POST_H7	EHM_POST_H9	EHM_POST_H15	EHM_PRE_H1	EHM_PRE_H2	EHM_PRE_H3	EHM_PRE_H4	EHM_PRE_H5	EHM_PRE_H7	EHM_PRE_H9	EHM_PRE_H15	CONT_POST_H16	CONT_POST_H26	CONT_POST_H27	CONT_POST_H28	CONT_POST_H34	CONT_POST_H35	CONT_PRE_H16	CONT_PRE_H26	CONT_PRE_H27	CONT_PRE_H28	CONT_PRE_H34	CONT_PRE_H35
ORF1	NC_001491.2	+	1298	1906	0	0	0	0	0	0	0	0	0	0	0	0	0	0	0	0	0.208045	0	0.210309	0	0	0	0	0	0	0	0	0
ORF2	NC_001491.2	-	1945	2562	0.109925	0	0	0.390409	0.187683	0.20377	0	0.694127	0	0	0	0	0	0	0	0	0.142144	0	0	0	0.179206	0	0	0	0	0	0	0
ORF3	NC_001491.2	+	2841	3614	0.323079	0.292242	0.097125	0.149107	0.149856	0	0	0.327609	0	0	0	0	0	0	0	0	0	0	0	0	0	0	0	0	0	0	0	0
ORF4	NC_001491.2	-	3647	4249	1.16185	0	0	0	0	0	0	0	0	0	0	0	0	0	0	0	0	0	0.212401	0	0	0	0	0	0	0	0	0
ORF5	NC_001491.2	-	4462	5874	0.735323	0	0.152869	0.275764	0.497523	0	0.223306	1.30476	0	0	0	0	0	0	0	0	1.01563	0	0.181285	0	0	0	0	0	0	0	0	0
ORF6	NC_001491.2	-	6011	7042	0.423236	0.229775	0.072844	0	0.063689	0	0	0.273879	0	0	0	0	0	0	0	0	0	0	0.185747	0	0.009313	0	0	0	0	0	0	0
ORF7	NC_001491.2	-	7056	10301	0.450411	0.104643	0.069478	0	0.1669	0.116386	0.034227	0.044051	0	0	0	0	0	0	0	0	0.027583	0	0.019729	0	0.042296	0	0	0	0	0	0	0
ORF8	NC_001491.2	+	10300	11037	0.864604	0.5047	0.814908	0	0.144592	0.341274	0.075273	0	0	0	0	0	0	0	0	0	0	0	0.173548	0	0	0	0	0	0	0	0	0
ORF9	NC_001491.2	-	11135	12115	1.57872	0.826617	0.382134	0.36031	0.696402	0.431748	0.226509	0.291519	0	0	0	0	0	0	0	0	0.19373	0	0.204107	0	0.299963	0	0	0	0	0	0	0
ORF10	NC_001491.2	+	12084	12386	0.786777	0.752741	0.592139	0.698071	0.504019	0.584626	0	0.701579	0	0	0	0	0	0	0	0	0	0	0	0	0	0	0	0	0	0	0	0
ORF11	NC_001491.2	+	12549	13463	2.95612	1.91504	1.25539	0.322136	0.8169	0.412886	0.364272	0.546957	0	0	0	0	0	0	0	0	0.779581	0	0.3896	0	0.375116	0	0	0	0	0	0	0
ORF12	NC_001491.2	+	13595	14944	0.555387	0.418881	0.332998	0	0.312452	0.373126	0	0.284568	0	0	0	0	0	0	0	0	0.074772	0	0.142309	0	0.203396	0.288539	0	0	0	0	0	0
ORF13	NC_001491.2	+	15317	17932	0.924513	0.345721	0	0.035508	0.221394	0.091944	0.084941	0.309921	0	0	0	0	0	0	0	0	0	0	0.02448	0	0.104789	0	0	0	0	0	0	0
ORF14	NC_001491.2	+	18083	20326	2.04616	0.695857	1.01172	0.2145	0.46192	0.252533	0.198044	0.350041	0	0	0	0	0	0	0	0	0.225845	0	0.285379	0.023012	0.705021	0	0	0	0	0	0	0
ORF15	NC_001491.2	-	20487	21170	0.182794	0	0	0	0	0	0	0	0	0	0	0	0	0	0	0	0.185232	0	0	0	0	0	0	0	0	0	0	0
ORF16	NC_001491.2	-	21445	22851	0.126779	0.160496	0	0	0	0	0	0	0	0	0	0	0	0	0	0	0	0	0	0	0	0	0	0	0	0	0	0
ORF17	NC_001491.2	-	23029	24234	0.287524	0.234448	0.239364	0	0	0	0.276375	0	0	0	0	0	0	0	0	0	0.105057	0	0.212401	0	0	0	0	0	0	0	0	0
ORF18	NC_001491.2	-	24479	25696	5.38963	1.82244	1.64011	0.97889	2.22835	0.306381	0.386154	1.08514	0	0	0	0	0	0	0	0	1.18412	0	0.525772	0	0.742447	0.090714	0	0	0	0	0	0
ORF19	NC_001491.2	+	26262	27755	0.492929	0.194552	0.009728	0.080747	0.224368	0	0	0.111023	0	0	0	0	0	0	0	0	0.042403	0	0.042864	0	0.091896	0	0	0	0	0	0	0
ORF20	NC_001491.2	-	27894	28859	0	0.936627	0.771557	0.249764	0.840494	0.130362	0.460053	0	0	0	0	0	0	0	0	0	0	0	0	0	0	0	0	0	0	0	0	0
ORF21	NC_001491.2	-	28904	31276	0.495805	0.426559	0.348473	0.152511	0.239666	0	0.046664	0.192622	0	0	0	0	0	0	0	0	0.008009	0	0.323838	0	0.033557	0	0	0	0	0	0	0
ORF22	NC_001491.2	-	31519	32916	1.05922	0.494567	0	0	0.050887	0.180158	0.068082	0.306846	0	0	0	0	0	0	0	0	0.238354	0	0.091615	0	0	0	0	0	0	0	0	0
ORF23	NC_001491.2	+	33292	36354	0.791771	0.550042	0.613411	0.15754	0.430049	0.020557	0.036272	0.582293	0	0	0.034232	0	0	0	0	0	0.082729	0	0.248797	0	0.089646	0.042438	0	0	0	0	0	0
ORF24	NC_001491.2	+	36588	46853	0.395458	0.148359	0.205036	0.064121	0.084549	0.030667	0.064934	0.069642	0	0	0	0	0	0	0	0	0.049367	0	0.024952	0.011262	0.033434	0.012662	0	0	0	0	0	0
ORF25	NC_001491.2	-	46952	47311	5.38793	3.11752	1.88217	0.292655	2.00832	0	0.256154	1.06316	0	0	0	0	0	0	0	0	0	0	0	0	0.358486	0.337004	0	0	0	0	0	0
ORF26	NC_001491.2	-	47403	48230	2.42714	1.40006	0.886729	1.0019	1.0142	0.230669	0.128815	0	0	0	0	0	0	0	0	0	0.348882	0	0.571814	0	0.165812	0.313455	0	0	0	0	0	0
ORF27	NC_001491.2	-	48369	48791	0.680826	0	0	0.278537	0.360121	0	0	0.042818	0	0	0	0	0	0	0	0	0.293534	0	0	0	0	0	0	0	0	0	0	0
ORF28	NC_001491.2	+	48763	51598	0.304954	0.66675	1.36659	0.187726	0.34958	0.385107	0.172891	0.655918	0	0	0	0	0	0	0	0	0.377988	0	0.318866	0.11785	0	0.132504	0	0	0	0	0	0
ORF30	NC_001491.2	-	51522	55184	0.409376	0.077189	0.102614	0	0.094994	0	0.060662	0.039036	0	0	0	0	0	0	0	0	0.034589	0	0.034965	0	0.01874	0	0	0	0	0	0	0
ORF31	NC_001491.2	+	55453	59082	0.972926	0.540771	1.07606	0.232632	0.47929	0.104074	0.275462	0.681205	0	0	0	0	0	0	0	0	0.487367	0	0.180533	0	0.643094	0.035809	0	0	0	0	0	0
ORF32	NC_001491.2	+	59243	61570	0.463537	0.077504	0	0	0	0.054094	0	0.044742	0	0	0	0	0	0	0	0	0	0	0	0	0.058974	0	0	0	0	0	0	0
ORF33	NC_001491.2	+	61432	64374	0.249548	0.233555	0.170632	0.163964	0.177352	0.17016	0.037752	0.431489	0	0	0	0	0	0	0	0	0.300783	0	0.326107	0	0.046651	0	0	0	0	0	0	0
ORF34	NC_001491.2	+	64578	65060	5.76069	3.36952	2.68224	0.249764	0.633172	0.849963	0.920106	1.64996	0	0	0	0	0	0	0	0	0.871767	0	0.406597	0	0.832851	0.768799	0	0	0	0	0	0
ORF35	NC_001491.2	-	65153	67093	0.835261	0.228798	0.154921	0.186455	0.23863	0.097318	0	0.294673	0	0	0	0	0	0	0	0	0.13055	0	0.261743	0	0	0	0	0	0	0	0	0
ORF35.5	NC_001491.2	-	65153	66142	0	0	0	0	0	0	0	0	0	0	0	0	0	0	0	0	0	0	0	0	0	0	0	0	0	0	0	0
ORF36	NC_001491.2	-	67212	68975	0.516239	0.128229	0	0	0.131944	0.141112	0	0	0	0	0	0	0	0	0	0	0.14365	0	0.187325	0	0.07783	0.184222	0	0	0	0	0	0
ORF37	NC_001491.2	-	69079	69897	0.76688	0	0.183578	0	0	0	0.271313	0	0	0	0	0	0	0	0	0	0	0	0.307033	0	0.502903	0	0	0	0	0	0	0
ORF38	NC_001491.2	+	69910	70968	1.37271	0.314339	0.826289	0.22783	0.518789	0.968753	0.18115	0.602656	0	0	0	0	0	0	0	0	0.238084	0	0.120942	0	0.248483	0	0	0	0	0	0	0
ORF39	NC_001491.2	+	71192	73738	2.59308	0.406003	0.369137	0.339758	0.278548	0.045817	0.043621	0.326925	0	0	0	0	0	0	0	0	0.149233	0	0.120519	0	0	0.051036	0	0	0	0	0	0
ORF40	NC_001491.2	-	74632	76224	1.12473	0.594716	0.188764	0.075729	0.32765	0	0.069744	0	0	0	0	0	0	0	0	0	0.10207	0	0.321602	0	0	0	0	0	0	0	0	0
ORF41	NC_001491.2	+	76793	77512	1.06807	0.29244	0.491143	0	0	0.060633	0.308619	0.099299	0	0	0	0	0	0	0	0	0	0	0.144088	0	0.250432	0	0	0	0	0	0	0
ORF42	NC_001491.2	+	77703	81833	3.33135	0.904381	1.31328	0.297478	1.00349	0.379833	0.328028	0.705778	0	0	0	0	0	0	0	0	0.566583	0	0.37205	0	0.530315	0.094399	0	0	0	0	0	0
ORF43	NC_001491.2	+	82083	83027	1.01257	0.11968	0.33093	0.127657	0.061369	0	0	0.11298	0	0	0	0	0	0	0	0	0.465681	0	0.267451	0	0.267321	0	0	0	0	0	0	0
ORF44	NC_001491.2	-	83148	88917	0.417046	0.102583	0.136372	0	0	0.113461	0	0	0	0	0	0	0	0	0	0	0	0	0	0	0.062264	0	0	0	0	0	0	0
ORF45	NC_001491.2	+	84480	86600	0.692655	0.194273	0	0.056877	0	0	0.104764	0.067416	0	0	0	0.050337	0	0	0	0	0	0	0	0	0	0	0	0	0	0	0	0
ORF46	NC_001491.2	+	86620	87732	1.92434	0.53619	0.469198	0.216777	0.104212	0	0	0.196135	0	0	0	0	0	0	0	0	0.269791	0	0	0	0	0	0	0	0	0	0	0
ORF48	NC_001491.2	+	88947	89900	0	0.335876	0.297666	0	0.092685	0.114824	0	0	0	0	0	0	0	0	0	0	0	0	0	0	0.007649	0	0	0	0	0	0	0
ORF49	NC_001491.2	+	89369	91153	1.3584	0.118134	0.206348	0	0.332159	0.037628	0.124485	0.273534	0	0	0	0	0	0	0	0	0.030129	0	0.14207	0	0.117018	0	0	0	0	0	0	0
ORF50	NC_001491.2	+	91135	92832	0.586262	0.943315	0.636873	0.298393	0	0.414665	0.065431	0.08414	0	0	0	0	0	0	0	0	0.095004	0	0	0	0.106215	0	0	0	0	0	0	0
ORF51	NC_001491.2	+	92784	93008	2.3595	0.625299	1.50564	0	0.338514	0.065467	0	0.093692	0	0	0	0	0	0	0	0	1.07888	0	0.231489	0	0.519098	0	0	0	0	0	0	0
ORF52	NC_001491.2	-	93120	94472	1.68095	0.499592	0.092233	0.178324	0.4955	0.093074	0.137955	0.316346	0	0	0	0	0	0	0	0	0.234108	0	0	0	0.101472	0	0	0	0	0	0	0
ORF53	NC_001491.2	+	94390	97053	0.284074	0.127362	0.082399	0	0	0	0	0	0	0	0	0	0	0	0	0	0.04756	0	0.048078	0	0	0	0	0	0	0	0	0
ORF54	NC_001491.2	+	97069	99324	0.929423	0.25066	0.466069	0	0.092886	0	0	0.126764	0	0	0	0	0	0	0	0	0.056161	0	0.056772	0	0.127393	0	0	0	0	0	0	0
ORF55	NC_001491.2	-	99421	100332	1.44453	0	0.163547	0	0	0	0.243647	0	0	0	0	0	0	0	0	0	0.131978	0	0	0	0	0	0	0	0	0	0	0
ORF56	NC_001491.2	-	100130	102391	0.182959	0.042832	0.012075	0	0.205107	0.027836	0.024559	0.094821	0	0	0	0	0	0	0	0	0	0	0	0	0.039452	0	0	0	0	0	0	0
ORF57	NC_001491.2	+	102375	105020	0.797631	0.297052	0	0.068388	0.372569	0	0	0.05404	0	0	0	0	0	0	0	0	0.047883	0	0.048405	0	0.051887	0	0	0	0	0	0	0
ORF58	NC_001491.2	+	105070	105747	0.794291	0.534907	0.488602	0	0.193314	0	0.163868	0	0	0	0	0	0	0	0	0	0	0	0.188906	0	0.517715	0	0	0	0	0	0	0
ORF59	NC_001491.2	-	105877	106416	0.615456	0.308606	0	0	0	0.148639	0	0.265679	0	0	0	0	0	0	0	0	0.251052	0	0.233229	0	0.265263	0	0	0	0	0	0	0
ORF60	NC_001491.2	-	106478	107116	2.35127	0.553984	0.398425	0.381354	1.35047	0.394147	0.30775	0	0	0	0	0	0	0	0	0	0.603888	0	0	0	0.486289	0	0	0	0	0	0	0
ORF61	NC_001491.2	-	107206	108144	0.87349	0	0.160118	0.256946	0.247046	0.342343	0.17748	0.197963	0	0	0	0	0	0	0	0	0.337325	0	0	0.088648	0.292423	0.173501	0	0	0	0	0	0
ORF62	NC_001491.2	-	108147	108704	1.36215	0.101342	0.269445	0.216194	0	0	0	0	0	0	0	0	0	0	0	0	0.227059	0	0	0	0	0	0	0	0	0	0	0
ORF63	NC_001491.2	-	110387	111985	0.912258	0.423674	0.325336	0.203449	0.429183	0.14386	0	0.576789	0	0	0	0	0	0	0	0	0.158473	0	0.511031	0	0.429307	0	0	0	0	0	0	0
ORF64	NC_001491.2	-	114128	118591	0.014004	0	0	0	0	0	0	0.032245	0	0	0	0	0	0	0	0	0	0	0	0	0	0	0	0	0	0	0	0
ORF65	NC_001491.2	+	121368	122249	0.256348	0.055779	0.06222	0.038069	0.130629	0.161339	0	0	0	0	0	0	0	0	0	0	0.040461	0	0.290427	0	0.15566	0	0	0	0	0	0	0
ORF66	NC_001491.2	+	122862	123572	0	0	0	0	0	0	0	0	0	0	0	0	0	0	0	0	0	0	0	0	0	0	0	0	0	0	0	0
ORF67	NC_001491.2	-	124376	125194	1.3801	0.171759	0.229472	0.280601	0.212433	0	0.731531	0.087754	0	0	0	0	0	0	0	0	0.542056	0	0.078192	0	0.334989	0	0	0	0	0	0	0
ORF68	NC_001491.2	-	125019	126275	1.53528	0.212539	0.418637	0.095971	0.568407	0	0.086052	0.278829	0	0	0	0	0	0	0	0	0.050444	0	0.180349	0	0	0	0	0	0	0	0	0
ORF69	NC_001491.2	+	126411	127559	0.404076	0.186036	0.38689	0	0	0	0.19339	0	0	0	0	0	0	0	0	0	0.358374	0	0	0	0	0	0	0	0	0	0	0
ORF70	NC_001491.2	+	127681	128916	2.25487	1.08919	1.10289	0.488011	0.866471	0.20377	0.629223	0.572269	0	0	0	0	0	0	0	0	0.285312	0	0.237988	0	0.222156	0	0	0	0	0	0	0
ORF71	NC_001491.2	+	129097	131490	0.672336	0.157553	0.154286	0.050391	0	0	0.046409	0.059728	0	0	0	0	0	0	0	0	0.158771	0	0.0535	0.048292	0.057348	0	0	0	0	0	0	0
ORF72	NC_001491.2	+	131583	132791	0.41298	0.075773	0	0	0.191875	0.104161	0.045948	0	0	0	0	0	0	0	0	0	0	0	0	0	0	0	0	0	0	0	0	0
ORF73	NC_001491.2	+	132899	134173	1.57556	0.842689	0.234665	0.094617	0.727769	0.148153	0.348558	0.4314	0	0	0	0	0	0	0	0	0.099372	0	0.200907	0	0.312273	0	0	0	0	0	0	0
ORF74	NC_001491.2	+	134406	136058	1.59321	0	0.897888	0	0.261262	0.104268	0	0.474044	0	0	0	0	0	0	0	0	0.076648	0	0	0	0.083056	0	0	0	0	0	0	0
ORF75	NC_001491.2	+	136055	136447	4.27907	1.77752	1.47553	0.279336	0.236846	0.108794	0.849055	1.04068	0	0	0	0	0	0	0	0	0	0	0.081475	0	0.333042	0	0	0	0	0	0	0
ORF76	NC_001491.2	+	136783	137442	0.045466	0	0.329556	0	0	0	0	0	0	0	0	0	0	0	0	0	0.191968	0	0	0	0.063792	0	0	0	0	0	0	0
ORF67	NC_001491.2	+	137966	138784	1.39763	0.188496	0.229472	0.280601	0.354054	0	0.732772	0.344235	0	0	0	0	0	0	0	0	0.54377	0	0.078192	0	0.502065	0	0	0	0	0	0	0
ORF66	NC_001491.2	-	139588	140298	0	0	0	0	0	0	0	0	0	0	0	0	0	0	0	0	0	0	0	0	0	0	0	0	0	0	0	0
ORF65	NC_001491.2	-	140911	141792	0.256348	0.055779	0.06222	0.038069	0.257313	0.161339	0	0	0	0	0	0	0	0	0	0	0.040461	0	0.290427	0	0.15566	0	0	0	0	0	0	0
ORF64	NC_001491.2	+	144569	149032	0.014004	0	0	0	0	0	0	0.015909	0	0	0	0	0	0	0	0	0	0	0	0	0	0	0	0	0	0	0	0

## Sheet: EHV-2
Gene Name	Reference	Strand	Start	End	EHM_POST_H1	EHM_POST_H2	EHM_POST_H3	EHM_POST_H4	EHM_POST_H5	EHM_POST_H7	EHM_POST_H9	EHM_POST_H15	EHM_PRE_H1	EHM_PRE_H2	EHM_PRE_H3	EHM_PRE_H4	EHM_PRE_H5	EHM_PRE_H7	EHM_PRE_H9	EHM_PRE_H15	CONT_POST_H16	CONT_POST_H26	CONT_POST_H27	CONT_POST_H28	CONT_POST_H34	CONT_POST_H35	CONT_PRE_H16	CONT_PRE_H26	CONT_PRE_H27	CONT_PRE_H28	CONT_PRE_H34	CONT_PRE_H35
E1	NC_001650.2	+	9247	10398	0	0	0	0	0	0	0	0	0	0	0	0	0	0	0	0	0	0	0.055589	0	0	0	0	0	0	0	0	0
E2	NC_001650.2	+	18809	19732	0	0	0	0	0	0	0	0	0	0	0	0	0	0	0	0.058257	2.45034	0.290217	0.740192	0.117196	0	0	16.0495	0.26546	0.444582	0	0	0
E3	NC_001650.2	+	20319	20843	0	0	0	0	0	0	0	0	0	0	0	0	0	0	0	0	0	0	0	0	0	0	0	0	0	0	0	0
ORF3	NC_001650.2	+	21359	25318	0	0	0	0	0	0	0	0	0	0	0	0	0	0	0	0	0	0	0	0	0	0	0.090016	0	0	0	0	0
E4	NC_001650.2	+	25638	26189	0	0	0	0	0	0	0	0	0	0	0	0	0	0	0	0	0	0	0.228932	0	0	0	0.487897	0	0	0	0	0
ORF6	NC_001650.2	+	26436	29873	0	0	0	0	0	0	0	0	0	0	0	0	0	0	0	0.054278	0	0	0	0	0	0	0.125066	0	0	0	0	0
ORF7	NC_001650.2	+	29997	32183	0	0	0	0	0	0	0	0	0	0	0	0	0	0	0	0	0	0	0	0	0	0	0	0	0	0	0	0
ORF8	NC_001650.2	+	32195	34819	0	0	0	0	0	0	0	0	0	0	0	0	0	0	0	0	0	0	0	0	0	0	0.163391	0	0	0	0	0
ORF9	NC_001650.2	+	35089	38115	0	0	0	0	0	0	0	0	0	0	0	0	0	0	0	0	0	0	0	0	0	0	0	0.0325	0	0	0	0
E5A	NC_001650.2	-	44558	44908	0	0	0	0	0	0	0	0	0	0	0	0	0	0	0	0	0	0	0	0.329377	0	0	0	0	0	0	0	0
E6	NC_001650.2	+	47759	48736	0	0	0	0	0	0	0	0	0	0	0	0	0	0	0	0	0	0	0	0	0	0	0.110004	0	0	0	0	0
ORF10	NC_001650.2	+	48878	50095	0	0	0	0	0	0	0	0	0	0	0	0	0	0	0	0	0	0	0	0	0	0	0	0	0	0	0	0
ORF11	NC_001650.2	+	50189	51607	0	0	0	0	0	0	0	0	0	0	0	0	0	0	0	0	0	0	0	0	0	0	0.030074	0	0	0	0	0
E6A	NC_001650.2	-	51788	52135	0	0	0	0	0	0	0	0	0	0	0	0	0	0	0	0	0	0	0	0	0	0	0	0	0	0	0	0
E6C	NC_001650.2	-	52600	53172	0	0	0	0	0	0	0	0	0	0	0	0	0	0	0	0	0	0	0	0	0	0	0	0	0	0	0	0
ORF17	NC_001650.2	-	57187	59118	0	0	0	0	0	0	0	0	0	0	0	0	0	0	0	0	0	0	0	0	0	0	0	0	0	0	0	0
ORF17.5	NC_001650.2	-	57187	58197	0	0	0	0	0	0	0	0	0	0	0	0	0	0	0	0	0	0	0	0	0	0	0	0	0	0	0	0
ORF18	NC_001650.2	+	59117	59890	0	0	0	0	0	0	0	0	0	0	0	0	0	0	0	0	0	0	0	0	0	0	0	0	0	0	0	0
ORF19	NC_001650.2	-	59887	61581	0	0	0	0	0	0	0	0	0	0	0	0	0	0	0	0	0	0	0	0	0	0	0	0	0	0	0	0
ORF20	NC_001650.2	-	61439	62152	0	0	0	0	0	0	0	0	0	0	0	0	0	0	0	0	0	0	0	0	0	0	0	0	0	0	0	0
ORF21	NC_001650.2	+	62151	63992	0	0	0	0	0	0	0	0	0	0	0	0	0	0	0	0	0	0	0	0	0	0	0	0	0	0	0	0
ORF22	NC_001650.2	+	63992	66283	0	0	0	0	0	0	0	0	0	0	0	0	0	0	0	0	0.055279	0	0	0	0	0	0	0	0	0	0	0
ORF23	NC_001650.2	-	66280	67527	0	0	0	0	0	0	0	0	0	0	0	0	0	0	0	0	0	0	0	0	0	0	0	0	0	0	0	0
ORF24	NC_001650.2	-	67754	70060	0	0	0	0	0	0	0	0	0	0	0	0	0	0	0	0	0	0	0	0	0	0	0	0	0	0	0	0
ORF25	NC_001650.2	+	70059	74204	0	0	0	0	0	0	0	0	0	0	0	0	0	0	0	0	0.061119	0	0	0	0	0	0.025949	0.011864	0.026235	0	0	0
ORF26	NC_001650.2	+	74262	75164	0	0	0	0	0	0	0	0	0	0	0	0	0	0	0	0	0	0	0.129071	0	0	0	0	0	0	0	0	0
ORF27	NC_001650.2	+	75265	75858	0	0	0	0	0	0	0	0	0	0	0	0	0	0	0	0	0	0	0	0	0	0	0	0	0	0	0	0
ORF28	NC_001650.2	+	76059	76355	0	0	0	0	0	0	0	0.584157	0	0	0	0	0	0	0	0	0	0	0	0	0	0	0.006037	0	0	0	0	0
ORF29	NC_001650.2	-	76453	82025	0	0	0	0	0	0	0	0	0	0	0	0	0	0	0	0	0	0	0	0	0	0	0	0	0	0	0	0
ORF30	NC_001650.2	+	77829	78116	0	0	0	0	0	0	0	0	0	0	0	0	0	0	0	0	0	0	0	0	0	0	0	0	0	0	0	0
ORF31	NC_001650.2	+	77858	78721	0	0	0	0	0	0	0	0	0	0	0	0	0	0	0	0	0	0	0	0	0	0	0	0	0	0	0	0
ORF32	NC_001650.2	+	78667	80103	0	0	0	0	0	0	0	0	0	0	0	0	0	0	0	0	0	0	0	0	0	0	0	0	0	0	0	0
ORF33	NC_001650.2	+	80096	81121	0	0	0	0	0	0	0	0	0	0	0	0	0	0	0	0	0	0	0	0	0	0	0	0	0.21203	0	0	0
ORF34	NC_001650.2	+	82024	83067	0	0	0	0	0	0	0	0	0	0	0	0	0	0	0	0	0	0	0	0	0	0	0	0	0	0	0	0
ORF35	NC_001650.2	+	83051	83515	0	0	0	0	0	0	0	0	0	0	0	0	0	0	0	0	0	0	0	0	0	0	0	0	0	0	0	0
ORF36	NC_001650.2	+	83412	84728	0	0	0	0	0	0	0	0	0	0	0	0	0	0	0	0	0	0	0	0	0	0	0.122533	0	0	0	0	0
ORF37	NC_001650.2	+	84748	86277	0	0	0	0	0	0	0	0	0	0	0	0	0	0	0	0	0	0	0.041856	0	0	0	0	0	0	0	0	0
ORF38	NC_001650.2	+	86232	86507	0	0	0	0	0	0	0	0	0	0	0	0	0	0	0	0	0	0	0	0	0	0	0.319634	0	0	0	0	0
ORF39	NC_001650.2	-	86644	87780	0	0	0	0	0	0	0	0	0	0	0	0	0	0	0	0	0	0	0	0	0	0	0	0	0	0	0	0
ORF40	NC_001650.2	+	88123	90379	0	0	0	0	0	0	0	0	0	0	0	0	0	0	0	0	0	0	0	0	0	0	0	0	0	0	0	0
ORF42	NC_001650.2	-	90374	91204	0	0	0	0	0	0	0	0	0	0	0	0	0	0	0	0	0	0	0	0	0	0	0.129464	0	0	0	0	0
ORF43	NC_001650.2	-	91191	92987	0	0	0	0	0	0	0	0	0	0	0	0	0	0	0	0	0	0	0	0	0	0	0	0	0	0	0	0
ORF44	NC_001650.2	+	92962	95331	0	0	0	0	0	0	0	0	0	0	0	0	0	0	0	0	0	0	0	0	0	0	0	0	0	0	0	0
ORF45	NC_001650.2	-	95486	96451	0	0	0	0	0	0	0	0	0	0	0	0	0	0	0	0	0	0	0	0	0	0	0.222742	0	0	0	0	0
ORF46	NC_001650.2	-	96470	97237	0	0	0	0	0	0	0	0	0	0	0	0	0	0	0	0	0	0	0	0	0	0	0	0	0	0	0	0
ORF47	NC_001650.2	-	97164	97658	0	0	0	0	0	0	0	0	0	0	0	0	0	0	0	0	0.125419	0	0	0	0	0	0	0	0	0	0	0
ORF48	NC_001650.2	-	97752	99584	0	0	0	0	0	0	0	0	0	0	0	0	0	0	0	0	0	0	0	0	0	0	0	0	0	0	0	0
ORF50	NC_001650.2	+	99917	103016	0	0	0	0	0	0	0	0	0	0	0	0	0	0	0	0	0	0	0	0	0	0	0	0	0	0	0	0
ORF49	NC_001650.2	-	100056	100964	0	0	0	0	0	0	0	0	0	0	0	0	0	0	0	0	0	0	0	0	0	0	0.118355	0	0	0	0	0
E7A	NC_001650.2	+	103257	103928	0	0	0	0	0	0	0	0	0	0	0	0	0	0	0	0	0	0	0	0	0	0	0	0	0	0	0	0
ORF52	NC_001650.2	-	104804	105211	0	0	0	0	0	0	0	0	0	0	0	0	0	0	0	0	0	0	0	0	0	0	0	0.121363	0	0	0	0
ORF53	NC_001650.2	-	105287	105556	0	0	0	0	0	0	0	0	0	0	0	0	0	0	0	0	0	0	0	0	0	0	0	0	0	0	0	0
ORF54	NC_001650.2	+	105700	106569	0	0	0	0	0	0	0	0	0	0	0	0	0	0	0	0	0	0	0	0	0	0	0	0	0	0	0	0
ORF55	NC_001650.2	-	106922	107596	0	0	0	0	0	0	0	0	0	0	0	0	0	0	0	0	0	0	0	0	0	0	0	0	0	0	0	0
ORF56	NC_001650.2	+	107551	110205	0	0	0	0	0	0	0	0	0	0	0	0	0	0	0	0	0	0	0	0	0	0	0.040521	0	0	0	0	0
ORF57	NC_001650.2	+	110333	112377	0	0	0	0	0	0	0	0	0	0	0	0	0	0	0	0	0.295107	0	0	0	0	0	0.222742	0	0	0	0	0
ORF58	NC_001650.2	-	113378	114457	0	0	0	0	0	0	0	0	0	0	0	0	0	0	0	0	0	0	0	0	0	0	0.546223	0	0	0	0	0
ORF59	NC_001650.2	-	114454	115698	0	0	0	0	0	0	0	0	0	0	0	0	0	0	0	0	0.203533	0	0	0	0	0	0.647234	0.066638	0.043683	0	0	0
ORF60	NC_001650.2	-	115894	116811	0	0	0	0	0	0	0	0	0	0	0	0	0	0	0	0	0	0	0	0	0	0	0	0	0	0	0	0
ORF61	NC_001650.2	-	116869	119268	0	0	0	0	0	0	0	0	0	0	0	0	0	0	0	0	0.105583	0	0	0	0	0	0	0	0	0	0	0
ORF62	NC_001650.2	-	119335	120351	0	0	0	0	0	0	0	0	0	0	0	0	0	0	0	0	0	0	0	0	0	0	0	0	0	0	0	0
ORF63	NC_001650.2	+	120413	123310	0	0	0	0	0	0	0	0	0	0	0	0	0	0	0	0	0	0	0	0	0	0	0	0	0	0	0	0
ORF64	NC_001650.2	+	123472	134739	0	0	0	0	0	0	0	0	0	0	0	0	0	0	0	0	0	0	0	0	0	0	0	0	0	0	0	0
ORF65	NC_001650.2	-	134773	135312	0	0	0	0	0	0	0	0	0	0	0	0	0	0	0	0	0	0	0	0	0	0	0	0	0	0	0	0
ORF66	NC_001650.2	-	135357	136727	0	0	0	0	0	0	0	0	0	0	0	0	0	0	0	0	0	0	0	0	0	0	0	0	0	0	0	0
ORF67	NC_001650.2	-	136631	137494	0	0	0	0	0	0	0	0	0	0	0	0	0	0	0	0	0	0	0	0	0	0	0	0	0	0	0	0
ORF67A	NC_001650.2	-	137583	137861	0	0	0	0	0	0	0	0	0	0	0	0	0	0	0	0	0	0	0	0	0	0	0	0	0	0	0	0
E7	NC_001650.2	-	137922	138461	0	0	0	0	0	0	0	0	0	0	0	0	0	0	0	0	0	0	0	0	0	0	0	0	0	0	0	0
ORF68	NC_001650.2	+	142211	143701	0	0	0	0	0	0	0	0	0	0	0	0	0	0	0	0	0	0	0	0	0	0	0	0	0	0	0	0
ORF69	NC_001650.2	+	143787	144704	0	0	0	0	0	0	0	0	0	0	0	0	0	0	0	0	0	0	0	0	0	0	0	0	0	0	0	0
ORF70	NC_001650.2	-	145536	146405	0	0	0	0	0	0	0	0	0	0	0	0	0	0	0	0	0.145631	0	0	0	0	0	0	0	0	0	0	0
ORF73	NC_001650.2	-	149763	152720	0	0	0	0	0	0	0	0	0	0	0	0	0	0	0	0	0	0	0	0	0	0	0.018185	0	0	0	0	0
ORF74	NC_001650.2	+	153032	154024	0	0	0	0	0	0	0	0	0	0	0	0	0	0	0	0	0	0	0	0	0	0	0	0	0	0	0	0
E8	NC_001650.2	-	154430	154945	0	0	0	0	0	0	0	0	0	0	0	0	0	0	0	0	0	0	0	0	0	0	0.208497	0	0	0	0	0
ORF75	NC_001650.2	-	155098	159135	0	0	0	0	0	0	0.027514	0	0	0	0	0	0	0	0	0	0	0	0	0	0	0	0	0	0	0	0	0
E9	NC_001650.2	+	159253	159870	0	0	0	0	0	0	0	0	0	0	0	0	0	0	0	0	0	0	0	0	0	0	0	0	0	0	0	0
E10	NC_001650.2	+	162835	163770	0	0	0	0	0	0	0	0	0	0	0	0	0	0	0	0	0	0	0	0	0	0	0	0	0	0	0	0
E1	NC_001650.2	+	176133	177284	0	0	0	0	0	0	0	0	0	0	0	0	0	0	0	0	0.037394	0	0.055589	0	0	0	0	0	0	0	0	0

## Sheet: EHV-5
Gene Name	Reference	Strand	Start	End	EHM_POST_H1	EHM_POST_H2	EHM_POST_H3	EHM_POST_H4	EHM_POST_H5	EHM_POST_H7	EHM_POST_H9	EHM_POST_H15	EHM_PRE_H1	EHM_PRE_H2	EHM_PRE_H3	EHM_PRE_H4	EHM_PRE_H5	EHM_PRE_H7	EHM_PRE_H9	EHM_PRE_H15	CONT_POST_H16	CONT_POST_H26	CONT_POST_H27	CONT_POST_H28	CONT_POST_H34	CONT_POST_H35	CONT_PRE_H16	CONT_PRE_H26	CONT_PRE_H27	CONT_PRE_H28	CONT_PRE_H34	CONT_PRE_H35
E1	NC_026421.1	+	8386	9537	0	0	0	0	0.302053	0	0	0	0	0	0	0	0	0	0	0.280361	0	0	0	0	0	0	0	0.085396	0.188525	0	0	0
E2	NC_026421.1	+	15694	16524	0	0	0	0.408412	0.548071	0	0	0	0	0	0	0	3.15632	0	0	0.111848	0	0.107566	0.640134	0	0	0.132438	0	0.190992	0.261785	0	0	0.237672
E3	NC_026421.1	+	17143	17754	0	0	0	0	0	0	0	0	0	0	0	0	0	0	0	0	0	0	0	0	0	0	0	0	0	0	0	0
ORF3	NC_026421.1	+	18316	22326	0	0	0	0	0	0	0	0	0	0	0	0	0.032905	0	0	0	0	0	0	0	0	0.064815	0	0.024527	0	0	0	0
E4	NC_026421.1	+	22648	23214	0	0	0	0	0	0	0	0	0	0	0	0	0	0	0	0	0	0	0.225888	0	0	0	0	0	0	0	0	0
ORF6	NC_026421.1	+	23592	27074	0	0	0	0	0	0	0	0.041054	0	0	0	0	0	0	0	0	0	0	0.036773	0	0	0	0	0	0	0	0	0.030818
ORF7	NC_026421.1	+	27270	29561	0	0	0	0	0	0	0	0	0	0	0	0	0	0	0	0	0	0	0	0	0	0	0	0	0	0	0	0
ORF8	NC_026421.1	+	29568	32180	0	0	0	0	0	0	0	0	0	0	0	0	0	0	0	0	0	0	0	0	0	0	0	0	0	0	0	0
ORF9	NC_026421.1	+	32403	35456	0	0	0	0	0.037979	0	0	0	0	0	0	0	0	0	0	0	0	0	0	0	0	0	0	0	0	0	0	0
E5A	NC_026421.1	-	43109	43462	0	0	0	0	0	0	0	0	0	0	0	0	0.497386	0	0	0	0	0	0.249644	0	0	0	0	0.555799	0.153632	0	0	0
E6	NC_026421.1	+	46425	47372	0	0	0	0	0	0	0	0	0	0	0	0	0	0	0	0	0	0	0	0	0	0	0	0	0	0	0	0
ORF10	NC_026421.1	+	47493	48680	0	0	0	0	0.126272	0	0	0	0	0	0	0	0.148211	0	0	0	0	0	0	0	0	0	0	0	0.183117	0	0	0
ORF11	NC_026421.1	+	48699	50222	0	0	0	0	0	0	0	0	0	0	0	0	0	0	0	0	0	0	0	0	0	0	0	0	0	0	0	0
E6A	NC_026421.1	-	50388	50648	0	0	0	0	0	0	0	0	0	0	0	0	0	0	0	0	0	0	0	0	0	0	0	0	0	0	0	0
E6B	NC_026421.1	-	51512	51778	0	0	0	0	0	0	0	0	0	0	0	0	0	0	0	0	0	0	0	0	0	0	0	0	0	0	0	0
ORF17	NC_026421.1	-	56902	58809	0	0	0	0	0	0	0	0	0	0	0	0	0	0	0	0	0	0	0	0	0	0	0	0	0	0	0	0
ORF17.5	NC_026421.1	-	56902	57909	0	0	0	0	0	0	0	0	0	0	0	0	0	0	0	0	0	0	0	0	0	0	0	0	0	0	0	0
ORF18	NC_026421.1	+	58808	59584	0	0	0	0	0	0	0	0	0	0	0	0	0	0	0	0	0	0	0	0	0	0	0	0	0	0	0	0
ORF19	NC_026421.1	-	59581	61308	0	0	0	0	0	0	0	0	0	0	0	0	0	0	0	0	0	0	0	0	0	0	0	0	0	0	0	0
ORF20	NC_026421.1	-	61136	61879	0	0	0	0	0	0	0	0.164003	0	0	0	0	0	0	0	0	0	0	0	0	0	0	0	0	0	0	0	0
ORF21	NC_026421.1	+	61878	63749	0	0	0	0	0	0	0	0	0	0	0	0	0	0	0	0	0	0	0	0	0	0	0	0	0	0	0	0
ORF22	NC_026421.1	+	63749	65968	0	0	0	0	0	0	0	0	0	0	0	0	0	0	0	0	0	0	0	0	0	0.029277	0	0	0	0	0	0
ORF23	NC_026421.1	-	65965	67203	0	0	0	0	0	0	0	0	0	0	0	0	0	0	0	0	0	0	0	0	0	0	0	0	0	0	0	0
ORF24	NC_026421.1	-	67502	69970	0	0	0	0	0	0	0	0	0	0	0	0	0	0	0	0	0	0	0	0	0	0	0	0	0	0	0	0
ORF25	NC_026421.1	+	69969	74120	0	0	0	0.029055	0.027935	0	0	0	0	0	0	0	0	0	0	0	0	0	0	0	0	0	0	0	0	0	0	0
ORF26	NC_026421.1	+	74179	75081	0	0	0	0	0	0	0	0	0	0	0	0	0	0	0	0	0	0	0	0	0	0	0	0	0	0	0	0
ORF27	NC_026421.1	+	75168	75734	0	0	0	0	0	0	0	0	0	0	0	0	0	0	0	0	0	0	0	0	0	0	0	0	0.111905	0	0	0
ORF28	NC_026421.1	+	75941	76225	0	0	0	0	0	0	0	0	0	0	0	0	0	0	0	0	0	0	0	0	0	0	0	0	0	0	0	0
ORF29	NC_026421.1	-	76320	81804	0	0	0	0	0.056033	0	0	0	0	0	0	0	0	0	0	0	0	0	0	0	0	0	0	0	0	0	0	0
ORF30	NC_026421.1	+	77572	77883	0	0	0	0	0	0	0	0	0	0	0	0	0.078198	0	0	0	0	0	0	0	0	0	0	0	0	0	0	0
ORF31	NC_026421.1	+	77748	78488	0	0	0	0	0.156529	0	0	0	0	0	0	0	0	0	0	0	0	0	0	0	0	0	0	0	0	0	0	0
ORF32	NC_026421.1	+	78434	79870	0	0	0	0	0.083562	0	0	0	0	0	0	0	0.061367	0	0	0	0	0	0	0	0	0	0	0	0	0	0	0
ORF33	NC_026421.1	+	79863	80888	0	0	0	0	0.041828	0	0	0	0	0	0	0	0	0	0	0.013991	0	0	0	0	0	0	0.104858	0	0	0	0	0
ORF34	NC_026421.1	+	81803	82936	0	0	0	0	0	0	0	0	0	0	0	0	0	0	0	0	0	0	0	0	0	0	0	0	0	0	0	0
ORF35	NC_026421.1	+	82923	83390	0	0	0	0	0	0	0	0	0	0	0	0	0	0	0	0	0	0	0	0	0	0	0	0	0	0	0	0
ORF36	NC_026421.1	+	83287	84597	0	0	0	0	0.088473	0	0	0.217412	0	0	0	0	0	0	0	0	0	0	0	0	0	0	0	0	0	0	0	0
ORF37	NC_026421.1	+	84632	86092	0	0	0	0	0.039695	0	0	0	0	0	0	0	0	0	0	0	0	0	0	0	0	0	0.147275	0	0	0	0	0
ORF38	NC_026421.1	+	86047	86328	0	0	0	0	0	0	0	0	0	0	0	0	0.412778	0	0	0	0	0	0	0	0	0	0	0	0	0	0	0
ORF39	NC_026421.1	-	86428	87594	0	0	0	0	0	0	0	0	0	0	0	0	0	0	0	0	0	0	0	0	0	0	0	0	0	0	0	0
ORF40	NC_026421.1	+	87942	90221	0	0	0	0	0	0	0	0	0	0	0	0	0.030916	0	0	0	0	0	0	0	0	0	0	0	0.050995	0	0	0
ORF42	NC_026421.1	-	90216	91052	0	0	0	0	0	0	0	0	0	0	0	0	0	0	0	0	0	0	0	0	0	0	0	0	0	0	0	0
ORF43	NC_026421.1	-	91039	92868	0	0	0	0	0	0	0	0	0	0	0	0	0	0	0	0	0	0	0	0	0	0	0	0	0	0	0	0
ORF44	NC_026421.1	+	92843	95278	0	0	0	0	0	0	0	0	0	0	0	0	0	0	0	0	0	0	0	0	0	0	0	0	0	0	0	0
ORF45	NC_026421.1	-	95371	96306	0	0	0	0	0	0	0	0	0	0	0	0	0	0	0	0	0	0	0.136836	0	0	0	0.220686	0	0	0	0	0
ORF46	NC_026421.1	-	96328	97098	0	0	0	0	0	0	0	0	0	0	0	0	0.086164	0	0	0	0	0	0	0	0	0	0	0	0	0	0	0
ORF47	NC_026421.1	-	97037	97528	0	0	0	0	0	0	0	0	0	0	0	0	0	0	0	0	0	0	0	0	0	0	0	0	0	0	0	0
ORF48	NC_026421.1	-	97628	99283	0	0	0	0	0.007705	0	0	0	0	0	0	0	0	0	0	0	0	0	0	0	0	0	0	0	0	0	0	0
ORF50	NC_026421.1	+	99637	102836	0	0	0	0	0	0	0	0	0	0	0	0	0	0	0	0	0	0	0	0	0	0	0	0	0	0	0	0
ORF49	NC_026421.1	-	99790	100695	0	0	0	0	0	0	0	0	0	0	0	0	0	0	0	0	0	0	0	0	0	0	0	0	0	0	0	0
E7A	NC_026421.1	+	103105	103797	0	0	0	0	0	0	0	0	0	0	0	0	0	0	0	0	0	0	0	0	0	0	0	0	0	0	0	0
ORF51	NC_026421.1	+	103794	104474	0	0	0	0	0	0	0	0	0	0	0	0	0	0	0	0	0	0	0	0	0	0	0	0	0	0	0	0
ORF52	NC_026421.1	-	104517	104924	0	0	0	0	0	0	0	0	0	0	0	0	0	0	0	0	0	0	0	0	0	0	0	0	0	0	0	0
ORF53	NC_026421.1	-	105010	105273	0	0	0	0	0	0	0	0	0	0	0	0	0	0	0	0	0	0	0	0	0	0	0	0	0	0	0	0
ORF54	NC_026421.1	+	105386	106291	0	0	0	0	0	0	0	0	0	0	0	0	0	0	0	0	0	0	0.141367	0	0	0	0	0	0	0	0	0
ORF55	NC_026421.1	-	106683	107363	0	0	0	0	0	0	0	0	0	0	0	0	0	0	0	0	0	0	0	0	0	0	0	0	0	0	0	0
ORF56	NC_026421.1	+	107318	110083	0	0	0	0	0	0	0	0	0	0	0	0	0.031882	0	0	0	0	0	0	0	0	0	0	0	0	0	0	0
ORF57	NC_026421.1	+	110221	112285	0	0	0	0	0	0	0	0	0	0	0	0	0.045715	0	0	0	0	0	0.066396	0	0	0	0.112659	0	0	0	0	0
ORF58	NC_026421.1	-	113580	114647	0	0	0	0	0	0	0	0	0	0	0	0	0.247709	0	0	0	0	0	0.119923	0	0	0	0	0	0	0	0	0
ORF59	NC_026421.1	-	114650	115945	0	0	0	0	0	0	0	0	0	0	0	0	0.034022	0	0	0	0	0	0	0	0	0	0	0.075908	0	0	0	0
ORF60	NC_026421.1	-	116183	117100	0	0	0	0	0	0	0	0	0	0	0	0	0.122318	0	0	0	0	0	0	0	0	0	0	0	0	0	0	0
ORF61	NC_026421.1	-	117251	119626	0	0	0	0	0.048817	0	0	0	0	0	0	0	0.037115	0	0	0.045311	0	0	0.053905	0	0	0	0	0	0	0	0	0
ORF62	NC_026421.1	-	119665	120690	0	0	0	0	0	0	0	0	0	0	0	0	0	0	0	0	0	0	0	0	0	0	0	0	0	0	0	0
ORF63	NC_026421.1	+	120768	123722	0	0	0	0	0	0	0	0	0	0	0	0	0	0	0	0	0	0	0	0	0	0	0	0	0	0	0	0
ORF64	NC_026421.1	+	124073	135025	0	0	0	0	0	0	0	0	0	0	0	0	0	0	0	0	0	0	0	0	0	0	0	0	0	0	0	0
ORF65	NC_026421.1	-	135047	135577	0	0	0	0	0	0	0	0	0	0	0	0	0	0	0	0	0	0	0	0	0	0	0	0	0	0	0	0
ORF66	NC_026421.1	-	135630	137087	0	0	0	0	0	0	0	0	0	0	0	0	0	0	0	0	0	0	0	0	0	0	0	0	0	0	0	0
ORF67	NC_026421.1	-	136991	137857	0	0	0	0	0.133781	0	0	0	0	0	0	0	0	0	0	0	0	0	0	0	0	0	0	0	0	0	0	0
ORF67A	NC_026421.1	-	137952	138236	0	0	0	0	0	0	0	0	0	0	0	0	0	0	0	0	0	0	0	0	0	0	0	0	0	0	0	0
ORF68	NC_026421.1	+	143315	144940	0	0	0	0	0	0	0	0	0	0	0	0	0	0	0	0	0	0	0	0	0	0	0	0	0	0	0	0
ORF69	NC_026421.1	+	145081	146100	0	0	0	0	0	0	0	0	0	0	0	0	0	0	0	0	0	0	0	0	0	0	0	0	0	0	0	0
ORF70	NC_026421.1	-	146772	147641	0	0	0	0	0	0	0	0	0	0	0	0	0	0	0	0	0	0	0	0	0	0	0	0	0	0	0	0
ORF73	NC_026421.1	-	152334	155324	0	0	0	0	0	0	0	0	0	0	0	0	0	0	0	0	0	0	0	0	0	0	0	0	0	0	0	0
ORF74	NC_026421.1	+	155684	156688	0	0	0	0	0	0	0	0	0	0	0	0	0	0	0	0	0	0	0	0	0	0	0	0	0	0	0	0
E8	NC_026421.1	-	156994	157509	0	0	0	0	0	0	0	0	0	0	0	0	0	0	0	0	0	0	0	0	0	0	0	0	0	0	0	0
ORF75	NC_026421.1	-	157734	161858	0	0	0	0	0	0	0	0	0	0	0	0	0	0	0	0	0	0	0	0	0	0	0	0	0	0	0	0
E9	NC_026421.1	+	162015	162809	0	0	0	0	0	0	0	0	0	0	0	0	0	0	0	0	0	0	0	0	0	0	0	0	0	0	0	0
E10	NC_026421.1	+	166026	167561	0	0	0	0	0	0	0	0	0	0	0	0	0	0	0	0	0	0	0	0	0	0	0	0	0	0	0	0
E11	NC_026421.1	+	170973	171797	0	0	0	0	0	0	0	0	0	0	0	0	0	0	0	0	0	0	0	0	0	0	0	0	0	0	0	0
E7	NC_026421.1	+	178026	178562	0	0	0	0	0.29231	0	0	0	0	0	0	0	0.164217	0	0	0	0	0	0	0	0	0	0	0	0	0	0	0
